# Supplementary material for: Identification of β2 microglobulin, the product of B2M gene, as a Host Factor for Vaccinia Virus Infection by Genome-Wide CRISPR genetic screens
Source: PLoS Pathog. 2022 Dec 27;18(12):e1010800. doi: 10.1371/journal.ppat.1010800 (PMC9829182; doi:10.1371/journal.ppat.1010800)
Supplement: S1 Table — Different screen experiments were performed. Experiments are summarized where each mutant, m.o.i. and number of reinfections are shown. (XLSX) [file ppat.1010800.s009.xlsx]

## Sheet: Hoja1
Experiment		Virus	m.o.i. Infection in round
Nº	sample		1	2	3	4
1	1_1	V-ΔF13ΔA27	3	0.7	-	-
1	1_2	V-ΔF13ΔA27	3	0.7	3	-
1	1_3	V-ΔF13ΔA27	1	0.7	-	-
1	1_4	V-ΔF13ΔA27	0.3	0.7		-
1	1_5	V-ΔF13ΔA27	0.3	-	-	-
4	4_3	V-ΔF13ΔA27	3	0.7	0.7	-
4	4_1	V-ΔF13ΔA27	1	0.7	0.7	-
4	4_03	V-ΔF13ΔA27	0.3	0.7	0.7	-
6	6	V-ΔD4	0.8	0.6	0.7	-
7	7_1	V-ΔD4	0.8	-	-	-
7	7_2	V-ΔD4	0.8	0.6		-
7	7_3	V-ΔD4	0.3	-	-	-
7	7_4	V-ΔD4	0.3	0.5		-
8	8_1	V-ΔF13ΔA27	0.8			-
8	8_2	V-ΔF13ΔA27	0.8	0.7		-
8	8_3	V-ΔF13ΔA27	0.8	0.7	0.7	-
8	8_4	V-ΔF13ΔA27	0.3			-
8	8_5	V-ΔF13ΔA27	0.3	0.7		-
8	8_6	V-ΔF13ΔA27	0.3	0.7	0.7	-
9	9_1	V-ΔD4	0.8			-
9	9_2	V-ΔD4	0.8	0.8		-
9	9_3	V-ΔD4	0.8	0.8	1(*)	-
9	9_4	V-ΔD4	0.8	0.8	1	-
9	9_5	V-ΔD4	0.3	0.6		-
9	9_6	V-ΔD4	0.3	0.6	0.8	-
9	9_7	V-ΔD4	0.3	0.6	0.8	1(*)
9	9_8	V-ΔD4	0.3	0.6	0.8	1
