# Supplementary material for: Identification of β2 microglobulin, the product of B2M gene, as a Host Factor for Vaccinia Virus Infection by Genome-Wide CRISPR genetic screens
Source: PLoS Pathog. 2022 Dec 27;18(12):e1010800. doi: 10.1371/journal.ppat.1010800 (PMC9829182; doi:10.1371/journal.ppat.1010800)
Supplement: S2 Table — Gene summary files obtained from MaGeCK test showing the FDR and LFC for each gene in each experiment. (XLSX) [file ppat.1010800.s010.xlsx]

## Sheet: 1_1
	Gene	FDR	LFC
1	CSK	0.002475	14.892
2	PTPN12	0.002475	12.166
3	GIT1	0.00495	10.592
4	ACTG1	0.00495	11.159
5	ITGB1	0.00495	8.3924
6	B2M	0.009076	11.513
7	TAOK1	0.009194	11.503
8	GMEB1	0.012995	11.325
9	KCTD5	0.050055	11.319
10	TBC1D9B	0.120297	9.5866
11	SMARCB1	0.138967	8.6403
12	AZI1	0.138967	8.6753
13	MAST2	0.138967	10.355
14	GOLGA8B	0.138967	0.44053
15	ELFN1	0.147277	9.7744
16	TRIM8	0.147277	10.058
17	CUL3	0.147277	3.0813
18	CLDN2	0.147277	8.9372
19	TRIP12	0.147277	8.0002
20	UBE2F	0.160066	9.4284
21	CMIP	0.165949	8.6557
22	ARRDC4	0.165949	10.18
23	CDRT1	0.188738	10.121
24	hsa-mir-132	0.147277	10.86
25	CCL3L1	0.195164	7.4232
26	NPEPPS	0.195164	7.5986
27	OPHN1	0.216905	8.4786
28	PAK2	0.23674	9.0373
29	PPP1R9B	0.25297	9.2705
30	CBFB	0.25297	8.8913
31	ZFAND5	0.256076	9.2042
32	CRYBA1	0.256076	8.5655
33	FAN1	0.256076	0.76524
34	TAF15	0.266599	8.9259
35	SEZ6	0.300642	7.8385
36	SLC25A11	0.305693	7.1587
37	ITGA3	0.305693	8.7854
38	SRR	0.305693	7.4269
39	CLDN16	0.326615	4.5336
40	HOXB1	0.326615	3.8018
41	MAP1LC3C	0.328102	6.2827
42	SGK223	0.328102	5.0779
43	OMG	0.328102	8.5258
44	PILRB	0.328102	8.9986
45	hsa-mir-4755	0.300642	10.331
46	hsa-mir-2277	0.300642	9.1787
47	INPP5K	0.345813	8.3255
48	SLC6A16	0.355526	6.5381
49	C1orf186	0.375109	7.6142
50	HEXIM1	0.375109	7.7696
51	OR5H2	0.375109	6.8924
52	JUNB	0.375109	7.6126
53	AXL	0.375109	9.0618
54	FOXP1	0.375109	8.4818
55	RPS4Y1	0.375109	8.3369
56	MPRIP	0.375109	5.9383
57	LGALS9C	0.328102	9.8792
58	UBN1	0.394314	7.4502
59	GAST	0.394314	8.0394
60	SLFN13	0.394314	8.9887
61	BRF2	0.394314	-0.97035
62	MMD	0.394314	7.9398
63	MPP3	0.394314	7.257
64	CNGA3	0.394314	7.495
65	RABGEF1	0.394314	7.2874
66	DNAI2	0.436271	7.4427
67	CXCL14	0.436271	2.5248
68	TNFAIP1	0.436271	8.9616
69	OR1D2	0.436271	7.9532
70	IFNAR2	0.445613	5.8222
71	FAM210B	0.456583	8.7193
72	FUT9	0.456583	7.4022
73	NPB	0.472277	8.9837
74	hsa-mir-4520a	0.394314	9.0153
75	AATK	0.500667	1.0269
76	hsa-mir-6868	0.402468	5.9254
77	PIP4K2B	0.500667	8.9623
78	CPS1	0.500667	5.4757
79	EP300	0.500667	8.4818
80	SMARCC1	0.500667	6.9327
81	CLIP4	0.500667	6.1601
82	SPACA1	0.500667	3.5305
83	TRIM69	0.500667	8.5356
84	TMUB2	0.500667	8.6855
85	NXF1	0.500667	8.0314
86	QTRT1	0.500667	2.0079
87	LGALSL	0.500667	5.0814
88	DCAF7	0.500667	8.2972
89	ZSWIM7	0.500667	7.9825
90	CHD8	0.505446	9.0543
91	CD68	0.534098	7.8218
92	PPP1R12A	0.534098	8.2404
93	COL4A3BP	0.534098	5.1678
94	BBS10	0.534098	3.7738
95	ASTN1	0.534098	5.0403
96	LYZL6	0.534098	8.5633
97	DEPDC1	0.534098	2.649
98	SYTL4	0.534098	7.8219
99	GAB3	0.555265	8.2724
100	SSH2	0.555265	5.5351
101	MIB1	0.555265	4.9694
102	MOB1B	0.555265	6.9729
103	EPHA3	0.555265	7.8452
104	INSM1	0.555265	1.7945
105	PRKCQ	0.558274	5.6767
106	UBE2R2	0.562019	8.5376
107	NKIRAS2	0.562019	8.3141
108	GBP3	0.562019	7.6172
109	FAM205A	0.564311	6.5699
110	OR4D1	0.564311	8.3218
111	ATP2B1	0.564312	4.8004
112	UQCRC2	0.564312	-0.98021
113	MORN2	0.566065	7.3249
114	ARHGAP28	0.570306	3.014
115	NAGS	0.570671	7.2532
116	MTRNR2L6	0.570671	7.0444
117	RNASE4	0.570671	3.2265
118	SMAD7	0.570671	8.1981
119	PTH2	0.570671	8.7934
120	AOC2	0.570671	7.6141
121	ZNF772	0.570671	7.9794
122	BPY2	0.570671	5.2889
123	CACNG3	0.570671	4.4708
124	SLFN14	0.570671	8.3754
125	PAAF1	0.570671	7.5034
126	KPNA3	0.570671	4.2296
127	DYNLL2	0.570671	7.181
128	EBNA1BP2	0.570671	5.0405
129	HTR2A	0.570671	6.2964
130	PAGE5	0.570671	0.60627
131	SETDB1	0.570671	1.8812
132	ACSL4	0.570671	2.8537
133	BMP2	0.570671	5.1194
134	TMEM81	0.570671	5.2576
135	PAX9	0.570671	4.0135
136	SLC41A1	0.570671	8.1141
137	NGFR	0.570671	0.70534
138	C1orf122	0.570671	3.9271
139	C14orf39	0.570671	5.2137
140	SP110	0.570671	8.0756
141	MIF4GD	0.570671	4.7272
142	TMEM92	0.570671	6.7748
143	AANAT	0.570671	7.2078
144	NRP1	0.570671	8.6261
145	TBX4	0.570671	4.7503
146	ALDH3A2	0.570671	8.4865
147	SLFN11	0.570671	5.9322
148	CAB39L	0.570671	6.3558
149	ALDOC	0.570671	7.3556
150	UBTD1	0.570671	0.0024441
151	OR5F1	0.570671	4.9432
152	HTR1B	0.570671	3.4471
153	SLC25A27	0.570671	7.5783
154	GGA3	0.570671	8.1331
155	ARID1A	0.574727	6.9718
156	CELA3A	0.574727	7.9734
157	RNF220	0.575534	8.2168
158	OPN4	0.583942	5.7741
159	TMOD1	0.584488	0.95019
160	GPR85	0.584488	6.6032
161	TTPAL	0.584488	7.8211
162	LOC100288814	0.584488	-1.2199
163	GCG	0.584488	7.2184
164	CCDC64	0.598742	3.7687
165	PRAC	0.605649	7.7442
166	MALL	0.605649	6.4643
167	MAP7	0.605649	7.3089
168	ZNF497	0.605649	6.7031
169	DMRT3	0.605649	4.9617
170	TLN2	0.605649	7.4194
171	STXBP4	0.613719	5.7884
172	PRSS12	0.624809	7.2746
173	C7orf71	0.635011	6.5754
174	MSRB2	0.635011	5.5574
175	CPEB3	0.635011	5.6905
176	F7	0.635011	1.9363
177	DPRX	0.635011	8.3101
178	ANP32B	0.637834	0.55619
179	OR1D5	0.637834	7.7884
180	NUDT2	0.637834	6.4047
181	HIBADH	0.637834	6.0938
182	MLX	0.642333	3.0135
183	PRPSAP2	0.642333	5.6051
184	hsa-mir-4738	0.570671	9.2402
185	PTCHD3	0.642333	6.9853
186	CHN2	0.642333	6.085
187	FKBP10	0.645911	8.3677
188	CDK6	0.645911	7.8528
189	KIAA1456	0.645911	2.6455
190	DNAJB3	0.64619	5.2956
191	LILRB5	0.64619	6.1409
192	LPGAT1	0.64619	6.9165
193	MAPK10	0.64619	5.1168
194	TMEM255A	0.64619	7.068
195	MRPS11	0.648913	-0.61837
196	OR14C36	0.649431	2.099
197	TAS2R14	0.654552	7.3813
198	ENO3	0.654552	8.115
199	TRIM28	0.654552	7.2922
200	USP33	0.654552	0.8115
201	CDH23	0.658392	4.504
202	ABCA5	0.658392	7.4906
203	TMEM60	0.658392	8.1135
204	CCDC103	0.660879	6.9547
205	ZBTB11	0.661577	1.4055
206	TMEM145	0.661577	6.5212
207	PNPO	0.661577	6.6329
208	STXBP5L	0.661577	7.1132
209	ADCY1	0.663253	4.2174
210	ALOX12B	0.663253	7.6432
211	SIRPG	0.663253	2.0328
212	MTX3	0.663253	6.6893
213	PYCRL	0.663253	7.8062
214	BZW2	0.67122	7.3314
215	ARL5C	0.671931	5.9968
216	SUN3	0.671931	2.7972
217	TRAM2	0.671931	0.3007
218	SS18	0.671931	6.7617
219	C17orf59	0.671931	6.1416
220	TMEM132E	0.671931	7.5988
221	OR2F1	0.67376	5.9072
222	WSB1	0.67376	5.2752
223	CLIC4	0.67376	7.4498
224	TAS1R3	0.67376	7.409
225	FOXR2	0.67376	6.3714
226	NAT9	0.674046	6.5877
227	SGK1	0.674046	4.6826
228	TAS2R31	0.674046	8.0871
229	FBXO39	0.674046	7.1179
230	S100A16	0.674046	5.334
231	IFT20	0.674046	7.0852
232	CT47A1	0.674046	5.5319
233	CHRNB3	0.674046	6.2927
234	RBX1	0.674046	-0.19379
235	OR2T33	0.674046	6.9618
236	CCL5	0.674046	6.6289
237	PDHB	0.674046	-0.089748
238	SURF2	0.679703	0.53894
239	TCF4	0.679703	7.5314
240	PRKAR1A	0.680909	7.3616
241	FBXL20	0.680909	8.0051
242	ZNF664	0.681349	8.1704
243	hsa-mir-520e	0.64619	7.4423
244	ARHGAP22	0.683513	4.0854
245	PPP1R17	0.683513	-1.1708
246	LARP7	0.683513	7.7093
247	MTTP	0.683513	7.7609
248	DDX39A	0.683513	4.0893
249	LPIN2	0.683513	3.9442
250	SLC35E3	0.683513	6.2803
251	ARHGEF2	0.683513	2.9075
252	CNTNAP1	0.683513	5.9629
253	XIRP1	0.683513	6.8413
254	GDI1	0.683513	1.8724
255	C17orf78	0.683513	8.2376
256	hsa-mir-6782	0.654552	9.0761
257	IGFLR1	0.683513	7.5943
258	FGF1	0.683513	1.1964
259	ASF1A	0.683513	5.3228
260	SLFN5	0.683513	6.3973
261	IL13RA2	0.683513	5.4993
262	CCDC42	0.683513	5.967
263	ACLY	0.687776	6.4797
264	PRRC2B	0.691179	1.333
265	GAGE1	0.696746	5.1084
266	PRY	0.700204	5.9313
267	HSP90AA1	0.700204	7.9053
268	OVOL2	0.700204	-0.084036
269	LOC100129083	0.700204	6.6247
270	SERPINA1	0.700204	4.3426
271	hsa-mir-6130	0.663253	6.2094
272	CASD1	0.702588	6.1635
273	ZNF699	0.702588	5.5422
274	POLL	0.702588	7.4855
275	CNGA1	0.702588	2.2523
276	hsa-mir-516b-2	0.570671	7.028
277	DQX1	0.702588	5.556
278	LDLRAP1	0.702588	3.2085
279	UBALD2	0.702588	6.3805
280	DNAJA2	0.702588	6.3365
281	DUS2	0.702588	4.9116
282	TP53INP1	0.702588	8.2046
283	GGT6	0.702588	3.5051
284	TTC12	0.702588	6.317
285	URGCP-MRPS24	0.642333	10.136
286	FAM13A	0.702588	6.5372
287	BRIX1	0.702588	-1.2347
288	PTP4A1	0.702588	7.528
289	OR8J1	0.702588	7.0065
290	MEDAG	0.702588	7.8868
291	hsa-mir-3146	0.674046	5.9836
292	STX2	0.702588	5.5358
293	hsa-mir-200c	0.674046	7.8578
294	hsa-mir-5096	0.674046	2.7076
295	hsa-mir-6851	0.674046	5.7965
296	hsa-mir-1302-6	0.674046	6.6567
297	CLEC2D	0.702588	5.8305
298	SPTBN5	0.702588	8.0921
299	RBAK	0.702588	6.3297
300	ATRAID	0.702588	7.3357
301	BEX1	0.702588	6.5611
302	TRIM16L	0.702588	7.4512
303	KDELC1	0.702588	7.9273
304	SELPLG	0.702588	0.55328
305	OR8H3	0.702588	5.9039
306	PARVG	0.702588	4.1385
307	FBXL14	0.702588	7.6482
308	ZNF165	0.702588	7.0515
309	RSPO3	0.702588	4.5851
310	TRAFD1	0.702588	7.513
311	USP42	0.702588	7.4906
312	GRID1	0.702588	0.6754
313	LYSMD3	0.702588	7.0837
314	C10orf82	0.702588	5.4966
315	BLMH	0.702588	7.9598
316	ASPA	0.702588	6.9335
317	OR11H2	0.702588	-0.89435
318	ACTB	0.702588	7.7487
319	ETHE1	0.702588	6.7976
320	SRD5A1	0.702588	6.7834
321	TRIM7	0.702588	6.8398
322	SGCE	0.702588	7.2614
323	ARHGEF10	0.702588	6.1625
324	C6orf163	0.702588	6.8256
325	OR1E2	0.702588	6.8862
326	KRT14	0.702588	7.3935
327	RNF41	0.702588	5.7986
328	AARSD1	0.702588	6.6277
329	TRIM48	0.702588	4.6894
330	EID2B	0.702588	4.6812
331	SULT1A2	0.702588	6.8961
332	WBP2	0.702588	6.2165
333	RC3H1	0.702588	6.3131
334	KMT2C	0.702588	6.7028
335	C17orf77	0.702588	5.2505
336	RBM12	0.702588	6.644
337	FAM163A	0.702588	5.8963
338	FAM46A	0.702588	6.921
339	IL17RB	0.702588	5.9974
340	ALG3	0.702588	0.79354
341	FHL3	0.702588	7.6243
342	CCNB1IP1	0.702588	7.3125
343	AKAP6	0.702588	5.3948
344	AGO4	0.702588	2.8237
345	MCHR2	0.70431	5.2863
346	HABP2	0.705291	5.8865
347	CGB1	0.683513	7.4196
348	IRF5	0.705537	7.4437
349	KRT35	0.709965	5.0468
350	ZNF530	0.711693	5.6873
351	PRSS54	0.712776	5.9028
352	OR2T2	0.712776	7.7418
353	LOC391322	0.712776	5.0924
354	ATP2A3	0.712776	7.7344
355	TAAR9	0.712776	4.5194
356	CLN8	0.716954	5.4053
357	GRIA3	0.722462	2.8167
358	SSX2B	0.605649	9.5939
359	VWC2	0.722544	7.9909
360	PEMT	0.723349	7.6188
361	PTTG1IP	0.72396	4.5223
362	IGFL2	0.72396	5.2076
363	C15orf61	0.735182	0.20703
364	UTS2R	0.737187	3.9529
365	PDIK1L	0.738548	7.701
366	OR5B2	0.739987	7.1279
367	TMPRSS15	0.739987	2.952
368	SNRPA	0.740419	5.5982
369	P2RX1	0.740419	5.181
370	AP3S2	0.746965	0.47753
371	TMCC2	0.747135	5.5986
372	hsa-mir-5697	0.702588	8.8742
373	GLI3	0.753344	4.3456
374	TNRC6C	0.753703	4.3757
375	C19orf73	0.754361	7.5835
376	UBL7	0.754361	4.9362
377	C1QTNF1	0.754361	5.9522
378	PAPSS1	0.756163	1.387
379	NARR	0.756163	4.3548
380	TRAPPC6A	0.757909	5.0145
381	SRRT	0.764086	0.16621
382	TNS4	0.764086	6.6462
383	SMIM5	0.764086	4.9544
384	CYFIP2	0.764086	5.9264
385	SEC14L1	0.764086	3.201
386	PARP11	0.764086	3.5979
387	PKD1	0.764086	2.8165
388	ICOSLG	0.764086	4.9289
389	NDUFC2-KCTD14	0.727497	0.79354
390	OBP2A	0.764086	0.17902
391	PROCA1	0.764086	5.8545
392	IER3	0.764086	0.034443
393	C10orf54	0.764086	4.5783
394	ZNF207	0.764086	7.3281
395	KLHL22	0.764086	2.3499
396	ZSCAN21	0.764086	7.4622
397	hsa-mir-633	0.702588	7.8339
398	TBC1D3	0.764086	7.6399
399	PDE1B	0.764086	1.2738
400	C1orf110	0.764086	4.2805
401	ZNF155	0.764086	6.4535
402	CCKBR	0.764086	7.6993
403	SGCG	0.764086	7.838
404	CHD3	0.764086	5.3689
405	PRRG2	0.764086	1.5282
406	hsa-mir-595	0.702588	6.5192
407	B4GALT1	0.764086	7.7807
408	NLGN1	0.764086	5.1023
409	MRM1	0.764086	6.9735
410	PCK2	0.764086	6.6334
411	CUX1	0.764086	6.1472
412	UPF2	0.764086	7.5605
413	TAP2	0.764086	4.6458
414	ING3	0.764086	3.5285
415	DPP8	0.764086	-1.2415
416	GOLGA6B	0.764086	7.8767
417	RBM42	0.764086	4.1614
418	KRT27	0.764086	5.59
419	SLC1A7	0.764086	7.0472
420	ZNF236	0.764086	0.88265
421	PLAGL2	0.764086	4.8875
422	FAM221A	0.764086	7.3341
423	RANBP9	0.764086	1.3199
424	CCDC110	0.764086	6.4273
425	NR1H4	0.764086	6.5612
426	YWHAQ	0.764086	5.9856
427	METTL6	0.764086	4.8777
428	ARHGAP35	0.764086	5.0497
429	PDK3	0.764086	2.9451
430	SLC22A10	0.76484	4.8824
431	GPD2	0.765858	-0.48645
432	SPDYE2	0.764086	8.4199
433	IGF1	0.767005	1.85
434	hsa-mir-30c-1	0.709965	7.7969
435	GMEB2	0.768482	4.7962
436	FAM78A	0.768482	7.0978
437	ITPR1	0.768482	4.697
438	CCDC144NL	0.76984	4.0014
439	CSDC2	0.76984	5.0476
440	VCX2	0.76984	7.8222
441	RPRML	0.770613	3.8934
442	TVP23C	0.712776	8.1327
443	CECR5	0.770613	2.4465
444	KIR3DL2	0.764086	6.678
445	hsa-mir-4757	0.712776	7.0307
446	CYTL1	0.777076	5.8048
447	RND2	0.777624	6.7651
448	RGS1	0.777624	6.2593
449	ATXN1	0.777624	7.3311
450	STARD3NL	0.777624	7.8931
451	GANC	0.778725	1.0048
452	LUC7L2	0.722462	4.919
453	DEFB105A	0.779543	4.3709
454	HMBOX1	0.780073	3.9894
455	S100A10	0.780073	4.7384
456	FOXJ1	0.780073	7.3055
457	COBLL1	0.785378	7.4535
458	LIN28A	0.785378	-0.98789
459	CREB1	0.785378	4.3171
460	MEST	0.785378	3.993
461	RBM7	0.785378	5.0991
462	PYY	0.785378	7.7023
463	OR5H15	0.785378	6.8668
464	MYO1B	0.786037	7.4596
465	CHAMP1	0.786693	7.4128
466	ANK1	0.793987	-0.66891
467	LRP2BP	0.793987	4.7015
468	MYCBP	0.797549	3.0482
469	GIT2	0.797549	7.0745
470	OR13G1	0.797549	4.1406
471	EXOC6	0.797549	5.4265
472	CAMTA2	0.797549	7.1784
473	DHX58	0.797558	4.7577
474	PROL1	0.79873	-0.65057
475	ZNHIT1	0.79873	3.0791
476	OLFML1	0.80165	6.0817
477	GPR149	0.80165	4.6154
478	SLC6A13	0.80165	7.6801
479	ELK1	0.80165	5.8407
480	SLC23A3	0.80165	3.7943
481	LOC643802	0.803946	4.6382
482	IFNL4	0.808037	7.093
483	SPINT4	0.808037	5.6023
484	WDR83OS	0.808037	4.1815
485	CUZD1	0.808037	5.0781
486	NDST4	0.808037	5.4626
487	MOBP	0.808087	7.4662
488	AGBL3	0.808087	7.1963
489	PDAP1	0.808087	-0.87751
490	SOCS3	0.809213	7.0005
491	CCDC68	0.809213	2.0238
492	PTRH2	0.809213	2.2516
493	KCTD2	0.809213	5.8238
494	TMEM18	0.809213	4.3663
495	NPAS3	0.809213	6.2238
496	TMEM27	0.809213	4.0509
497	ARGFX	0.809213	5.5401
498	SBNO2	0.809213	5.37
499	ZNF404	0.809213	6.983
500	hsa-mir-6804	0.764086	3.932
501	PKD2L2	0.809213	5.1182
502	AGBL2	0.809213	6.8893
503	NECAB2	0.809213	2.3683
504	TNFSF13	0.809213	7.6481
505	GDPD5	0.809213	5.3741
506	HEY1	0.809213	6.5162
507	GRXCR2	0.809213	4.2981
508	CUBN	0.809213	4.6865
509	SLC11A2	0.809213	4.5783
510	EFCAB13	0.809213	7.0889
511	FASN	0.809213	5.5333
512	PLEK2	0.809213	-0.24791
513	hsa-mir-4460	0.764086	7.6382
514	PTPRB	0.809213	7.4494
515	TRIM61	0.809213	5.7383
516	LCP1	0.809213	5.8001
517	PDE4D	0.809213	6.0838
518	C8orf34	0.809213	6.598
519	TNNI1	0.809213	7.0818
520	EPC2	0.809213	6.1589
521	TEFM	0.809213	4.9177
522	SMARCE1	0.809213	2.081
523	FOLR3	0.809213	5.504
524	LRRC3B	0.809213	4.1403
525	MAP1B	0.809872	1.8308
526	TNFSF12-TNFSF13	0.797549	6.6639
527	MYO15A	0.809872	6.0154
528	CXorf40A	0.809872	6.5366
529	SNX19	0.809872	-2.2509
530	OR1E1	0.809872	7.252
531	CNTFR	0.809872	-0.92433
532	RHAG	0.809872	6.0433
533	PCDHGA5	0.683513	8.8336
534	MEX3B	0.809872	-0.6809
535	NFKB1	0.809872	6
536	MYO19	0.809872	6.4839
537	hsa-mir-544a	0.764086	6.64
538	ZNF248	0.809872	6.2219
539	ZBTB5	0.809872	2.8161
540	HMGCLL1	0.809872	7.6284
541	hsa-mir-22	0.764086	8.2007
542	PMAIP1	0.809872	6.9801
543	ABI3	0.809872	1.8205
544	CCDC152	0.809872	4.1829
545	CST9L	0.809872	5.3841
546	GCH1	0.809872	6.0738
547	RBP2	0.809872	5.3375
548	ZNF750	0.809872	7.3443
549	KIAA1239	0.809872	4.0813
550	NFE2L1	0.809872	7.1143
551	IGFBP1	0.809872	1.0825
552	SLC35E4	0.809872	7.224
553	SLC17A1	0.809872	6.2284
554	SCRN2	0.809872	7.1966
555	hsa-mir-4294	0.768482	7.7047
556	C1GALT1C1	0.809872	4.9536
557	EMC2	0.809872	5.6651
558	RSL1D1	0.809872	-0.30681
559	ANKRD18A	0.809872	2.7134
560	BBS4	0.809872	4.414
561	PCDHGA1	0.809872	6.7977
562	SULF1	0.809872	5.0102
563	ADCYAP1R1	0.809872	5.7103
564	PLGRKT	0.809872	5.138
565	TRIM73	0.809872	5.1862
566	WDR81	0.811463	5.7048
567	PPP3R1	0.812886	7.2052
568	MLLT10	0.812886	6.359
569	PLAC9	0.812886	4.4267
570	DAOA	0.812886	6.8184
571	MAP4K1	0.812886	7.5699
572	C1orf53	0.813576	0.0044675
573	hsa-mir-3915	0.777076	4.3487
574	hsa-mir-4730	0.777087	7.4306
575	KREMEN1	0.814394	1.8071
576	HES7	0.814394	7.398
577	CACNG1	0.814394	6.3392
578	CLDN19	0.814394	2.0963
579	MYO1D	0.814394	7.3868
580	USP17L11	0.815638	4.1396
581	SPATA2	0.815638	0.33829
582	NOSIP	0.815638	2.1828
583	BMP6	0.815638	2.7076
584	GRAP	0.815638	7.2626
585	ZRANB3	0.815638	4.1811
586	hsa-mir-4429	0.780073	8.4246
587	COPZ2	0.815638	6.9692
588	BRPF1	0.815638	5.4177
589	TCTA	0.815638	-0.87453
590	CAST	0.815638	5.5442
591	TMEM256	0.815638	7.1847
592	ABCB1	0.815638	5.6635
593	TMPO	0.815638	-0.25537
594	RAB14	0.815638	6.8606
595	TBL1Y	0.815638	3.5141
596	RPAIN	0.815638	3.1242
597	MLH3	0.815638	5.7116
598	JKAMP	0.815638	5.0146
599	DNAAF1	0.815638	3.7313
600	B9D1	0.815638	5.8067
601	GTPBP1	0.815638	0.69166
602	TFE3	0.815638	7.2678
603	hsa-mir-648	0.789728	7.9056
604	ARGLU1	0.815638	6.6816
605	ARL8B	0.815638	4.8378
606	VASN	0.815638	2.2743
607	ZNF880	0.815638	6.6775
608	MED31	0.815638	7.3733
609	SBF2	0.815638	6.7993
610	PRPF40A	0.815638	3.2493
611	SIM1	0.815638	5.3954
612	KRTAP29-1	0.815638	5.9062
613	EFCAB6	0.815638	-0.088583
614	MFN1	0.815638	6.9323
615	ARL2BP	0.815638	-0.050384
616	ZC3H11A	0.815638	3.9407
617	TBC1D25	0.815638	7.1652
618	PTGES3L-AARSD1	0.764086	6.492
619	PFDN2	0.815638	5.2526
620	SAT2	0.815638	5.4361
621	TEAD3	0.815638	7.4902
622	FAM69A	0.815638	5.0647
623	ACP1	0.815638	6.3069
624	PER1	0.815638	5.2416
625	PRDM15	0.815638	7.3072
626	HHLA2	0.815638	0.60415
627	MYH7B	0.815638	3.2228
628	GINM1	0.815638	7.1999
629	YY1	0.815638	2.7228
630	PCNA	0.815638	2.7076
631	KRT20	0.815638	4.372
632	GLB1L	0.815638	4.4854
633	PIN1	0.815638	6.0627
634	SPAG9	0.815638	3.8907
635	MPO	0.815638	4.9581
636	OAS1	0.815638	3.8113
637	BMP3	0.815638	6.1575
638	OR52A1	0.815638	6.2644
639	KAT2B	0.815638	5.6074
640	SPATA13	0.815638	5.7441
641	TROAP	0.815638	2.6341
642	EXOSC4	0.815638	6.8707
643	PADI4	0.815638	7.0908
644	RBM47	0.815638	7.2021
645	VAT1	0.815638	5.6396
646	FLOT2	0.815638	7.3706
647	P2RX4	0.815638	5.6862
648	AIMP2	0.815638	6.7593
649	hsa-mir-7161	0.808065	7.4843
650	RAI1	0.815638	5.1041
651	GRAMD1C	0.815638	-0.093682
652	C2orf80	0.815638	6.9944
653	FAM229B	0.815638	7.0115
654	hsa-mir-373	0.808995	8.1814
655	MRC2	0.815638	7.2724
656	MED13	0.815638	6.0309
657	RAB3GAP1	0.818136	2.3642
658	AGL	0.818136	0.3714
659	MST1R	0.818136	5.7622
660	CYP2F1	0.818136	5.6931
661	NUTM1	0.818136	-0.24611
662	CCL18	0.818136	7.0935
663	CDKN2A	0.818136	7.1904
664	ABTB2	0.818136	6.64
665	FAM47B	0.818136	6.6644
666	PTN	0.818136	5.5791
667	SPA17	0.818136	6.4737
668	CDRT15L2	0.818136	5.7538
669	DBF4B	0.818136	6.418
670	TEX29	0.818136	6.388
671	IRF2	0.818136	1.9178
672	PECAM1	0.818136	4.053
673	AURKB	0.818136	2.5014
674	RSPH4A	0.818136	6.6536
675	RPL11	0.818136	2.3337
676	PLIN2	0.818136	5.8903
677	GRIP1	0.818136	3.0724
678	MYL4	0.818136	5.1215
679	LIMK2	0.818287	3.2733
680	ARHGAP27	0.818287	7.4755
681	GFAP	0.818517	5.9755
682	PRAMEF15	0.819391	5.7652
683	CLEC9A	0.820613	5.9069
684	GALT	0.820686	7.038
685	GAL3ST4	0.820686	2.2012
686	TCEAL8	0.821594	6.1022
687	hsa-mir-5688	0.809213	5.6523
688	IFNK	0.822359	7.01
689	TBCE	0.824233	4.2655
690	ARF4	0.82947	-0.31232
691	hsa-mir-3186	0.809872	7.5195
692	INMT	0.82947	6.3759
693	RAG2	0.82947	4.1484
694	MC4R	0.82947	5.2496
695	ZNF181	0.835568	3.4017
696	hsa-mir-4480	0.809872	8.0965
697	COL1A2	0.836119	4.2889
698	OC90	0.836119	6.8445
699	SMYD4	0.836119	6.2887
700	SPZ1	0.836119	2.1294
701	TNKS2	0.836119	5.4062
702	UBE4A	0.836119	3.8301
703	PEX12	0.836119	5.1336
704	LOC100507462	0.836119	3.365
705	PPIG	0.836119	5.7093
706	GNPDA2	0.836119	5.102
707	KIAA0895	0.841255	5.9717
708	AMZ1	0.841255	-1.0062
709	NFATC4	0.841255	5.5707
710	TXNL4B	0.841255	2.9396
711	CYP4F3	0.841255	5.9631
712	EFCAB3	0.842234	6.5462
713	KRT3	0.842606	3.277
714	FAM19A4	0.842606	5.6601
715	CD99_X	0.842857	6.3007
716	RGMB	0.842857	2.9596
717	BSND	0.843132	6.2563
718	ECI2	0.843132	-0.16102
719	H2BFM	0.843132	6.6568
720	LRRC40	0.843132	6.4944
721	TOR1AIP1	0.843132	4.8465
722	SMPD3	0.843132	4.3531
723	hsa-mir-492	0.812886	7.7029
724	CWC27	0.843132	6.7571
725	CHST4	0.843132	7.3194
726	ATP1B2	0.843132	6.3178
727	TMEM139	0.843132	5.6922
728	TSPAN6	0.843132	0.68783
729	USP43	0.843132	6.9279
730	TMCO1	0.843132	6.8766
731	ROCK2	0.843132	2.9468
732	ZC3H6	0.843132	1.4314
733	EPHB4	0.843132	5.61
734	hsa-mir-193b	0.814394	7.3714
735	SPNS2	0.843132	7.1818
736	EYA4	0.843132	3.1203
737	CLIP3	0.843132	6.9605
738	STPG1	0.843132	5.2751
739	hsa-mir-202	0.815638	5.0198
740	NCOA2	0.843132	-0.80134
741	ZBTB44	0.843132	3.991
742	KCTD10	0.844844	6.9567
743	hsa-mir-4740	0.815638	7.5776
744	PRAMEF8	0.844844	5.9082
745	ZNF527	0.844844	6.8698
746	SLC36A1	0.844844	-0.74214
747	KRT28	0.844844	5.5329
748	HYDIN	0.844844	4.2074
749	PAQR3	0.849102	0.42178
750	FBF1	0.849269	6.721
751	hsa-mir-6128	0.815638	3.5713
752	KRTAP19-7	0.850672	3.6668
753	hsa-mir-3621	0.815638	6.1088
754	PSD2	0.853399	2.353
755	HORMAD2	0.853399	5.4628
756	COBL	0.853399	3.2002
757	SLC6A4	0.853399	2.7968
758	hsa-mir-583	0.815638	4.2788
759	CAMK2G	0.856836	6.5605
760	LECT2	0.857192	3.6743
761	SCN1B	0.857459	1.2784
762	C17orf100	0.859628	6.6987
763	RASAL2	0.859628	6.0539
764	OR7A5	0.859628	6.8415
765	OR1N1	0.859628	3.1566
766	NPHS1	0.859817	5.4262
767	GIMAP8	0.861392	-0.34584
768	ZNF302	0.861392	6.7959
769	OSTN	0.861713	7.0697
770	LEMD3	0.815638	4.5508
771	CANT1	0.861713	5.3839
772	MGAT5	0.861713	0.22732
773	TNR	0.862521	-0.51514
774	BRWD3	0.862521	6.3911
775	YES1	0.862521	1.7292
776	LIPI	0.862521	3.7751
777	NAT1	0.862521	5.1249
778	KSR1	0.862521	-0.0027171
779	INCA1	0.862521	7.2688
780	LHFPL2	0.862521	5.797
781	SMG7	0.862521	5.646
782	OTC	0.862521	5.4615
783	CCL8	0.862521	7.0699
784	LRTM1	0.862521	0.24278
785	OBSL1	0.862521	3.851
786	FAM126A	0.862521	4.9813
787	BRIP1	0.862521	7.1109
788	TIE1	0.862521	3.5603
789	CADPS	0.862521	6.9508
790	HDAC9	0.862521	5.8964
791	TYK2	0.862521	4.2401
792	USP45	0.862521	6.3961
793	PIH1D2	0.862521	5.3968
794	hsa-mir-6867	0.815638	7.025
795	LPL	0.862521	6.69
796	hsa-mir-3691	0.815638	7.6937
797	hsa-mir-4518	0.815638	8.154
798	KRTAP9-8	0.862521	5.3518
799	C2orf82	0.862521	6.8834
800	ELAVL1	0.862521	2.1018
801	PLEKHH3	0.862521	6.0919
802	LHX3	0.862521	1.7264
803	C6orf132	0.862521	6.4178
804	hsa-mir-1197	0.815638	6.3193
805	PSMC6	0.86284	6.5889
806	GRP	0.86339	6.189
807	ZNF71	0.86339	5.4143
808	C9orf50	0.86339	-0.40067
809	SNRNP48	0.86339	6.6604
810	UBB	0.86339	7.1455
811	MLLT3	0.86339	5.5283
812	KIF20A	0.86339	0.033905
813	EFCAB11	0.86339	5.1004
814	BMP1	0.86339	7.1722
815	KBTBD2	0.86339	6.3606
816	NF1	0.86339	7.1613
817	HELT	0.86339	-1.2125
818	SIK2	0.86339	7.1831
819	MTMR4	0.86339	3.1048
820	hsa-mir-3927	0.818136	4.9118
821	GK	0.86339	3.3102
822	ACAT2	0.86339	6.9437
823	IGF2BP1	0.86339	7.1376
824	BPTF	0.86339	6.3308
825	SLC28A3	0.86339	6.1387
826	NXPH1	0.86339	6.3947
827	PCDHA8	0.764086	10.405
828	GORASP2	0.86339	2.3955
829	LOC154872	0.86339	6.0046
830	COL27A1	0.86339	4.9691
831	CCL3	0.86339	7.1886
832	GABRQ	0.86339	6.5811
833	KRTAP5-1	0.86339	-0.41681
834	MAP3K3	0.86339	6.2554
835	TAS2R1	0.86339	5.9362
836	ZNF287	0.86339	5.1531
837	OR2B3	0.86339	6.8398
838	TNFAIP8	0.86339	6.7961
839	C10orf68	0.86339	3.9026
840	SPATA22	0.86339	6.1735
841	SPTBN4	0.86339	-0.51802
842	FARP1	0.86339	6.0743
843	HBP1	0.86339	5.6569
844	KCNJ18	0.822359	7.9986
845	C15orf38	0.86339	0.29627
846	PRICKLE4	0.86339	6.3625
847	FSHB	0.86339	3.6341
848	SPECC1	0.86339	5.8974
849	RARA	0.86339	5.394
850	B3GALNT2	0.86339	4.8131
851	DNTTIP1	0.86339	5.5872
852	hsa-mir-7110	0.82947	4.3445
853	AREG	0.86339	5.8203
854	C10orf120	0.86339	6.7054
855	S100G	0.86339	2.2479
856	SMURF2	0.86339	4.4749
857	hsa-mir-4683	0.83107	4.1601
858	BCL3	0.86339	5.4763
859	PCDHB13	0.86339	6.6201
860	NKG7	0.86339	0.50946
861	FAM171B	0.86339	5.7523
862	H1FNT	0.86339	0.53853
863	MBOAT4	0.86339	4.0667
864	PLEKHA1	0.863781	5.3546
865	FBXL13	0.863781	5.9461
866	ZSCAN16	0.863781	5.444
867	TRIM50	0.864133	6.6769
868	CALML3	0.864133	5.2954
869	ZNF486	0.864133	6.5746
870	SLC35F1	0.864133	3.6108
871	SOX9	0.864133	5.8488
872	PCGF2	0.864133	6.4676
873	MUC4	0.864133	5.527
874	LOC256021	0.864133	5.2276
875	CCDC120	0.864133	0.8809
876	CTTNBP2NL	0.864133	6.1306
877	ZSWIM1	0.864133	1.1276
878	PRDM13	0.864133	4.7992
879	ZBBX	0.865604	2.2497
880	STH	0.865604	5.3569
881	hsa-mir-6845	0.841255	2.7076
882	hsa-mir-6817	0.841255	0.9511
883	LGALS7	0.866529	4.3314
884	OR8G2	0.866529	5.8915
885	HEPACAM2	0.866529	5.4921
886	TVP23A	0.866529	2.9516
887	CSTF1	0.866529	0.38114
888	OR14I1	0.866529	6.3811
889	CAPN8	0.86339	0.29189
890	CYTH1	0.866529	7.0075
891	IRF6	0.866529	0.40853
892	SFT2D2	0.866529	4.899
893	CRYGS	0.866529	4.6382
894	MKX	0.866529	7.1011
895	hsa-mir-548o	0.843132	7.0699
896	DBN1	0.866529	1.5488
897	RGS21	0.866529	6.4226
898	SERPINB9	0.866529	4.2257
899	HSDL2	0.866529	6.3926
900	C17orf66	0.866529	6.2867
901	FCGR1B	0.866529	6.7768
902	hsa-mir-1258	0.843132	5.643
903	P4HB	0.866529	5.6947
904	hsa-mir-4714	0.843132	-1.7398
905	CCDC11	0.866529	6.8725
906	CPLX4	0.866529	6.2581
907	MEF2A	0.866529	-0.77881
908	SEC16B	0.866529	5.6624
909	AFMID	0.866529	4.4511
910	SLC5A7	0.866529	-0.49603
911	ZBTB18	0.866529	6.656
912	CYP3A5	0.86339	6.1949
913	FAM71A	0.866529	5.3863
914	SRP68	0.866529	4.751
915	NME5	0.866529	6.4765
916	ATM	0.866529	6.1152
917	KAT6A	0.866529	6.4153
918	BCL2L11	0.866529	6.5705
919	F3	0.866529	3.1386
920	GIGYF1	0.866529	5.9015
921	CYP3A4	0.866529	5.0952
922	NCAPG	0.867006	-0.57923
923	DCUN1D5	0.867342	6.2998
924	hsa-mir-4259	0.844844	4.2092
925	hsa-mir-548ax	0.844844	7.1074
926	CACNA1C	0.867342	-1.169
927	GTPBP6_X	0.867342	5.3716
928	HELZ	0.867342	6.5832
929	CDC42BPB	0.867342	-0.17941
930	hsa-mir-2861	0.844844	6.6089
931	hsa-mir-7150	0.844844	5.9693
932	ASB2	0.868006	0.58949
933	hsa-mir-10b	0.844844	0.24855
934	RNASE12	0.868112	6.9302
935	NBPF24	0.864133	2.9272
936	HRASLS	0.868112	5.1287
937	C1orf51	0.868112	5.3487
938	MMP14	0.868577	6.7548
939	TPRG1	0.868577	6.4013
940	ALDH1L2	0.868577	-0.79974
941	RNF185	0.868577	5.8693
942	KRTAP9-1	0.868577	5.4648
943	OR13F1	0.869334	5.1375
944	GIP	0.869334	5.404
945	FUT8	0.869334	5.3086
946	RNF214	0.869334	3.7791
947	FAM168A	0.869334	3.6902
948	FAM20C	0.869334	5.8468
949	ZP3	0.869701	2.8666
950	MFSD4	0.869701	5.3057
951	PLK1S1	0.869701	4.5464
952	SPATA31A5	0.815638	7.8061
953	ITK	0.869701	1.0009
954	FAM103A1	0.869701	5.9572
955	MYCN	0.869701	3.6985
956	CSB-PGBD3	0.869701	6.6249
957	FBXO9	0.869701	2.3608
958	CCDC8	0.869701	3.7243
959	ZNF449	0.869701	-0.63366
960	CXCL16	0.869701	6.4934
961	MPDZ	0.869701	5.2005
962	C1orf100	0.869701	0.57851
963	C17orf58	0.869701	5.5685
964	P2RX5	0.869701	6.1364
965	SIPA1L1	0.869701	2.4332
966	RNF121	0.869701	-0.6927
967	CDC34	0.869701	6.5765
968	UBAP1	0.869701	6.6128
969	PARPBP	0.869701	6.695
970	KIAA1958	0.869701	-1.163
971	CAND1	0.869701	4.9336
972	PTK7	0.869701	6.1065
973	ARHGDIB	0.869701	-0.74284
974	hsa-mir-548g	0.80165	6.1377
975	CCM2	0.869701	1.7645
976	hsa-mir-1538	0.862521	7.6597
977	TBX1	0.869701	0.13973
978	TSSC1	0.869701	4.5243
979	ZNF256	0.869701	6.4336
980	ARHGEF35	0.869701	6.8264
981	KRT10	0.869701	3.6052
982	ZNHIT3	0.869701	3.1519
983	CLMN	0.869701	0.56185
984	TRH	0.869701	-0.809
985	MAGEA9	0.869701	6.758
986	FGD5	0.869701	4.9411
987	SERP2	0.869701	7.1602
988	MSANTD3-TMEFF1	0.869701	6.2614
989	TMEM105	0.869701	5.496
990	RRM2	0.869701	4.3403
991	TMEM74B	0.869701	1.4231
992	hsa-mir-548aj-1	0.818136	7.5625
993	hsa-mir-548o-2	0.818136	7.5565
994	EMC6	0.869701	6.6785
995	C17orf107	0.869701	5.8053
996	OR8B8	0.869701	3.0259
997	ARHGEF33	0.869701	-0.1616
998	RSPO1	0.869701	4.8579
999	PRKAG2	0.869701	5.4946
1000	ZNF25	0.869701	2.6047
1001	C9orf96	0.869701	6.8549
1002	NPSR1	0.869701	5.0912
1003	SURF6	0.869701	-0.46696
1004	CD7	0.869701	6.393
1005	C19orf45	0.869701	4.5293
1006	ZNF816	0.869701	2.323
1007	MICALL2	0.869701	3.8348
1008	ARRB2	0.869701	6.7272
1009	KRT34	0.869701	3.0071
1010	SDR42E1	0.869701	6.9655
1011	SLC52A1	0.869701	6.3015
1012	hsa-mir-5197	0.86339	7.7838
1013	GSDMA	0.869701	6.3723
1014	ZNF460	0.869701	0.099544
1015	UBE2Q1	0.869701	6.8705
1016	TRPV6	0.869701	5.4419
1017	LGALS3BP	0.869701	2.5619
1018	DPPA5	0.869701	4.124
1019	GABARAPL1	0.869701	5.128
1020	SLC4A7	0.869701	3.9469
1021	MANEA	0.869701	5.5639
1022	CALU	0.869701	5.2848
1023	LARP1B	0.869701	5.8263
1024	M6PR	0.869701	5.3122
1025	MAGEL2	0.869701	5.282
1026	WFDC11	0.869701	6.2496
1027	GPR15	0.869701	5.5291
1028	hsa-mir-4424	0.86339	1.1519
1029	TMEM19	0.869701	-1.3245
1030	RAB40A	0.869701	3.4054
1031	C5orf47	0.869701	5.4072
1032	PINLYP	0.869701	1.4541
1033	SLC41A2	0.869701	6.4419
1034	BAMBI	0.869701	7.0196
1035	ZFAND2B	0.869701	6.3834
1036	SLC16A13	0.869701	6.5708
1037	ANKRD16	0.869701	3.7155
1038	MTMR14	0.869701	-1.0637
1039	TADA2B	0.869701	4.4601
1040	PLBD2	0.869701	6.4855
1041	SMCR7L	0.836119	1.1725
1042	MEAF6	0.869701	2.764
1043	TMEM199	0.869701	0.7617
1044	CYP20A1	0.869701	6.679
1045	CCDC155	0.869746	4.5273
1046	hsa-mir-4723	0.86339	5.6569
1047	HECTD3	0.869746	-0.94424
1048	CRHR2	0.869746	5.3386
1049	SPATA17	0.869746	1.6942
1050	ATP1B1	0.869746	4.8714
1051	OR51Q1	0.869746	0.3503
1052	DENND2A	0.869746	5.4492
1053	TPD52	0.869746	6.7857
1054	STX8	0.869746	6.4251
1055	ANO8	0.869746	6.2047
1056	SOCS6	0.869746	5.646
1057	GSC2	0.869746	0.12031
1058	ZNF616	0.869746	4.5951
1059	PRKCH	0.869746	2.0604
1060	FOXP4	0.869746	5.5528
1061	OR2T3	0.869746	5.1789
1062	CALCOCO2	0.869746	4.7597
1063	PSMC3	0.869746	1.8757
1064	GHRL	0.869746	6.2418
1065	GLIS2	0.869746	6.3629
1066	NLRP3	0.869746	5.9823
1067	DDIT4L	0.869746	0.72197
1068	hsa-mir-519d	0.864133	6.8829
1069	ACOXL	0.869746	4.9555
1070	UBC	0.869746	6.2766
1071	TNNI3K	0.869746	4.2871
1072	NDUFAF4	0.869746	2.7075
1073	KRT36	0.869746	6.9109
1074	RSBN1L	0.869746	4.194
1075	ZNF670	0.869746	5.96
1076	LYRM9	0.869746	2.9678
1077	ARID5B	0.869746	6.9544
1078	ZZEF1	0.869746	6.0158
1079	ICAM2	0.869746	6.7353
1080	PDGFB	0.869746	2.8721
1081	FAM206A	0.869746	3.9042
1082	MFAP4	0.869746	5.4169
1083	KCTD12	0.869746	4.4747
1084	hsa-mir-3199-1	0.866529	3.73
1085	hsa-mir-4433	0.866529	7.4304
1086	RAC3	0.871036	4.717
1087	GCLC	0.871036	6.4055
1088	TMEM88B	0.871036	1.4948
1089	CDKN2AIPNL	0.871362	3.8384
1090	CCR7	0.871362	6.4526
1091	HIST1H3F	0.87152	1.4674
1092	ADM	0.872869	-0.7372
1093	UPK3B	0.873751	6.2824
1094	hsa-mir-3065	0.866529	7.3723
1095	HLTF	0.874235	4.6587
1096	LGALS4	0.874235	3.2192
1097	HSH2D	0.874235	5.2748
1098	LYSMD2	0.874235	-0.57161
1099	C9orf3	0.874235	4.7324
1100	CPEB4	0.874235	3.1171
1101	OR13H1	0.875311	1.2567
1102	PCDHA1	0.876165	5.0791
1103	SHROOM1	0.876165	5.8767
1104	hsa-mir-568	0.866529	1.6539
1105	SLC5A8	0.876165	5.3438
1106	hsa-mir-302d	0.866529	6.7628
1107	KLHL8	0.876165	4.6525
1108	CPSF7	0.876165	0.49908
1109	SYT2	0.876165	4.5361
1110	hsa-mir-6735	0.867006	4.898
1111	STARD13	0.876165	3.2977
1112	B3GNTL1	0.876165	3.3337
1113	UNK	0.876165	3.2748
1114	hsa-mir-5583-1	0.867342	5.0267
1115	IGLL1	0.876165	4.7631
1116	KRTAP21-1	0.876165	0.10613
1117	FGFBP1	0.876165	5.9937
1118	PARD3	0.876165	6.4663
1119	RCAN1	0.876165	5.3066
1120	MNX1	0.876165	5.1381
1121	SOX5	0.876165	6.3995
1122	FGF7	0.876165	0.76682
1123	ARHGEF18	0.876165	3.4226
1124	TLCD2	0.876165	6.1641
1125	hsa-mir-4524b	0.708159	11.48
1126	DLG3	0.877532	6.9881
1127	ARHGEF7	0.877532	-0.018697
1128	LAMA3	0.877532	6.565
1129	GALNTL6	0.877532	2.083
1130	MYH3	0.877532	5.5217
1131	HDAC2	0.877532	4.5398
1132	TMEM252	0.877532	2.6402
1133	DAP	0.877532	1.5282
1134	CTH	0.877532	5.9628
1135	PPP1R36	0.877532	5.7321
1136	RAP1GAP	0.877532	4.6447
1137	SLC39A13	0.877532	6.3218
1138	GGTLC2	0.877532	6.1022
1139	IL22RA1	0.877532	4.8816
1140	RAP1B	0.877532	0.05351
1141	DNAH3	0.877532	6.4887
1142	KIAA0753	0.877532	6.5226
1143	NGRN	0.877532	-0.87983
1144	PRSS8	0.877532	6.1778
1145	SLC25A24	0.877532	1.3439
1146	CPEB1	0.877532	6.8158
1147	KRT9	0.877532	6.5194
1148	GSAP	0.877532	5.1113
1149	ATXN3	0.877532	-0.43884
1150	CCDC17	0.877532	2.8081
1151	KRTAP1-5	0.877532	1.0061
1152	LGALS16	0.876165	0.24556
1153	CHIC2	0.877532	1.4956
1154	NIPSNAP3A	0.877532	5.3503
1155	COL15A1	0.877532	4.4992
1156	C1QTNF3	0.877532	-1.6753
1157	LIMD2	0.877532	0.56946
1158	CISD3	0.877532	4.8766
1159	ASCC3	0.877532	6.9063
1160	ERBB4	0.877532	1.4541
1161	SLC25A28	0.877532	1.3334
1162	TTC24	0.877532	6.1454
1163	MKKS	0.877532	6.0726
1164	THRA	0.877532	3.1981
1165	LRRC2	0.877532	0.54171
1166	CACNG4	0.877532	6.6248
1167	NEK4	0.877532	3.9842
1168	GAS2L3	0.877532	2.3445
1169	ZNF300	0.877532	-0.35622
1170	ISY1	0.877532	6.0742
1171	ICAM4	0.877532	2.8255
1172	NCK1	0.877532	6.3295
1173	hsa-mir-4726	0.869701	5.9245
1174	TADA2A	0.877532	-0.54981
1175	hsa-mir-129-2	0.869701	3.5887
1176	RASSF8	0.877532	0.013625
1177	ZBED2	0.877532	4.0261
1178	PPP1R3E	0.877532	4.6501
1179	HIST1H3A	0.877532	6.5563
1180	CCDC126	0.877532	5.4767
1181	KIAA1211L	0.877532	4.6103
1182	BAIAP2	0.877532	3.64
1183	TAX1BP3	0.877532	6.326
1184	hsa-mir-616	0.869701	7.5739
1185	OSMR	0.877532	5.7779
1186	GPR1	0.877532	4.2526
1187	EPHA5	0.877532	6.1842
1188	TMC7	0.877532	6.7706
1189	hsa-mir-3617	0.869701	6.7705
1190	LYN	0.877532	1.1247
1191	KRTAP20-1	0.877532	0.39722
1192	LRRC3C	0.877532	5.9372
1193	TBK1	0.877532	6.1636
1194	CARD9	0.877532	0.65769
1195	hsa-mir-548aa-1	0.869701	7.1421
1196	CAMK2D	0.877532	5.2122
1197	PPP2R3B_X	0.877532	5.1353
1198	CDYL2	0.877532	5.2945
1199	C10orf55	0.877532	3.5792
1200	hsa-mir-889	0.869701	7.0454
1201	KRTAP2-1	0.877532	5.2192
1202	ALDH3A1	0.877532	4.5394
1203	EIF4E3	0.877532	-0.76284
1204	hsa-mir-363	0.869701	3.794
1205	CD53	0.877532	0.4123
1206	MITD1	0.877532	4.7925
1207	FLJ25363	0.877532	3.8771
1208	THAP9	0.877532	4.6219
1209	SMAD6	0.877532	6.3648
1210	SP8	0.877532	5.594
1211	GPR146	0.877532	1.9837
1212	hsa-mir-4639	0.869701	6.7004
1213	hsa-mir-520f	0.869701	7.6117
1214	SDCBP	0.877532	-0.19424
1215	SYNGR2	0.877532	3.3817
1216	SLC9A9	0.877532	5.289
1217	METRNL	0.877532	3.561
1218	ABCA1	0.877532	6.0431
1219	MAPK11	0.877532	3.4277
1220	CSF1R	0.877532	-1.5936
1221	TM2D3	0.877532	4.0779
1222	LUC7L3	0.877532	2.2217
1223	hsa-mir-4321	0.869701	5.0698
1224	INPP4A	0.877532	5.806
1225	LPCAT4	0.877532	5.2514
1226	FAM222B	0.877532	5.6591
1227	TCIRG1	0.877532	5.707
1228	FHL2	0.877532	5.7254
1229	PLA2G4F	0.877532	4.5015
1230	RARRES2	0.877532	4.1284
1231	ULK4	0.877532	6.7092
1232	BDKRB2	0.877532	1.1813
1233	MEIG1	0.877532	5.2664
1234	ZNF789	0.877532	6.8166
1235	CD247	0.877532	4.3929
1236	hsa-mir-6870	0.869701	3.8646
1237	AGA	0.877532	2.4274
1238	EBF1	0.877532	5.5998
1239	C11orf94	0.877532	0.73993
1240	KCNJ16	0.877532	6.2853
1241	ANKRD2	0.877532	4.161
1242	TSR2	0.877532	0.7313
1243	KRTAP4-11	0.877532	3.7761
1244	TCERG1	0.877532	5.2303
1245	hsa-mir-129-1	0.869746	5.535
1246	PPM1A	0.877532	4.3049
1247	MFSD11	0.877532	6.0571
1248	HTATSF1	0.877532	5.883
1249	GABRP	0.877532	4.649
1250	TXNL1	0.877532	2.1926
1251	GRIK2	0.877532	5.643
1252	SPOP	0.877532	4.1173
1253	BECN1	0.877532	6.5923
1254	SIRPD	0.877532	3.5298
1255	C8B	0.877532	6.636
1256	TMEM198	0.877532	4.3723
1257	FBXO28	0.877532	3.1308
1258	LINS	0.877532	4.213
1259	SLC36A3	0.877532	4.555
1260	FBXO15	0.877532	-0.58205
1261	HIPK4	0.877532	5.4095
1262	PNPLA8	0.877532	2.8411
1263	RALGAPB	0.877532	-0.11137
1264	SCPEP1	0.877532	6.4488
1265	NFATC3	0.877532	-1.2054
1266	ICA1L	0.877532	6.2883
1267	C6	0.877532	6.0125
1268	ARMC4	0.877532	6.155
1269	EFCAB7	0.877532	6.0898
1270	hsa-mir-1276	0.869746	4.8737
1271	TOP1	0.877532	4.3057
1272	ZBTB4	0.877532	4.9347
1273	ZBTB14	0.877532	-0.34437
1274	hsa-mir-374a	0.869746	7.0967
1275	ZNF720	0.877532	-0.84532
1276	SH3GL1	0.877532	5.6559
1277	hsa-mir-548k	0.869746	6.0076
1278	hsa-mir-4521	0.869746	5.5288
1279	hsa-mir-8086	0.869746	2.7076
1280	GALK1	0.877532	5.7985
1281	HEBP2	0.877532	3.7712
1282	IVNS1ABP	0.877532	4.3556
1283	SH3GL3	0.877532	5.1926
1284	LEPREL4	0.877532	3.9564
1285	SLC16A4	0.877532	5.5564
1286	DNM3	0.877532	4.3625
1287	MDH1B	0.877532	-1.0142
1288	C3orf22	0.877532	3.2938
1289	hsa-mir-545	0.870444	6.7767
1290	HOXB3	0.877532	4.8172
1291	FBXO21	0.877532	6.5018
1292	ZBTB8A	0.877532	5.2204
1293	RABGAP1L	0.877532	1.3189
1294	ARSJ	0.877532	5.3166
1295	TCTN1	0.877532	0.48697
1296	NELL2	0.877532	0.68272
1297	HYI	0.877532	3.3747
1298	HSD17B1	0.877532	5.7207
1299	SMCR8	0.877532	5.9485
1300	ZFP36L1	0.877532	-0.08706
1301	CRIP1	0.877532	6.6187
1302	ADORA2B	0.877532	3.3212
1303	NRCAM	0.877532	0.47495
1304	HS3ST3A1	0.877532	5.6018
1305	RIMS4	0.877532	4.0669
1306	SOX6	0.877532	3.6537
1307	MCF2	0.877532	5.4345
1308	AP3M1	0.877532	6.2348
1309	VAV2	0.877532	5.6466
1310	TSPYL2	0.877532	6.1348
1311	IL13RA1	0.877532	2.3618
1312	FNBP1	0.877532	5.8901
1313	OR2L2	0.877532	4.0183
1314	RABEP2	0.877532	4.5016
1315	HOXB8	0.877532	5.4618
1316	C16orf97	0.877532	3.6227
1317	CSF3	0.877532	3.5065
1318	HEXIM2	0.877532	4.9301
1319	SNCB	0.877532	5.631
1320	HIGD1B	0.877532	5.1567
1321	hsa-mir-4509-1	0.876165	3.4569
1322	IGSF10	0.878498	4.1253
1323	TEX14	0.878498	6.0089
1324	SLC40A1	0.878709	4.3081
1325	GRM8	0.878709	3.432
1326	APOA4	0.878709	5.7961
1327	RHOBTB1	0.878709	6.7272
1328	hsa-mir-2355	0.876165	5.7677
1329	OR1Q1	0.880642	3.3345
1330	PCSK7	0.880642	2.914
1331	hsa-mir-642a	0.876165	4.0116
1332	ZKSCAN3	0.880642	2.8365
1333	SLC22A11	0.880642	2.9258
1334	hsa-mir-598	0.876165	6.5646
1335	PNPLA7	0.881624	6.3955
1336	hsa-mir-3666	0.876165	3.7178
1337	CTTNBP2	0.881624	5.9434
1338	GATSL1	0.881624	4.8434
1339	RNF167	0.881624	-0.22346
1340	ZNF90	0.877532	2.7076
1341	PPP4R1	0.881624	4.7501
1342	KIAA0101	0.882732	4.2808
1343	KRTAP4-7	0.882865	1.2513
1344	ASMT_X	0.882865	6.2089
1345	C3orf27	0.882865	4.1445
1346	ZNF200	0.88371	6.3157
1347	CCDC51	0.884278	-1.1281
1348	CNOT11	0.884278	3.2473
1349	C15orf43	0.884278	6.0717
1350	HOXA1	0.884278	0.91432
1351	MUTYH	0.884278	3.8707
1352	MAP4K3	0.884278	-1.5392
1353	SLC38A10	0.884525	6.0349
1354	INHA	0.884525	4.2931
1355	FAM170B	0.884525	4.4508
1356	SLC2A4	0.884525	4.2604
1357	TUBD1	0.884525	-0.85641
1358	KCNJ6	0.884525	1.0566
1359	DAPL1	0.884525	6.347
1360	PSD4	0.884804	-0.63083
1361	ZNF18	0.884804	5.5435
1362	PATZ1	0.88771	5.8783
1363	ANKRD30A	0.888183	3.5051
1364	CDH17	0.888183	5.2702
1365	hsa-mir-33b	0.877532	6.3462
1366	LOC653486	0.889521	3.7611
1367	SLC25A35	0.884278	5.3692
1368	CALM2	0.889755	4.4809
1369	TELO2	0.889876	0.90597
1370	ZSCAN9	0.889876	5.2188
1371	RFNG	0.889876	5.6565
1372	FAM216A	0.889876	-0.030585
1373	EXD2	0.889876	4.278
1374	LOC100129924	0.889876	6.0795
1375	ID3	0.889876	6.6968
1376	C12orf5	0.889876	6.6494
1377	ZCCHC2	0.889876	0.9305
1378	MSL3	0.889876	5.54
1379	hsa-mir-5004	0.877532	7.3278
1380	LOC554223	0.889876	3.1586
1381	OAS2	0.889876	5.6427
1382	UNC13D	0.889876	6.7074
1383	NEK3	0.889876	5.9265
1384	MYO1G	0.889876	6.0592
1385	CHRNA10	0.889876	-0.97697
1386	TMEM232	0.889876	3.7998
1387	GPC5	0.889876	5.5915
1388	SIRT7	0.889876	6.7168
1389	LPAR2	0.889876	5.1616
1390	GLB1L3	0.888183	7.2244
1391	TBX21	0.889876	3.2556
1392	NT5C1B	0.889876	6.378
1393	LETM2	0.889876	4.0884
1394	MYO1H	0.889876	5.9496
1395	SCGB3A2	0.889876	6.2731
1396	TCEAL3	0.889876	-1.1862
1397	FLOT1	0.889876	5.9999
1398	SLC9A3R1	0.889876	6.7599
1399	KRTAP17-1	0.889876	5.2035
1400	hsa-mir-4662a	0.877532	4.5886
1401	B3GNT3	0.889876	4.6506
1402	B4GALT2	0.889876	4.2563
1403	GLT8D2	0.889876	3.6735
1404	BTLA	0.889876	6.0185
1405	URGCP	0.889876	5.7856
1406	IL18	0.889876	3.4056
1407	DDN	0.889876	-0.29858
1408	COL7A1	0.889876	3.0416
1409	SPHK1	0.889876	3.427
1410	TSPO	0.889876	3.8298
1411	CCL23	0.889876	5.6339
1412	ARL14EP	0.889876	5.2654
1413	MICU3	0.889876	-0.97191
1414	ANXA8L2	0.869701	5.542
1415	CEACAM3	0.889876	3.6106
1416	MAP4K4	0.889876	6.4619
1417	PLEKHO2	0.889876	1.404
1418	SYNRG	0.889876	6.207
1419	MAPRE2	0.889876	6.0557
1420	OR5D16	0.889876	5.7988
1421	WIPF3	0.889876	4.1562
1422	FAM120B	0.889876	0.76985
1423	GMNN	0.889876	4.6748
1424	SHBG	0.889876	4.0428
1425	MYADML2	0.889876	5.1283
1426	ZFYVE21	0.889876	5.4538
1427	HEATR3	0.889876	5.9838
1428	VAMP4	0.889876	3.758
1429	HIPK1	0.889876	4.7419
1430	TMIGD1	0.889876	6.2063
1431	UBE2NL	0.889876	6.1258
1432	KLHL28	0.889876	2.6649
1433	SH2D1B	0.889876	6.3127
1434	MYH13	0.889876	3.55
1435	ASB8	0.889876	-1.01
1436	MAP3K13	0.889876	5.4959
1437	IQCJ-SCHIP1	0.843132	8.4686
1438	IFNLR1	0.889876	5.3431
1439	RBPJ	0.889876	4.6803
1440	RUNDC1	0.889876	5.4461
1441	CPSF4L	0.889876	5.8986
1442	BEND2	0.889876	5.5731
1443	AMOTL2	0.889876	-0.4926
1444	hsa-mir-3184	0.877532	1.3869
1445	hsa-mir-890	0.877532	7.2197
1446	SPRR1B	0.889876	6.037
1447	TGM6	0.889876	4.9225
1448	C20orf96	0.889876	5.2004
1449	hsa-mir-4314	0.877532	6.2124
1450	hsa-mir-3929	0.877532	2.7076
1451	hsa-mir-199a-1	0.877532	5.7934
1452	MXD1	0.889876	6.4628
1453	TM7SF3	0.889876	4.7606
1454	PTGDR2	0.889876	-0.21489
1455	RNASEK	0.889876	5.5866
1456	ARID2	0.889876	-1.1276
1457	NOL4	0.889876	3.2947
1458	ADH5	0.889876	3.8494
1459	ALKBH8	0.889876	1.7326
1460	FAM122C	0.889876	5.0341
1461	VN1R2	0.889876	6.4006
1462	KIAA1210	0.889876	3.9306
1463	LRGUK	0.889876	2.1828
1464	MPHOSPH8	0.889876	4.2901
1465	PRSS1	0.889876	0.39203
1466	hsa-mir-564	0.877532	4.1997
1467	KRT33A	0.889876	5.1999
1468	ZMIZ2	0.889876	2.7076
1469	CARD14	0.889876	6.0473
1470	ERCC4	0.889876	5.3447
1471	TMEM203	0.889876	5.3115
1472	HIF3A	0.889876	-1.0244
1473	CHRND	0.889876	3.8108
1474	MAP3K10	0.889876	5.4631
1475	DNAH9	0.889876	3.1604
1476	TSPY1	0.889876	5.6535
1477	CCL1	0.889876	5.2301
1478	PPL	0.889876	1.224
1479	BTBD9	0.889876	2.9384
1480	RAP2C	0.889876	5.3224
1481	EMR2	0.889876	0.023164
1482	DHRS7C	0.889876	5.9152
1483	C8orf76	0.889876	4.8932
1484	RNF135	0.889876	2.1383
1485	RBKS	0.889876	1.8018
1486	NOMO2	0.853534	5.5457
1487	KLHDC3	0.889876	4.6876
1488	CPT1B	0.889876	-0.34593
1489	GH1	0.889876	5.1439
1490	SLC26A7	0.889876	3.2843
1491	CPNE5	0.889876	-0.70726
1492	TNFAIP2	0.889876	4.3431
1493	PREP	0.889876	6.244
1494	NRG2	0.889876	5.4759
1495	IRAK1	0.889876	0.01553
1496	SPRYD7	0.889876	2.6461
1497	FAM219A	0.889876	6.0311
1498	KRT13	0.889876	5.8002
1499	GSDMC	0.889876	4.3508
1500	hsa-mir-378c	0.877532	5.8218
1501	hsa-mir-4739	0.877532	5.7627
1502	METTL5	0.889876	6.5069
1503	PI4KB	0.889876	5.8789
1504	C6orf52	0.889876	1.6352
1505	CCDC66	0.889876	5.1329
1506	NUMBL	0.889876	5.9475
1507	CORT	0.889876	4.9276
1508	COIL	0.889876	6.6631
1509	hsa-mir-4276	0.877532	-1.1406
1510	CRYBB2	0.889876	4.7997
1511	hsa-mir-5693	0.869746	1.9599
1512	ENPP7	0.889876	4.1093
1513	KCNRG	0.889876	2.7076
1514	HBE1	0.889876	5.9005
1515	APPL2	0.889876	5.5856
1516	LMO7	0.889876	5.9686
1517	ASPSCR1	0.889876	5.3845
1518	hsa-mir-664a	0.877532	6.8336
1519	PSME4	0.889876	5.4643
1520	GLYR1	0.889876	1.8056
1521	FAM57A	0.889876	5.3198
1522	SLC7A5	0.889876	5.1821
1523	LPAR5	0.889876	3.3574
1524	RGS2	0.889876	6.2254
1525	FAM76B	0.889876	3.3417
1526	BPIFA3	0.889876	4.2837
1527	SULT1B1	0.889876	6.1707
1528	CAMTA1	0.889876	5.5836
1529	CIB2	0.889876	0.15796
1530	ABCB11	0.889876	5.5791
1531	IFNGR1	0.889876	5.2
1532	ZNF517	0.889876	6.4924
1533	LONRF2	0.889876	6.1811
1534	PZP	0.889876	6.227
1535	RAPGEF1	0.889876	2.8732
1536	IL15RA	0.889876	4.5598
1537	LMX1A	0.889876	5.9595
1538	RANGRF	0.889876	6.1609
1539	PLEKHA8	0.889876	5.39
1540	SH2B1	0.889876	1.0374
1541	CCNK	0.889876	5.9755
1542	hsa-mir-193a	0.881624	6.2561
1543	hsa-mir-4796	0.881624	7.1059
1544	RTN4RL1	0.889876	6.3679
1545	AK7	0.889876	3.1329
1546	SFRP5	0.889876	5.616
1547	GRIK4	0.889876	4.8551
1548	C14orf177	0.889876	4.2596
1549	MAPK14	0.889876	-1.846
1550	P4HA2	0.889876	3.5115
1551	USPL1	0.889876	6.3704
1552	CCDC77	0.889876	2.1939
1553	SMIM21	0.889876	3.0034
1554	SLC24A6	0.889876	3.1177
1555	LOC100862671	0.889876	0.67868
1556	PYHIN1	0.890062	5.4386
1557	HNRNPA0	0.890568	2.9989
1558	ACSF2	0.890568	5.7222
1559	hsa-mir-4315-1	0.884278	3.4642
1560	RSAD2	0.890568	-0.88029
1561	TERF2IP	0.890568	4.9024
1562	PTPLAD1	0.890568	0.79973
1563	GNRH2	0.890568	6.2957
1564	EFHB	0.890568	4.5721
1565	GFRA3	0.890568	5.7545
1566	OR9G1	0.890889	4.2868
1567	hsa-mir-4731	0.884278	7.4093
1568	CBX8	0.89116	4.4865
1569	ZNF470	0.891369	2.3072
1570	KRTAP23-1	0.891369	6.5091
1571	MYO1C	0.89209	5.9069
1572	MAPKBP1	0.89209	4.1519
1573	PIK3R6	0.89209	5.1415
1574	IGFL4	0.89209	5.1875
1575	TTC4	0.89209	0.45884
1576	TOX4	0.892968	5.276
1577	POC1B-GALNT4	0.862521	8.0473
1578	DGCR6	0.892968	2.3066
1579	SHISA3	0.893291	5.4643
1580	PLRG1	0.893291	2.631
1581	hsa-mir-5002	0.888453	4.3501
1582	OR8K1	0.893291	4.196
1583	FGF12	0.893291	6.3836
1584	SPCS2	0.893291	-0.45974
1585	IRAK1BP1	0.893291	6.0295
1586	PPM1N	0.893291	5.897
1587	PRCD	0.893291	6.356
1588	ACOX1	0.893291	5.2449
1589	NRN1	0.893291	5.5794
1590	DCUN1D2	0.893291	-1.7828
1591	MTERF	0.893291	2.9692
1592	SERPINH1	0.893291	0.48122
1593	AOC3	0.893291	3.6316
1594	E2F5	0.893291	5.0574
1595	NTRK2	0.893291	2.2483
1596	hsa-mir-1299	0.889876	2.7076
1597	CLCN3	0.893291	5.1089
1598	CCDC7	0.893291	6.4028
1599	CAPN9	0.893291	3.075
1600	EFCAB14	0.893291	5.8516
1601	STX7	0.893291	4.7529
1602	ILF3	0.893291	2.4644
1603	FUBP3	0.893291	-0.67083
1604	hsa-mir-369	0.889876	6.3599
1605	CERS4	0.893291	-0.29682
1606	BACE1	0.893291	3.1976
1607	FBLN2	0.893291	3.0736
1608	APOBEC1	0.893291	2.9488
1609	ORMDL3	0.893291	5.6223
1610	CFHR1	0.893291	1.0589
1611	hsa-mir-4309	0.889876	7.1104
1612	ARHGDIG	0.893291	3.8561
1613	RIPPLY3	0.889876	6.0238
1614	OR4A16	0.893291	5.1309
1615	ZC3H7B	0.893291	4.4707
1616	OR10S1	0.893291	-1.3422
1617	HIF1A	0.893291	5.2293
1618	IGFBP5	0.893291	4.0415
1619	LAX1	0.893291	6.0121
1620	KIAA1549	0.893291	1.1073
1621	hsa-mir-451a	0.889876	6.3457
1622	SHC4	0.893291	-0.18541
1623	hsa-mir-3926-1	0.889876	5.5839
1624	hsa-mir-23c	0.889876	3.8337
1625	hsa-mir-621	0.889876	1.0958
1626	FAM219B	0.893291	2.2978
1627	hsa-mir-4450	0.889876	5.171
1628	KCNF1	0.893291	4.7697
1629	ZNF177	0.893291	3.7219
1630	PRPSAP1	0.893291	5.1203
1631	HOXA11	0.893291	3.9859
1632	ZNF266	0.893291	2.5643
1633	CENPC1	0.893291	5.7918
1634	ZNF492	0.893291	-0.92433
1635	SASH3	0.893291	5.4442
1636	RGS17	0.893291	4.5354
1637	JMJD4	0.893291	4.4545
1638	hsa-mir-503	0.889876	6.0922
1639	USP6	0.893291	4.9439
1640	PLA2R1	0.893291	2.5031
1641	FAM160B2	0.893291	3.1384
1642	USP35	0.893291	4.0503
1643	RNF34	0.893291	4.4402
1644	BHLHA15	0.893291	4.149
1645	hsa-mir-181a-1	0.889876	3.7677
1646	DOLPP1	0.893291	3.8057
1647	hsa-mir-585	0.889876	3.7793
1648	ABHD17B	0.893291	3.6541
1649	hsa-mir-4659a	0.877532	6.068
1650	HYAL4	0.893291	5.3583
1651	hsa-mir-4656	0.889876	6.9586
1652	SMCO2	0.893291	2.9175
1653	MAP3K14	0.893291	5.8306
1654	EDNRB	0.893291	2.8866
1655	CDY1B	0.864133	8.5317
1656	B4GALT4	0.893291	0.63433
1657	RMDN1	0.893291	5.0748
1658	KCTD18	0.893291	6.1472
1659	KIF18B	0.893291	5.9631
1660	ZNF438	0.893291	5.8314
1661	RGL4	0.893291	6.6482
1662	NACC1	0.893291	5.9728
1663	TXNDC12	0.893291	-0.2123
1664	VPS13A	0.893291	3.8005
1665	BAZ1B	0.893291	3.6823
1666	hsa-mir-6838	0.889876	3.8815
1667	ALKBH5	0.893291	4.4703
1668	CYP11B2	0.893291	6.0148
1669	AADACL2	0.893291	1.3391
1670	C5orf46	0.893291	6.0596
1671	SPINK1	0.893291	4.562
1672	GLTSCR2	0.893291	0.074797
1673	OR8D4	0.893291	4.6352
1674	ABHD15	0.893291	3.7181
1675	PARVA	0.893291	3.7016
1676	ATP5C1	0.893291	-1.1531
1677	LPPR2	0.893291	5.6531
1678	C15orf27	0.893291	3.7073
1679	hsa-mir-4282	0.889876	3.6276
1680	CTDSP2	0.893291	2.1686
1681	hsa-mir-4798	0.889876	4.9563
1682	hsa-mir-5579	0.889876	4.4267
1683	hsa-mir-3960	0.889876	3.5634
1684	RPP40	0.893291	2.6666
1685	ARSD	0.893291	1.718
1686	RPS6KA6	0.893291	6.3319
1687	ADH4	0.893291	3.5452
1688	MPLKIP	0.893291	0.052327
1689	USP31	0.893291	1.6053
1690	CFL1	0.893291	3.3861
1691	RFFL	0.893291	5.3997
1692	EN1	0.893291	5.5871
1693	NAT14	0.893291	5.6899
1694	PHF5A	0.893291	2.7076
1695	CAMLG	0.893291	4.6998
1696	SLC35D2	0.893291	5.5556
1697	DENND1C	0.893291	3.7743
1698	DEK	0.893291	5.7829
1699	CD300LF	0.893291	4.7084
1700	FICD	0.893291	4.6887
1701	SPRED3	0.893291	5.929
1702	ADNP2	0.893291	-0.23629
1703	BLCAP	0.893291	2.3167
1704	hsa-mir-423	0.809872	10.527
1705	MYEOV2	0.893291	0.27523
1706	TM7SF2	0.893291	5.0984
1707	ADAM2	0.893291	3.0222
1708	FXYD3	0.893291	5.4344
1709	IFFO1	0.893291	1.3491
1710	SLC6A12	0.893291	6.1879
1711	CTU2	0.893291	0.053865
1712	ZNF234	0.893291	0.026917
1713	SLCO1A2	0.893291	2.6995
1714	FZD9	0.893291	0.43242
1715	SSBP3	0.893291	3.2702
1716	PTPRA	0.893291	3.8296
1717	hsa-mir-192	0.889876	6.526
1718	FANCL	0.893291	-1.1727
1719	KLHL42	0.893291	0.70534
1720	SIX1	0.893291	1.9116
1721	CCT8	0.893291	-0.51369
1722	MACC1	0.893291	2.9453
1723	FAM196B	0.893291	6.0238
1724	HIST1H3E	0.893291	5.3872
1725	TMEM11	0.893291	4.3275
1726	OR10G9	0.893291	5.5028
1727	STX11	0.893291	3.6249
1728	ARHGAP20	0.893291	4.274
1729	hsa-mir-362	0.890568	3.7087
1730	PCDH7	0.893291	5.3179
1731	GINS4	0.893291	-0.26271
1732	RSPH3	0.893291	3.8114
1733	ZNF3	0.893291	1.1561
1734	METTL11B	0.893291	4.2905
1735	MECP2	0.893291	6.3558
1736	PM20D1	0.893291	4.1212
1737	hsa-mir-302e	0.890568	7.3655
1738	ZIC1	0.893291	4.5388
1739	MGAT5B	0.893291	6.2694
1740	ASB16	0.893291	4.3638
1741	C17orf50	0.893291	6.3753
1742	ERVV-1	0.893291	4.6857
1743	PPP1R1B	0.893291	4.8655
1744	FLJ44313	0.893291	5.2978
1745	hsa-mir-548ae-1	0.89116	7.0501
1746	ELOVL4	0.893291	4.325
1747	MYCT1	0.893291	3.9997
1748	DOK6	0.893291	2.8789
1749	SHOC2	0.893291	6.1252
1750	DCD	0.893291	2.6303
1751	ZNF567	0.893291	3.1273
1752	EWSR1	0.893291	-0.064114
1753	hsa-mir-548ay	0.89209	6.8586
1754	PHTF2	0.893291	4.725
1755	ODF1	0.893291	3.4399
1756	OR1J4	0.893291	3.3502
1757	YIPF1	0.893291	5.2963
1758	CALB1	0.893291	4.5461
1759	XKRY	0.893291	4.646
1760	TTC1	0.893291	4.0452
1761	CXorf49	0.893291	4.2116
1762	YME1L1	0.893291	4.3463
1763	PDZD3	0.893291	6.0181
1764	KCNH6	0.893291	4.0503
1765	ZNF669	0.893291	2.7648
1766	LANCL2	0.893291	5.7146
1767	TRIM60	0.893291	3.9133
1768	OR4K14	0.893291	3.8097
1769	TESPA1	0.893291	5.2528
1770	HES1	0.893291	0.31582
1771	TIAM2	0.893291	2.1308
1772	SPPL2B	0.893291	-0.10769
1773	TAS2R16	0.893291	4.6478
1774	ATG4D	0.893291	4.4831
1775	ABCC1	0.893291	4.9584
1776	TIMELESS	0.893291	-1.3842
1777	ABHD3	0.893291	-1.937
1778	hsa-mir-3614	0.893291	4.9034
1779	ZNF721	0.893291	2.9611
1780	ZFP91	0.893291	4.4139
1781	CABP7	0.893291	5.2057
1782	B4GALT5	0.893291	-0.81849
1783	ZNF225	0.893291	4.7854
1784	GPX7	0.893291	-0.57885
1785	OR8U1	0.893291	5.6104
1786	SLC23A1	0.893291	-0.71453
1787	EMC8	0.893291	3.3232
1788	CSF2RA_X	0.893291	-1.2813
1789	CDIP1	0.893291	3.4827
1790	NTRK3	0.893291	-0.80654
1791	VTI1B	0.893291	3.1471
1792	SCCPDH	0.893291	4.6144
1793	KRT80	0.893291	2.1453
1794	PPY	0.893291	4.4481
1795	SSMEM1	0.893291	2.9329
1796	PLCH1	0.893291	2.9011
1797	KRTAP3-3	0.893291	4.321
1798	CAND2	0.893291	2.7076
1799	HAX1	0.893291	4.4405
1800	RNFT2	0.893291	4.881
1801	SLC16A11	0.893291	5.0012
1802	LIN28B	0.893291	4.7073
1803	SPPL2C	0.893291	2.7076
1804	MAT1A	0.893291	4.2625
1805	COPS3	0.893291	4.4059
1806	KCNIP2	0.893291	4.5964
1807	LGALS1	0.893291	4.4865
1808	PRR11	0.893291	4.4962
1809	CNFN	0.893291	2.7076
1810	AP4E1	0.893291	4.4479
1811	CYP17A1	0.893291	2.7076
1812	MYBBP1A	0.893291	4.2634
1813	FSIP2	0.893291	4.8402
1814	UBXN7	0.893291	4.6209
1815	GLYATL2	0.893291	4.911
1816	NLGN4Y	0.893291	4.6695
1817	TMEM107	0.893291	4.7774
1818	BRINP2	0.893291	2.7076
1819	DEC1	0.893291	4.6223
1820	FAM122A	0.893291	4.698
1821	PCDH11Y	0.893291	4.9655
1822	MRPS7	0.893291	4.4206
1823	CHPF	0.893291	4.9222
1824	PCED1B	0.893291	2.7076
1825	RNF223	0.893291	4.5591
1826	OSBPL11	0.893291	4.2599
1827	GPR179	0.893291	4.8419
1828	PVRL3	0.893291	4.4892
1829	MAK16	0.893291	4.5917
1830	RADIL	0.893291	2.7076
1831	ACOT2	0.893291	4.5207
1832	NPY	0.893291	4.816
1833	RPH3AL	0.893291	4.9905
1834	ZNF740	0.893291	4.4574
1835	HES2	0.893291	4.6826
1836	TUBGCP2	0.893291	4.7684
1837	TNFRSF25	0.893291	4.7599
1838	GP6	0.893291	4.4081
1839	OR5M1	0.893291	4.237
1840	NCAPH	0.893291	4.2957
1841	DNAJC7	0.893291	2.7076
1842	CDCA4	0.893291	4.4747
1843	RHEB	0.893291	4.9148
1844	MLL3	0.893291	4.7352
1845	ZG16	0.893291	4.5053
1846	CCDC60	0.893291	4.7516
1847	MAST3	0.893291	4.5257
1848	PDX1	0.893291	4.5227
1849	COL6A1	0.893291	4.3401
1850	TTYH2	0.893291	2.7076
1851	CHRNB1	0.893291	4.7157
1852	GATA6	0.893291	4.4147
1853	ZNF595	0.893291	4.3935
1854	VASP	0.893291	4.417
1855	IQCF3	0.893291	2.7076
1856	HACE1	0.893291	4.5432
1857	NDEL1	0.893291	4.5844
1858	SPAM1	0.893291	4.2372
1859	AGTRAP	0.893291	4.4358
1860	KDM3A	0.893291	4.538
1861	ZNF232	0.893291	4.1823
1862	TPO	0.893291	4.96
1863	TCF23	0.893291	4.3175
1864	FAM69C	0.893291	4.6515
1865	ATP11B	0.893291	4.4677
1866	ATG16L1	0.893291	4.3474
1867	SNX6	0.893291	4.2901
1868	FAM133B	0.893291	4.6609
1869	SCN4A	0.893291	4.4207
1870	HTR3C	0.893291	5.0539
1871	ANGEL2	0.893291	4.3758
1872	FOXK2	0.893291	4.7119
1873	ADRM1	0.893291	4.291
1874	PACS1	0.893291	4.3846
1875	ELP2	0.893291	4.4879
1876	UBR1	0.893291	4.9322
1877	FAM24A	0.893291	4.237
1878	RAB2B	0.893291	3.1526
1879	TMEM126B	0.893291	5.6172
1880	RNASE8	0.893291	4.7777
1881	MYOCD	0.893291	2.974
1882	NXPE4	0.893291	1.3505
1883	SPACA3	0.893291	5.8241
1884	HMHA1	0.893291	6.2463
1885	ATF1	0.893291	-0.47177
1886	KCNK6	0.893291	1.0315
1887	GAA	0.893291	5.3221
1888	TRAK1	0.893291	5.2524
1889	PCGF6	0.893291	-0.16458
1890	HLA-B	0.893291	3.6416
1891	hsa-mir-4646	0.893291	4.6426
1892	SLC29A2	0.893686	-0.2865
1893	MUL1	0.893686	6.4559
1894	MAMDC4	0.893953	3.6985
1895	NAALADL2	0.893953	4.1584
1896	TMCO3	0.893953	-0.94665
1897	XKR7	0.893953	4.1064
1898	PCDHB5	0.893953	2.8011
1899	C1orf131	0.893953	4.3418
1900	CPQ	0.893953	4.8078
1901	SDCBP2	0.893953	3.5948
1902	URI1	0.895822	3.0864
1903	ESRP1	0.895822	3.7675
1904	SLC10A6	0.895822	4.9196
1905	MUC17	0.895822	5.4881
1906	UCKL1	0.895822	0.86179
1907	POLR1D	0.895822	1.6008
1908	hsa-mir-2909	0.893291	7.1941
1909	BATF2	0.89584	3.9399
1910	CCR1	0.896859	-0.048264
1911	THUMPD2	0.896859	3.8404
1912	CNTROB	0.896859	4.7033
1913	ZNF22	0.896859	0.16248
1914	OR5P3	0.896859	4.3914
1915	BSPRY	0.896859	2.8685
1916	LMTK2	0.896896	2.6402
1917	MIIP	0.896898	4.1356
1918	hsa-mir-1234	0.893291	6.3757
1919	WDR35	0.89766	5.142
1920	LDB1	0.898497	3.8476
1921	SCHIP1	0.893291	6.1205
1922	HSPA4L	0.898953	3.3812
1923	DKK3	0.898953	1.3707
1924	AADAT	0.898953	4.7798
1925	ADAM11	0.89978	5.7915
1926	NYAP1	0.89988	-1.0936
1927	CHST2	0.89988	4.3912
1928	PRODH	0.89988	4.9209
1929	KRTAP3-2	0.89988	3.837
1930	MYL12B	0.893291	5.5058
1931	N6AMT1	0.900577	0.68698
1932	CD74	0.900577	5.8808
1933	SCG2	0.900577	4.2844
1934	C5orf64	0.900808	5.2079
1935	KRTAP19-5	0.901342	4.2497
1936	KRTAP4-12	0.901342	5.0277
1937	PHYH	0.901342	3.9464
1938	hsa-mir-5584	0.893291	5.3637
1939	C11orf45	0.901644	4.4491
1940	IL11	0.901676	3.3222
1941	MYOC	0.902368	3.8662
1942	SURF4	0.902368	4.3744
1943	SECTM1	0.902368	3.4459
1944	MAGEA11	0.902368	5.6817
1945	SEMA4C	0.902368	1.3926
1946	ZNF510	0.902368	3.0106
1947	CASP8	0.902368	2.9029
1948	SHISA4	0.902368	3.9087
1949	GALNT13	0.902368	4.8669
1950	VIMP	0.902368	-0.97035
1951	FUT3	0.902368	4.088
1952	NR2F2	0.902368	3.4037
1953	HK2	0.902368	-1.465
1954	ZNF433	0.902368	3.1981
1955	CLEC3A	0.902368	3.8555
1956	DHCR24	0.902368	5.8318
1957	SERPINF2	0.902368	-0.54
1958	DEFA1	0.902949	5.4083
1959	HTR1D	0.903002	1.901
1960	INSIG1	0.904168	1.7247
1961	PAXBP1	0.905065	2.5014
1962	PARVB	0.905065	4.3666
1963	LIN7A	0.905855	3.8577
1964	BACH1	0.906296	-0.54475
1965	WBSCR27	0.906296	3.8359
1966	MAGEC1	0.906296	5.4856
1967	OSBPL5	0.906296	3.3884
1968	AP4S1	0.906296	2.1422
1969	C12orf4	0.906313	3.4062
1970	RDH12	0.90667	1.4997
1971	DOK2	0.90667	4.5893
1972	GMPR	0.907107	5.4008
1973	TMEM47	0.907107	0.93945
1974	EPDR1	0.907107	1.6868
1975	KIAA1109	0.907107	2.9797
1976	KIAA1430	0.907107	4.7922
1977	FAIM2	0.907989	-0.62309
1978	hsa-mir-320b-1	0.893291	5.938
1979	TTC7B	0.907989	3.4941
1980	COL11A2	0.907989	4.0207
1981	OR10G2	0.907989	5.1894
1982	CCSAP	0.907989	4.2665
1983	SPATA31D1	0.907989	6.0942
1984	GRAPL	0.893291	6.39
1985	FLRT1	0.909421	4.525
1986	CCNG1	0.909421	-0.055381
1987	RPL35A	0.909923	1.1746
1988	CEP57	0.909923	1.6839
1989	PLOD2	0.909923	2.4232
1990	WDR1	0.910835	-1.1164
1991	KCND3	0.911296	3.2913
1992	C9orf43	0.911296	1.5728
1993	GNRHR	0.912167	3.3258
1994	OR56A5	0.913208	1.1966
1995	HEPACAM	0.913816	4.9716
1996	hsa-mir-5704	0.893291	4.967
1997	LEKR1	0.91429	1.873
1998	ZNF711	0.91429	1.2215
1999	ZSCAN31	0.91429	6.1472
[truncated: 18,700 more rows]

## Sheet: 1_2
	Gene	FDR	LFC
1	CSK	0.00165	13.104
2	B2M	0.00165	11.685
3	PTPN12	0.00165	8.8303
4	ARRDC4	0.00495	8.6425
5	KCTD5	0.00495	8.7626
6	PPP1R9B	0.063531	7.6387
7	CDRT1	0.082744	6.8594
8	ACTG1	0.125963	5.5695
9	ITGB1	0.125963	4.4917
10	LYZL6	0.156353	5.8609
11	TAS2R31	0.156353	5.8045
12	SLC35E4	0.156353	6.3739
13	ARHGAP27	0.190023	5.7434
14	TAOK1	0.240099	7.4784
15	BZW2	0.253465	5.8382
16	RNF220	0.342626	5.4763
17	PRDM15	0.342626	6.5902
18	SNRPB2	0.342626	5.3095
19	AXL	0.342626	6.6572
20	OR52A1	0.394389	4.616
21	MYO1B	0.394389	6.5762
22	INPP5K	0.401215	6.1494
23	TRIM28	0.418402	5.7153
24	CYP11B2	0.418402	4.7122
25	CRYBA1	0.418402	6.4323
26	CACNG4	0.418402	6.5257
27	OR8G2	0.418402	4.3433
28	FOXP1	0.418402	6.4517
29	UBE2O	0.423055	5.3264
30	TNFAIP1	0.423055	6.7219
31	FAN1	0.423055	0.84711
32	ZNF664	0.423055	5.8745
33	ATG4D	0.423055	5.1475
34	hsa-mir-520e	0.418402	7.0286
35	GPR85	0.489961	5.5589
36	ZBTB11	0.510971	1.2172
37	ATP2B1	0.521411	2.9527
38	NFKB1	0.521411	5.7216
39	ELFN1	0.521411	4.2448
40	hsa-mir-1302-8	0.423055	6.4145
41	RUNDC1	0.551195	5.0332
42	DNAJA2	0.616127	5.0693
43	CCDC11	0.616127	5.2807
44	INCA1	0.616127	4.967
45	PAAF1	0.616127	5.0889
46	CXCL14	0.616127	0.36593
47	KLHL1	0.616127	2.4593
48	SEZ6	0.616127	4.4348
49	CHRNB3	0.616127	4.8596
50	CUL3	0.616127	6.058
51	MPP3	0.616127	4.9142
52	SLC25A11	0.616127	5.4737
53	ABCC1	0.616127	1.901
54	CPEB3	0.616127	5.5757
55	SCRN2	0.616127	4.5692
56	TGFB2	0.616127	6.3821
57	MAP1LC3C	0.616127	2.0675
58	MORN2	0.616127	3.8045
59	SLC16A2	0.644142	6.1916
60	PIP4K2B	0.667668	4.3809
61	OR5H2	0.673427	0.6027
62	MEDAG	0.680377	5.9303
63	PYY	0.680377	5.8219
64	PRSS54	0.680377	5.9337
65	DMRT3	0.680377	2.1509
66	hsa-mir-6130	0.616127	4.0081
67	CYP4F3	0.680377	5.4397
68	ARL14EP	0.680377	5.7001
69	MAST2	0.680377	5.8077
70	C9orf96	0.680377	5.9454
71	DAP	0.680377	0.98972
72	HS3ST3A1	0.680377	4.3455
73	MMP14	0.680377	5.8153
74	IFNL4	0.680377	5.0134
75	SLC28A3	0.680377	2.4999
76	GATA4	0.680377	4.9638
77	hsa-mir-4738	0.675232	5.2783
78	ZFAND5	0.680377	5.8581
79	TRIP12	0.680377	5.7482
80	SIK2	0.680377	5.108
81	MLX	0.680377	2.4984
82	ITGA3	0.680377	5.5761
83	CAB39L	0.680377	4.7077
84	KATNAL2	0.680377	3.6574
85	IFNAR2	0.680377	3.4311
86	SRR	0.680377	3.7579
87	KRT35	0.680377	3.351
88	PRAMEF8	0.680377	3.7264
89	TRIM48	0.680377	4.5685
90	EID2B	0.680377	4.191
91	CYP2A7	0.680377	4.1739
92	ADH5	0.680377	3.1607
93	HNRNPA0	0.680377	5.8273
94	FAM160B2	0.690099	-1.0341
95	IGF1	0.706528	-0.3099
96	TMOD1	0.707206	0.57623
97	CWC27	0.714639	5.7373
98	FGD4	0.715594	4.0084
99	C1orf122	0.715594	3.7768
100	BRF2	0.718783	-0.79306
101	MLLT1	0.72969	4.7211
102	RNASE4	0.72969	0.086628
103	EGFL8	0.72969	3.4307
104	NGFR	0.72969	2.0458
105	S100A10	0.72969	4.4472
106	ZNF155	0.72969	4.088
107	SCG2	0.72969	3.5136
108	GDPD5	0.72969	4.8727
109	MIB1	0.72969	5.5837
110	NT5C1B	0.72969	5.2854
111	FAT2	0.72969	4.8285
112	HLTF	0.72969	4.3021
113	CCL18	0.72969	5.4029
114	CBFB	0.72969	4.7469
115	TLN2	0.72969	5.4019
116	CASD1	0.72969	5.6146
117	OR8J1	0.72969	5.2794
118	SMARCB1	0.72969	-0.23168
119	CMIP	0.72969	3.5418
120	GIT1	0.72969	5.4818
121	hsa-mir-6128	0.718783	5.6673
122	hsa-mir-7154	0.718783	4.7043
123	RABGEF1	0.72969	4.0708
124	SERPINH1	0.72969	0.95745
125	GOLGA8B	0.72969	-1.9619
126	ALDH3A2	0.72969	4.6083
127	PCGF2	0.72969	5.4574
128	NPB	0.72969	5.4613
129	H1FNT	0.72969	-1.8418
130	LGALSL	0.72969	3.1528
131	DEPDC1	0.72969	1.8503
132	ARHGAP44	0.72969	5.5225
133	GOLGA6B	0.72969	4.9961
134	UQCRC2	0.72969	-2.3153
135	SMAD7	0.72969	4.9845
136	DNM3	0.72969	3.5056
137	CD300LG	0.72969	4.5854
138	GAB3	0.72969	5.9694
139	NPBWR2	0.72969	5.52
140	C9orf92	0.72969	4.2217
141	C9orf50	0.72969	-0.47098
142	CTH	0.72969	5.9417
143	FOXJ2	0.72969	4.7952
144	INSM1	0.72969	3.5239
145	COIL	0.72969	3.6028
146	PCED1B	0.72969	2.1471
147	SYTL4	0.72969	5.7217
148	MGLL	0.72969	4.1414
149	TMEM132E	0.72969	5.584
150	LPL	0.72969	4.8299
151	ZFP14	0.72969	3.5742
152	SMARCC1	0.72969	5.2209
153	TECTA	0.72969	3.2027
154	EIF1	0.72969	5.6446
155	PCDH17	0.72969	3.4243
156	FOXN1	0.72969	5.1876
157	ZNF880	0.72969	5.4847
158	KRT3	0.72969	4.9776
159	SRD5A1	0.72969	4.2413
160	G6PC2	0.72969	4.3936
161	UBE2R2	0.72969	5.3939
162	CLN8	0.72969	5.4481
163	FGF7	0.72969	4.344
164	ATP9A	0.72969	5.5354
165	ANKRD18A	0.72969	3.1784
166	EMC2	0.72969	1.9938
167	CGB1	0.72969	6.3268
168	OR4C46	0.72969	4.0618
169	OR2B3	0.72969	5.5913
170	ARL2BP	0.72969	0.23613
171	AK7	0.72969	2.7594
172	LARP4	0.72969	3.9707
173	PKD2L2	0.72969	4.552
174	SLFN12	0.72969	4.6106
175	STX1A	0.72969	5.0943
176	CCDC96	0.72969	2.5676
177	KAT2B	0.72969	5.658
178	ANKFY1	0.72969	4.6019
179	ATP1B2	0.72969	4.5034
180	hsa-mir-4730	0.72969	6.2812
181	LRP2BP	0.72969	2.1723
182	PCDHA1	0.72969	2.9764
183	C6orf163	0.72969	0.12485
184	MALL	0.72969	3.3629
185	TAF15	0.72969	5.4763
186	ARL17B	0.680377	6.6785
187	RBAK	0.72969	3.6825
188	AZI1	0.72969	4.9037
189	GHR	0.72969	4.4659
190	SIPA1L1	0.72969	3.1725
191	OR1D2	0.72969	4.0402
192	ID2	0.72969	5.2965
193	GLI3	0.72969	5.1474
194	PRKAR1A	0.72969	4.6893
195	KLHL22	0.72969	1.2009
196	NUDT22	0.72969	4.7791
197	CXorf22	0.72969	4.3263
198	MBOAT4	0.72969	1.3
199	ANKRD23	0.72969	4.2205
200	CDK6	0.72969	2.5665
201	LPCAT3	0.72969	2.8127
202	DPRX	0.72969	5.0506
203	VSIG4	0.72969	5.1398
204	TBX4	0.72969	2.8963
205	IFT20	0.72969	4.343
206	CACNG3	0.72969	1.7307
207	PAK2	0.72969	4.6161
208	C6orf132	0.72969	5.4604
209	UGT1A1	0.72969	4.7523
210	ARID1A	0.72969	3.6955
211	hsa-mir-129-2	0.72969	1.1224
212	OR8B8	0.72969	2.5329
213	SMG7	0.72969	5.1717
214	ARSJ	0.72969	5.4443
215	ZNF527	0.72969	4.85
216	EPC2	0.72969	4.3402
217	PPY	0.72969	5.611
218	FLJ25363	0.72969	2.1208
219	GSC	0.72969	4.2216
220	OR13C3	0.72969	2.4386
221	C9orf37	0.72969	4.7068
222	H2BFM	0.72969	5.2397
223	SP110	0.72969	5.3766
224	PCLO	0.72969	4.6157
225	IER3	0.72969	-1.3103
226	CNGA1	0.72969	4.1881
227	SGK223	0.72969	3.8703
228	OR10G9	0.72969	5.2449
229	FAM103A1	0.72969	3.378
230	SSX2IP	0.72969	4.5486
231	DDX3Y	0.72969	3.2136
232	ITGA7	0.72969	2.8812
233	ARHGAP20	0.72969	4.523
234	FGF1	0.72969	1.6242
235	LDB2	0.72969	3.9088
236	ANPEP	0.72969	3.4472
237	DPY19L3	0.72969	5.221
238	COL1A2	0.72969	4.5351
239	C17orf59	0.72969	5.0818
240	OR8H3	0.72969	3.5536
241	ZNF530	0.72969	1.0462
242	UTS2R	0.72969	4.4476
243	OR11H2	0.72969	4.8764
244	CYTL1	0.72969	3.2819
245	CCDC64	0.72969	1.6719
246	CSN3	0.72969	2.482
247	UBAP1	0.72969	5.1907
248	LARP1B	0.72969	4.1755
249	KCNK6	0.72969	1.735
250	CLDN2	0.72969	3.6067
251	hsa-mir-548al	0.72969	6.1847
252	NAT1	0.72969	1.746
253	ARHGAP22	0.72969	-3.2122
254	SLC41A1	0.72969	5.536
255	RIMS4	0.72969	4.336
256	KCTD2	0.72969	4.661
257	HES7	0.72969	4.8435
258	SLC36A1	0.72969	-0.38436
259	TREH	0.72969	5.1524
260	BTG3	0.72969	4.4903
261	KCTD18	0.72969	4.6733
262	TAS2R14	0.72969	4.1276
263	GPR146	0.72969	-0.90598
264	ACSF2	0.72969	5.5564
265	FAM205A	0.72969	5.438
266	CELA3A	0.72969	5.1455
267	CECR5	0.72969	2.5487
268	TTPAL	0.72969	5.0859
269	NAT9	0.72969	3.6552
270	CREG1	0.72969	4.5638
271	GCG	0.72969	4.6265
272	USP6	0.72969	5.336
273	TRAFD1	0.72969	4.4276
274	CHN2	0.72969	4.2901
275	HTR1B	0.72969	1.0808
276	RC3H1	0.72969	3.4673
277	NXF1	0.72969	5.4048
278	TALDO1	0.72969	3.5052
279	ANP32B	0.72969	1.5679
280	TNNI1	0.72969	4.6011
281	ARF4	0.72969	-0.041288
282	DOPEY2	0.72969	5.1422
283	XIRP1	0.72969	3.4136
284	DPPA5	0.72969	3.7387
285	RAP2C	0.72969	3.5948
286	ALG3	0.72969	0.094957
287	KCNJ6	0.72969	3.6171
288	CASP7	0.72969	5.0686
289	RAB9B	0.72969	4.3888
290	ARL5C	0.72969	4.6046
291	PDE6G	0.72969	3.0423
292	SPNS2	0.72969	4.9908
293	BPY2	0.72969	3.7818
294	PRSS12	0.72969	4.2291
295	RASSF5	0.72969	2.6439
296	METTL7B	0.72969	3.7599
297	OCIAD2	0.72969	5.2672
298	RHD	0.72969	2.3241
299	GMEB1	0.72969	3.8302
300	PHGDH	0.72969	2.4672
301	KRT81	0.72969	2.8963
302	MBD4	0.72969	2.1418
303	C12orf5	0.72969	4.0173
304	CUBN	0.72969	1.2097
305	ARHGEF10	0.72969	4.2423
306	NKIRAS2	0.72969	4.2746
307	hsa-mir-3674	0.72969	6.4123
308	ZNF177	0.735917	2.4086
309	OVOL2	0.735917	-0.59293
310	SLC17A1	0.73639	0.165
311	SLFN13	0.73639	5.628
312	EBNA1BP2	0.737455	4.5604
313	TMEM145	0.743506	5.2468
314	DEF8	0.743506	3.0426
315	hsa-mir-5004	0.72969	4.7238
316	OR6A2	0.744229	4.2833
317	RPS4Y1	0.744229	5.0253
318	RNF114	0.746647	2.2333
319	EFCAB3	0.748437	3.2298
320	CCL23	0.748437	5.0544
321	NRG2	0.748437	4.9681
322	UBE2F	0.748437	4.9654
323	OPN4	0.748583	5.3259
324	SIRPG	0.748774	3.6404
325	hsa-mir-4795	0.72969	5.8413
326	GFRA1	0.752698	4.3936
327	GABRA1	0.753436	2.7744
328	MRM1	0.754635	3.7165
329	CDRT15L2	0.754635	3.7147
330	MC4R	0.756298	5.0478
331	ASF1A	0.758925	3.3739
332	WSB1	0.758925	4.1301
333	F7	0.759444	0.25048
334	TREML2	0.76011	1.7309
335	ETAA1	0.764405	4.6169
336	SETDB1	0.765806	-1.0035
337	FBXL20	0.770218	5.1121
338	FAM83G	0.770218	2.8179
339	PPP1R1B	0.770218	3.4549
340	RSL1D1	0.770218	1.5155
341	hsa-mir-648	0.72969	5.6291
342	OMG	0.770218	4.2436
343	MMD	0.770218	4.2875
344	ADH4	0.770218	3.3825
345	DCAF7	0.770218	2.8622
346	ZSCAN9	0.770218	3.963
347	BBS10	0.770218	4.2327
348	RBPJ	0.770218	0.86703
349	LOC100129924	0.770218	4.7153
350	GRPEL2	0.770218	4.3224
351	VAMP2	0.770218	2.4273
352	ZBTB44	0.770218	4.3238
353	OR3A1	0.770218	4.2719
354	SLC1A7	0.770218	4.241
355	SLFN11	0.770659	4.5656
356	LRRC3B	0.771667	3.6289
357	JMJD4	0.773048	4.0231
358	RBM12	0.773424	4.9971
359	SGSH	0.779286	5.442
360	hsa-mir-4520a	0.72969	4.9219
361	TMEM60	0.793971	5.1434
362	hsa-mir-4755	0.72969	5.6174
363	DBN1	0.794849	2.6687
364	KRT15	0.795858	3.5591
365	EMC6	0.795858	4.9472
366	HTR2A	0.795858	4.4781
367	hsa-mir-4294	0.72969	6.0825
368	hsa-mir-498	0.72969	3.6983
369	CHD3	0.795858	4.568
370	CLDN16	0.795858	5.1696
371	RNF187	0.796504	2.9562
372	hsa-mir-4509-1	0.72969	3.0173
373	RAB33A	0.797043	4.9096
374	MYO1D	0.797043	5.102
375	FAM208B	0.797043	1.302
376	EXOC6	0.808594	0.178
377	NYAP1	0.810495	-1.7141
378	ICA1L	0.811048	5.0724
379	MYBPC1	0.811048	4.673
380	UBXN4	0.811048	4.0091
381	GANC	0.811048	0.81701
382	SVIL	0.814529	4.1313
383	MYL4	0.818248	4.5042
384	SOX1	0.81906	2.2218
385	PTK7	0.81906	4.3026
386	GPC5	0.81906	5.2744
387	PRRC2B	0.81988	-0.016224
388	SYNPR	0.81988	1.9741
389	EPHA1	0.820022	3.7309
390	S100G	0.820022	2.1777
391	C10orf55	0.820022	1.5758
392	TAF1D	0.820022	3.0815
393	GCH1	0.820022	4.1667
394	DHX40	0.820022	4.6322
395	OR52D1	0.820022	5.0854
396	MOK	0.820022	2.8112
397	STARD3NL	0.820022	3.9755
398	ZNF669	0.820022	5.2574
399	PDZD3	0.820022	5.4025
400	URGCP-MRPS24	0.72969	5.6265
401	ZNF25	0.82487	1.8014
402	C12orf43	0.82487	5.0592
403	RGS17	0.82487	2.4772
404	HERC4	0.82487	4.8261
405	EZH1	0.82487	2.9003
406	EIF5A2	0.82487	-0.53691
407	ARHGAP30	0.828237	5.3193
408	FAM71A	0.828237	4.25
409	CLEC2D	0.828237	5.1549
410	LYRM9	0.828237	1.0794
411	DEFB105A	0.828237	3.6413
412	GGTLC2	0.828237	3.3975
413	RASA2	0.829899	5.2144
414	DSC1	0.830874	2.259
415	FOXA2	0.830874	5.3261
416	TMPRSS15	0.830874	-0.26145
417	hsa-mir-4683	0.76011	1.8075
418	NPAS3	0.834324	4.9602
419	SPINK9	0.834324	2.3845
420	SUN3	0.834324	2.7077
421	EBP	0.834324	4.9173
422	FAM104A	0.834324	0.58159
423	TXNRD1	0.834324	1.797
424	PRKAA1	0.834324	2.5993
425	ADCY1	0.834324	3.0125
426	SPIB	0.834324	3.0965
427	FOXJ1	0.834324	5.2672
428	QTRT1	0.834324	2.047
429	MRC2	0.837544	4.2321
430	CACHD1	0.840375	2.0987
431	NF1	0.840375	3.5605
432	ARL13B	0.840375	3.3884
433	ABCC3	0.841194	4.9269
434	DLG3	0.841194	5.2024
435	SIPA1	0.841194	4.3456
436	MBTPS2	0.841194	1.4478
437	TMED5	0.841194	-0.73121
438	C1orf53	0.841194	-2.1801
439	NFKBIB	0.841194	3.0729
440	ARHGEF5	0.841194	1.6164
441	OR2T2	0.841194	1.7701
442	hsa-mir-3146	0.770218	0.15185
443	GNAI1	0.841194	3.5304
444	KIAA1456	0.841194	-0.48775
445	KLHL24	0.841194	5.0039
446	OR5D16	0.841194	3.0329
447	OR4D1	0.841194	4.1007
448	ABCA1	0.841194	4.6123
449	ASCC3	0.841194	3.3609
450	PDE1B	0.841194	1.526
451	XAF1	0.841194	3.9828
452	MAP3K3	0.841194	5.1801
453	GRP	0.841194	3.0963
454	BUB1	0.841194	2.4372
455	ZNF721	0.841194	4.5867
456	RNF165	0.841194	2.0418
457	ZNF202	0.841194	1.81
458	OR5L2	0.841194	3.0948
459	ALOX12	0.841194	2.6545
460	TMEM203	0.841194	3.932
461	ZNF486	0.841194	4.3784
462	ASGR2	0.841194	0.41856
463	NR2C2	0.841194	0.90718
464	MUC4	0.841194	2.8846
465	GABARAPL1	0.843886	3.1983
466	VCX2	0.843886	4.0005
467	IRF2	0.844825	1.2354
468	SATB2	0.844902	5.1435
469	C12orf65	0.845684	2.0111
470	NPAS1	0.845684	-2.1169
471	VN1R2	0.845684	4.879
472	HHLA2	0.845684	-0.92815
473	CD226	0.847205	2.6825
474	hsa-mir-30c-1	0.795858	3.5053
475	FUT3	0.847205	4.1146
476	SPG20	0.847205	4.8393
477	ULK4	0.849231	4.9253
478	SCIMP	0.852968	3.3542
479	CLMN	0.852968	3.8314
480	MRPS11	0.852968	-0.48916
481	ZNF302	0.85302	5.112
482	FAM20C	0.85302	5.313
483	RPRML	0.85302	5.0572
484	NOSIP	0.853058	1.9689
485	MOB1B	0.853358	4.8051
486	FUNDC2	0.856165	2.631
487	RPL22L1	0.856165	-1.868
488	OR4D6	0.856165	0.86995
489	SUOX	0.856165	-1.7878
490	ALOX15B	0.857435	4.7963
491	C8orf76	0.857435	2.5841
492	UBL7	0.857435	4.5284
493	LDOC1	0.857435	5.1128
494	BATF2	0.857435	2.8001
495	LOC391322	0.857435	3.4153
496	DUS2	0.857435	2.2861
497	C6orf48	0.857435	3.5789
498	PRKD2	0.857435	3.5418
499	CSPG5	0.857435	3.6488
500	PHOX2B	0.857435	2.5451
501	C10orf99	0.857435	1.3721
502	CACNA1A	0.857435	4.1282
503	DNAJB3	0.857435	1.0865
504	ACOX1	0.857435	3.9227
505	OR51A4	0.857435	4.581
506	HELZ	0.857579	4.7086
507	ATG13	0.859274	3.6483
508	AGA	0.859274	1.2473
509	LRRC8E	0.859274	4.6415
510	C5orf38	0.859274	3.2648
511	GIMAP5	0.859274	4.3803
512	MYCBP	0.859274	-2.658
513	TP53INP1	0.859274	4.7765
514	TIA1	0.860087	2.5593
515	KMT2C	0.860087	3.2827
516	USP33	0.860087	1.1098
517	LECT2	0.860087	3.6056
518	GNA14	0.860087	3.2323
519	BMP1	0.860087	4.8229
520	RASAL2	0.860087	5.0641
521	GPD2	0.860087	-0.37511
522	MAGOHB	0.860087	2.0374
523	RNASE12	0.860087	4.5869
524	SURF2	0.860087	-1.361
525	hsa-mir-3666	0.82487	1.5715
526	OCRL	0.860087	3.5378
527	GGT6	0.860087	1.2741
528	TPRG1	0.860087	3.5806
529	HGFAC	0.860087	5.224
530	PDAP1	0.860087	1.2068
531	GRID1	0.860087	-2.0423
532	DCUN1D5	0.860087	4.8026
533	LAX1	0.860087	4.6591
534	PLD6	0.860087	3.4327
535	PTRH2	0.860087	2.1188
536	CHD8	0.860087	4.2984
537	GBAS	0.860087	3.5128
538	CCDC12	0.860087	4.8106
539	MSL3	0.860087	4.9059
540	ZNF671	0.860087	3.8216
541	C17orf102	0.860087	2.6489
542	KRT34	0.860087	-0.3717
543	TAS2R1	0.860087	5.3054
544	C10orf68	0.860087	1.692
545	FOXD4L2	0.860087	3.72
546	HOXA5	0.860087	4.1778
547	KRT24	0.860087	4.0128
548	OR4C13	0.860087	0.13263
549	SNX10	0.860087	4.5672
550	SIM1	0.860087	3.3935
551	BRIX1	0.860087	-3.0603
552	GGA3	0.860087	4.6585
553	HOMER1	0.860087	3.9642
554	HLA-A	0.860087	1.0694
555	POMK	0.860087	4.1995
556	ZP3	0.860087	3.0527
557	KIAA1549	0.860087	1.3175
558	OBSCN	0.860087	3.2779
559	RPS6KA6	0.860087	4.7668
560	SLC7A14	0.860087	1.2861
561	IRAK1BP1	0.860087	4.9454
562	WBSCR28	0.860087	1.7819
563	BMP6	0.860087	-0.9458
564	MESP1	0.860087	0.15464
565	OR56A5	0.860087	4.132
566	OSMR	0.860087	4.4292
567	C4orf40	0.860087	4.4393
568	ARRB2	0.860087	3.0102
569	GUCY2F	0.860087	3.8245
570	SYT2	0.860087	3.1719
571	PAM16	0.860087	0.26747
572	KRTAP19-5	0.864748	4.2022
573	FBF1	0.864748	4.8134
574	MCOLN3	0.864748	4.3665
575	ABCG4	0.864748	4.6887
576	SLC2A4RG	0.864748	2.743
577	HOXA1	0.864748	3.2808
578	TPBGL	0.864748	4.7213
579	PLAC9	0.864748	3.5102
580	ACTBL2	0.864748	3.1611
581	FUT8	0.864748	1.6108
582	STAC	0.864748	0.28133
583	SMARCAD1	0.864748	1.9214
584	KRTAP9-1	0.864748	4.1938
585	RNASE8	0.864748	3.1306
586	CETN2	0.864748	4.6649
587	ASMTL_X	0.864748	3.9485
588	CXCL16	0.864748	4.8298
589	DPEP2	0.864748	-0.93754
590	PRODH	0.864748	3.4779
591	KRTAP19-7	0.864748	1.5701
592	GMPR	0.864748	4.5897
593	PPP3R1	0.864748	4.287
594	GGA2	0.864748	4.667
595	KIDINS220	0.864748	3.1948
596	LYN	0.864748	1.4439
597	OR2J2	0.864748	4.52
598	OBP2A	0.864748	1.2485
599	SCGB3A1	0.864748	3.2053
600	KRTAP20-1	0.864748	-0.56352
601	CXorf27	0.864748	2.3912
602	GPER	0.864748	1.8809
603	TMEM139	0.864748	4.269
604	EFCAB6	0.864748	-2.521
605	RSPH3	0.864748	2.7353
606	OLFML1	0.864748	3.4688
607	CSF2	0.864748	3.5519
608	TMCO3	0.864748	5.146
609	C2orf57	0.864748	4.8027
610	KREMEN1	0.864748	-1.4711
611	ARMCX2	0.864748	4.6092
612	TBX21	0.864748	4.9153
613	ZNF846	0.864748	4.3844
614	SS18	0.864748	3.5772
615	DBF4B	0.864748	3.3941
616	PLEK2	0.864748	1.1381
617	MAP7	0.864748	4.4304
618	KCNC4	0.864748	2.8949
619	ZNF236	0.864748	-2.6892
620	SLC5A9	0.864748	2.2863
621	AP3S2	0.864748	1.6853
622	DDX39A	0.864748	3.9533
623	ATP2A3	0.864748	4.9302
624	LRTM1	0.864748	3.9402
625	BEST3	0.864748	3.4693
626	BOC	0.864748	-0.03735
627	TNFRSF4	0.864748	4.5421
628	NIPSNAP3A	0.864748	3.3277
629	ZXDC	0.864748	4.8809
630	TSPAN19	0.864748	3.7088
631	SERPINE3	0.864748	5.124
632	MAGEA9	0.864748	3.7139
633	OR5D14	0.864748	4.5663
634	RAPGEFL1	0.864748	1.8026
635	TOR1AIP1	0.864748	1.47
636	CUEDC1	0.864748	3.0495
637	STX2	0.864748	3.1855
638	KIFC1	0.864748	4.0911
639	NR1H4	0.864748	4.7272
640	ARHGAP35	0.864748	4.4806
641	GIMAP8	0.864748	0.079679
642	TRIM50	0.864748	4.7929
643	IFNK	0.864748	4.9853
644	ABL2	0.864748	3.8311
645	IGFBP1	0.864748	1.0162
646	CES5A	0.864748	4.8576
647	TMPO	0.864748	2.3382
648	OR5AP2	0.864748	1.3146
649	TM7SF2	0.864748	2.9658
650	NRL	0.864748	2.164
651	USP42	0.866226	4.6139
652	SELPLG	0.866226	-0.50969
653	C19orf73	0.866226	4.8009
654	MPG	0.867666	0.38567
655	CSH2	0.864748	5.1858
656	LPGAT1	0.867666	3.6104
657	AANAT	0.867666	4.8704
658	HEY1	0.867666	3.3391
659	FOXL2	0.867666	-2.6467
660	CCDC103	0.867666	4.1404
661	LIMD2	0.867666	4.2339
662	THAP7	0.867666	-1.3345
663	INPP5B	0.867666	2.2704
664	MIA3	0.867666	2.5027
665	ATXN1	0.867666	3.7559
666	hsa-mir-5704	0.860087	5.5767
667	ACAT2	0.867666	4.7951
668	CRISPLD1	0.867666	1.1916
669	ZC3H11A	0.867666	-0.41504
670	PCDHGB5	0.837544	-0.02993
671	CPEB1	0.868923	1.1527
672	MAGEB17	0.868923	4.5872
673	SHBG	0.868923	4.3969
674	APOH	0.868923	4.4308
675	CCR3	0.868923	3.6511
676	UNC119B	0.868923	4.4376
677	FKBP10	0.868923	1.8013
678	NEK3	0.869722	3.9409
679	ABCA2	0.869722	-0.30622
680	CREB3L4	0.869722	4.6743
681	M6PR	0.869722	4.4094
682	CUX1	0.869722	4.8256
683	ZNF282	0.869979	-1.3861
684	hsa-mir-4714	0.860087	0.76562
685	ZNF569	0.870138	4.6171
686	C12orf56	0.870254	3.826
687	SOCS6	0.870254	2.6237
688	CXXC5	0.870254	3.2462
689	C15orf61	0.870254	-2.2085
690	C17orf78	0.870254	4.2399
691	TNRC6C	0.870254	-1.2565
692	SPRYD7	0.870254	3.9653
693	SSTR2	0.870254	4.9426
694	OR13J1	0.870254	-0.29126
695	KRT36	0.870254	4.628
696	XKRX	0.870254	0.81917
697	NME9	0.870254	4.1775
698	CREB3L3	0.870254	4.8417
699	ZNF442	0.870254	4.4942
700	KLHL42	0.870254	2.637
701	CHCHD5	0.870254	4.3088
702	TRAM1	0.870254	4.7935
703	SLC52A1	0.870254	3.8216
704	PEG10	0.870254	0.064257
705	C8orf31	0.870254	1.1244
706	TMEM30A	0.870254	3.5163
707	PRR5-ARHGAP8	0.860087	3.5571
708	hsa-mir-6845	0.860087	0.74921
709	hsa-mir-6749	0.860087	4.3834
710	hsa-mir-5096	0.860087	0.74921
711	hsa-mir-5688	0.860087	3.7545
712	hsa-mir-3196	0.860087	1.8535
713	TROVE2	0.870254	4.494
714	HOXA11	0.870254	2.1891
715	PAX9	0.870254	2.1265
716	CDH12	0.870254	4.8293
717	RABL5	0.870254	4.5643
718	CBX8	0.870254	2.2606
719	LOC643802	0.870254	1.7428
720	ABCA5	0.870254	3.8708
721	LPHN3	0.870254	3.778
722	PARPBP	0.870254	4.9476
723	GPR133	0.870254	4.0445
724	HOXB2	0.870254	4.6294
725	OR1Q1	0.870254	3.6184
726	ARL4D	0.870254	4.3404
727	NEK11	0.870254	-1.7277
728	GPR173	0.870718	2.3328
729	MTF1	0.870718	0.54788
730	HDAC2	0.870718	4.6541
731	OR1A2	0.870718	4.7065
732	PNPLA8	0.870718	4.9725
733	TSSK4	0.870718	4.8259
734	TMEM199	0.870718	0.84022
735	NPEPPS	0.870718	4.5334
736	FBXO21	0.870718	3.5983
737	GRAMD1C	0.870718	-1.3223
738	TRIM64C	0.870254	0.3766
739	LIF	0.870718	4.5944
740	GLB1	0.870718	-0.34638
741	FOSL1	0.870718	1.6483
742	ZNF467	0.870718	4.2074
743	ICOSLG	0.870718	3.2881
744	MKKS	0.870718	3.3497
745	PCK2	0.870718	4.6093
746	DPP8	0.870718	2.5944
747	ACO1	0.870718	3.5565
748	SPATA13	0.870718	4.4674
749	FGF13	0.870718	4.7563
750	STK24	0.870718	2.548
751	PILRB	0.870718	4.7035
752	KIAA0754	0.870718	3.8181
753	OPHN1	0.870718	3.6766
754	KRTAP17-1	0.870718	4.9202
755	HAND2	0.870718	3.6665
756	hsa-mir-6828	0.864748	3.7102
757	C1orf51	0.870718	3.684
758	TRIM34	0.870718	2.9725
759	RANGRF	0.870718	4.6701
760	DTWD2	0.870718	4.3387
761	SPINK7	0.870718	2.619
762	EPHA5	0.870718	4.816
763	MAP4K1	0.870718	4.8245
764	FEZ1	0.870718	4.2165
765	METTL10	0.870718	0.058709
766	ABTB2	0.870718	4.2334
767	CLEC5A	0.870718	1.7609
768	TYRO3	0.870718	2.5118
769	RGS8	0.870718	1.1402
770	TTC4	0.870718	-0.090305
771	MYNN	0.870718	4.0184
772	SULT1C4	0.870718	3.4919
773	RBP5	0.870718	-2.9922
774	GHRL	0.870718	4.3239
775	ATF1	0.870718	-0.19785
776	ASPA	0.870718	3.3314
777	MFSD4	0.870718	4.8359
778	ZNHIT1	0.870718	3.4689
779	LHX5	0.870718	4.2364
780	MTX3	0.870718	4.7822
781	MIF4GD	0.870718	2.1007
782	OR2Y1	0.870718	1.5511
783	UBTD1	0.870718	0.41284
784	CPD	0.870718	5.0028
785	SLC23A3	0.870718	1.5971
786	hsa-mir-5697	0.864748	5.4259
787	PTPRA	0.870718	3.9865
788	TECPR1	0.870718	-0.90452
789	HIBADH	0.870718	3.3226
790	TPRN	0.870718	3.8301
791	hsa-mir-633	0.867666	4.1218
792	TRIQK	0.870718	4.354
793	ROCK2	0.870718	-0.65182
794	C9orf72	0.870718	1.1909
795	SSX2B	0.820022	6.381
796	RRM2	0.870718	4.1485
797	DDIT4L	0.870718	0.96544
798	ANKRD28	0.870718	4.5135
799	OR5H14	0.870718	0.32301
800	P2RX5	0.870718	3.0529
801	ERAP1	0.870718	4.6741
802	SLC10A6	0.870718	2.9538
803	ICAM4	0.870718	2.7809
804	SLC36A3	0.870718	3.1232
805	SOCS3	0.870718	4.504
806	RFXANK	0.870718	4.8039
807	GINS4	0.870718	2.9985
808	TXNDC12	0.870718	1.2572
809	hsa-mir-548as	0.868923	2.035
810	SERP2	0.870718	4.6513
811	FBXO9	0.870718	0.5267
812	GRM8	0.870718	1.5139
813	ZNF699	0.870718	4.2972
814	hsa-mir-544a	0.869722	5.1934
815	RBM47	0.870718	3.6931
816	TOX4	0.870718	2.4203
817	DYNLRB2	0.870718	2.7004
818	hsa-mir-889	0.870138	4.8797
819	RAP1GAP2	0.870718	4.7456
820	PLAGL2	0.870718	4.6506
821	LGI2	0.870718	2.8298
822	WISP2	0.870718	4.4765
823	HOXD1	0.870718	2.7498
824	GREM1	0.870718	1.6882
825	UCKL1	0.870718	-1.0645
826	COBL	0.870718	4.0823
827	FARSB	0.870718	-1.0577
828	CNTFR	0.870718	-1.1783
829	KRT27	0.870718	4.0802
830	SBF2	0.870718	4.2839
831	RNF41	0.870718	3.2203
832	F2RL1	0.870718	2.047
833	hsa-mir-451a	0.870254	4.8643
834	MMP21	0.870718	-0.73451
835	FAM98C	0.870718	3.8052
836	MAP3K12	0.870718	2.8828
837	TCTA	0.870718	-1.9432
838	METTL6	0.870718	2.9963
839	CHRNA10	0.870718	-2.6696
840	CCDC39	0.870718	1.6621
841	NFATC4	0.870718	3.7044
842	LRP12	0.870718	4.7528
843	PAPSS1	0.870718	0.25175
844	DYNLL2	0.870718	4.7382
845	GTDC2	0.870718	3.9216
846	COPRS	0.870718	4.6657
847	KIAA1468	0.870718	1.5773
848	hsa-mir-193a	0.870254	2.4238
849	TTPA	0.870718	2.7988
850	OR56B4	0.870718	4.6547
851	CCDC60	0.870718	3.0776
852	GFAP	0.870718	3.6461
853	C19orf18	0.870718	2.9128
854	ELN	0.870718	3.5234
855	SNX6	0.870718	4.4544
856	NCOR1	0.870718	4.2095
857	TMEM132D	0.870718	4.1466
858	FBLN2	0.870718	3.4934
859	ASB16	0.870718	4.1983
860	CSDC2	0.870718	4.3659
861	IL17RB	0.870718	3.9952
862	RHAG	0.870718	3.3783
863	CWF19L2	0.870718	3.8837
864	PRKCQ	0.870718	4.5316
865	KIAA0895	0.870718	4.0003
866	HMGB3	0.870718	3.2663
867	STXBP4	0.870718	3.891
868	HOXB9	0.870718	4.1554
869	TNFSF15	0.870718	3.4395
870	DAPK2	0.870718	2.9433
871	PDCD4	0.870718	3.1591
872	CALU	0.870718	4.4994
873	RBP2	0.870718	4.2158
874	STH	0.870718	4.3085
875	S100A4	0.870718	3.2323
876	STK35	0.870718	3.7246
877	PER1	0.870718	4.2685
878	OSBPL11	0.870718	3.1995
879	TNFRSF8	0.870718	1.8578
880	FAM24A	0.870718	2.757
881	RADIL	0.870718	2.0954
882	KCTD12	0.870718	3.6518
883	ZADH2	0.870718	3.5589
884	CXCL5	0.870718	3.6472
885	ZNF160	0.870718	2.835
886	C17orf77	0.870718	3.0128
887	UBR1	0.870718	4.2656
888	SULT1A2	0.870718	3.3792
889	DDX58	0.870718	3.5942
890	GABRR1	0.870718	3.3519
891	KLHL8	0.870718	3.7606
892	PRPSAP2	0.870718	3.774
893	COL4A3BP	0.870718	2.1203
894	HLA-B	0.870718	3.2637
895	ZNF232	0.870718	4.1465
896	hsa-mir-199a-1	0.870718	3.4189
897	FTO	0.87376	0.55032
898	NPVF	0.874399	4.6828
899	KIAA1217	0.874399	4.3008
900	FKBP11	0.874399	4.8964
901	VWC2	0.876803	0.36352
902	HABP2	0.876803	4.7541
903	hsa-mir-7152	0.870718	2.913
904	OR5F1	0.877765	2.8769
905	HSD17B1	0.877765	4.5754
906	IGF2BP1	0.877765	4.5793
907	ADH1A	0.877765	-1.2058
908	TMOD3	0.877765	4.0414
909	hsa-mir-664a	0.870718	4.1087
910	LIN28A	0.880032	-0.90991
911	CYB5D2	0.880076	4.232
912	VASN	0.880662	1.8089
913	MLLT4	0.882417	3.5281
914	PRF1	0.882417	2.6753
915	TMEM207	0.882417	3.8499
916	TMC1	0.882417	-0.37852
917	KSR1	0.882417	-0.20354
918	SLC22A10	0.882417	2.2825
919	ARHGEF2	0.883758	1.5353
920	GIMAP1	0.883758	2.0881
921	GIT2	0.883758	4.5698
922	KIAA1239	0.885792	-1.2933
923	B3GAT3	0.88661	4.2837
924	PNLIPRP1	0.88661	4.4211
925	FRA10AC1	0.877765	2.5836
926	MAML1	0.886813	0.43525
927	hsa-mir-3653	0.870718	-0.73419
928	ZBTB5	0.886813	3.3286
929	APOA5	0.886813	2.6221
930	PAPOLG	0.886813	4.5683
931	KIF17	0.886813	4.2816
932	ZC3H15	0.886813	4.7921
933	C18orf63	0.886813	4.4034
934	MOBP	0.886813	3.6531
935	CCDC135	0.886813	1.9614
936	hsa-mir-2909	0.870718	4.9995
937	PTPLAD1	0.886813	0.40511
938	PTH2	0.886813	4.3133
939	PSME4	0.886813	1.2014
940	GPR1	0.886813	1.539
941	LMOD1	0.886813	4.3715
942	PLK1S1	0.886813	2.8572
943	TMEM150A	0.886813	2.2539
944	TRAK1	0.886813	4.5424
945	NCOA2	0.886813	0.09667
946	CDH5	0.886813	2.5928
947	ARID5B	0.886813	1.3002
948	LIMK2	0.886813	3.7288
949	DYRK2	0.886813	0.10207
950	GJD4	0.886813	2.2393
951	IZUMO4	0.886813	0.22846
952	hsa-mir-6755	0.870718	4.4246
953	MAPT	0.886813	0.35097
954	FGF12	0.886813	2.1548
955	LPPR2	0.886813	4.4158
956	PARD3	0.886813	4.1249
957	GTPBP6_X	0.886813	4.3335
958	SPATA32	0.886813	3.8371
959	CCNK	0.886813	4.364
960	APOBEC1	0.886813	3.2145
961	KRTAP1-5	0.886813	0.50323
962	TYSND1	0.886813	3.4798
963	KCNN1	0.886813	-0.47086
964	LIPI	0.886813	2.3608
965	SPATA2	0.886813	1.0005
966	MAP1B	0.886813	3.7603
967	DNAJC9	0.886813	4.2697
968	AIMP2	0.886813	4.5029
969	STXBP5L	0.886813	0.80586
970	hsa-mir-3915	0.870718	1.3235
971	TSNAXIP1	0.886813	2.957
972	USP25	0.886813	4.2627
973	SPEF1	0.886813	4.0366
974	EIF2AK1	0.886813	4.4248
975	TBK1	0.886813	4.3972
976	CAPRIN2	0.886813	4.6626
977	hsa-mir-516b-2	0.856165	7.0284
978	ZNF599	0.886813	0.77416
979	C14orf177	0.886813	4.4682
980	F13A1	0.886813	0.40707
981	hsa-mir-4253	0.870718	-0.44898
982	SERINC4	0.886813	2.7051
983	IGFL4	0.886813	3.9663
984	ZNF93	0.886813	4.4509
985	ACP1	0.886813	3.0086
986	RGS21	0.886813	3.1695
987	F3	0.886813	2.0551
988	FKBP1A	0.886813	-0.19007
989	TAS1R3	0.886813	2.2937
990	OST4	0.886813	4.7496
991	SPARC	0.886813	4.7178
992	hsa-mir-3118-3	0.72969	8.1391
993	C2orf82	0.886813	4.4917
994	C15orf59	0.886813	2.4634
995	hsa-mir-4757	0.870718	3.5629
996	NTRK2	0.886813	2.4533
997	SOX11	0.886813	3.6653
998	MTRNR2L6	0.886813	3.0221
999	FOXK1	0.886813	4.409
1000	GPR157	0.886813	3.1185
1001	GNRH1	0.886813	0.70577
1002	ZNF460	0.886813	2.1652
1003	ADPRHL2	0.886813	3.9092
1004	CNP	0.886813	3.182
1005	DPYSL5	0.886813	4.5288
1006	ZNF256	0.886813	4.6594
1007	LYSMD3	0.886813	3.675
1008	C6orf52	0.886813	3.1253
1009	AGBL3	0.886813	4.1447
1010	CCDC155	0.886813	3.8089
1011	NPHS1	0.886813	4.7765
1012	FKRP	0.886813	2.0663
1013	hsa-mir-3926-1	0.870718	2.5601
1014	TUBGCP2	0.886813	3.5636
1015	CMTM8	0.886813	0.72829
1016	DCAF6	0.886813	3.6034
1017	SLC30A2	0.886813	0.84278
1018	NAGS	0.886813	4.6062
1019	KRTAP9-8	0.886813	3.4291
1020	VPS13A	0.886813	1.482
1021	CHST11	0.886813	3.3044
1022	EBF1	0.886813	4.1521
1023	ASCC2	0.886813	3.4254
1024	LDLRAD4	0.886813	4.229
1025	SPRR2F	0.886813	-1.4797
1026	NXN	0.886813	4.3649
1027	AKAP4	0.886813	0.80837
1028	NHS	0.886813	3.0427
1029	C1orf185	0.886813	2.5409
1030	PDIK1L	0.886813	4.385
1031	PLOD2	0.886813	4.6187
1032	FGA	0.886813	3.9783
1033	AUP1	0.886813	2.5832
1034	MYL1	0.886813	0.94605
1035	IGLL1	0.886813	3.285
1036	hsa-mir-192	0.870718	4.8733
1037	MYOCD	0.886813	1.5369
1038	TNFSF12-TNFSF13	0.886813	3.8555
1039	FADS6	0.886813	3.6746
1040	KRT9	0.886813	4.4694
1041	KLHL2	0.886813	3.6045
1042	GPALPP1	0.886813	4.1742
1043	HEPACAM	0.886813	3.6414
1044	FSBP	0.886813	3.5788
1045	FUT9	0.886813	4.1756
1046	C2orf80	0.886813	4.119
1047	PPIL1	0.886813	0.70214
1048	HKDC1	0.886813	4.3333
1049	DIRC1	0.886813	4.1922
1050	FAM229B	0.886813	4.2704
1051	ZSCAN31	0.886813	3.9041
1052	BRD9	0.886813	-1.7733
1053	ZNF207	0.886813	3.0295
1054	EXD2	0.886813	2.8118
1055	DNAH3	0.886813	4.29
1056	ELAVL4	0.886813	1.548
1057	HIST1H3F	0.886813	1.023
1058	HOXB1	0.886813	0.77938
1059	PYCRL	0.886813	4.3479
1060	ZNF610	0.886813	4.2722
1061	ZNF165	0.886813	1.2982
1062	FKBP9	0.886813	3.6704
1063	CHDH	0.886813	4.5427
1064	CACNA1C	0.886813	-1.3262
1065	CRHR2	0.886813	3.0005
1066	hsa-mir-6817	0.877765	2.5913
1067	NUDT2	0.886813	3.6525
1068	NUTM1	0.886813	-2.683
1069	CDK5RAP1	0.886813	4.2346
1070	LY75-CD302	0.878836	4.6608
1071	ZNF770	0.886813	4.0655
1072	FAM219A	0.886813	4.6513
1073	ZNF181	0.886813	-0.18203
1074	IFT27	0.886813	0.67956
1075	MST1R	0.886813	4.0839
1076	CAPS2	0.886813	0.39568
1077	NCK1	0.886813	3.0996
1078	SULF1	0.886813	3.8777
1079	SGMS1	0.886813	4.2129
1080	CTTNBP2NL	0.886813	3.4312
1081	RAB25	0.886813	-0.71479
1082	NRXN2	0.886813	2.5382
1083	hsa-mir-21	0.882417	4.7148
1084	SLC13A1	0.886813	3.8327
1085	SNX9	0.886813	4.5015
1086	MPRIP	0.886813	1.4561
1087	C5orf58	0.886813	4.1924
1088	ABCC5	0.886813	4.527
1089	FAM76B	0.886813	0.33373
1090	URI1	0.886813	-0.47746
1091	FAM46C	0.886813	4.1038
1092	GFRA3	0.886813	3.7367
1093	KRTAP6-1	0.886813	-0.55793
1094	CCDC140	0.886813	4.5426
1095	hsa-mir-190a	0.886813	2.3912
1096	SLC22A18	0.886813	4.4617
1097	MSH2	0.886813	-0.42916
1098	SLC16A6	0.886813	3.5153
1099	RBM42	0.886813	1.6755
1100	CDKN2AIP	0.886813	-0.34405
1101	MPZL1	0.886813	3.8991
1102	ZNF391	0.886813	3.2716
1103	KRTAP5-1	0.886813	1.6507
1104	PAX3	0.886813	3.4009
1105	ORM2	0.886813	4.7035
1106	CXCR3	0.886813	1.1616
1107	USP27X	0.886813	4.239
1108	BEND2	0.886813	0.89525
1109	USP1	0.886813	4.2755
1110	RBX1	0.886813	-0.74299
1111	PTPRZ1	0.886813	4.3094
1112	HDGF	0.886813	1.6242
1113	DLG1	0.886813	3.023
1114	CCDC173	0.886813	1.1712
1115	DNAI1	0.886813	4.5506
1116	SPAG11B	0.870718	-3.9958
1117	TMEM254	0.886813	0.078144
1118	KDM1A	0.886813	4.1887
1119	GJD2	0.886813	3.5607
1120	GRIK2	0.886813	3.7198
1121	RSAD2	0.886813	0.80492
1122	OXNAD1	0.886813	1.9515
1123	FHL3	0.886813	4.1679
1124	KLHL11	0.886813	3.3049
1125	APPL2	0.886813	3.5363
1126	SRRT	0.886813	-0.66154
1127	CORO6	0.886813	2.6621
1128	GCLC	0.886813	2.8153
1129	C8B	0.886813	2.0502
1130	DAPL1	0.886813	4.7525
1131	TIE1	0.886813	1.3967
1132	JHDM1D	0.887116	2.7066
1133	CCT8L2	0.888134	0.29569
1134	HES1	0.888352	3.2697
1135	CYP4A22	0.888352	4.2592
1136	ALDH1L2	0.888737	-0.49016
1137	RECQL5	0.890992	3.8132
1138	HMGCLL1	0.891746	4.1923
1139	ZNF470	0.89386	1.9186
1140	HGS	0.89386	4.2007
1141	PDZD9	0.89386	2.9012
1142	ZNF528	0.89386	2.2709
1143	AAED1	0.89386	2.5988
1144	ZBTB49	0.89386	4.3724
1145	GTPBP1	0.894419	-0.45289
1146	ADH1B	0.894419	2.5898
1147	ETV2	0.894896	3.0485
1148	KAT6B	0.895246	3.916
1149	CHI3L2	0.870718	6.0423
1150	KRT33A	0.895246	4.0532
1151	BRPF3	0.895246	3.8734
1152	LRRC2	0.895246	0.60378
1153	PCDHGA1	0.895246	4.3309
1154	hsa-mir-1263	0.886813	4.8915
1155	MEIS2	0.895246	4.1691
1156	THAP2	0.895246	1.0343
1157	FCGR1B	0.895246	4.1072
1158	LGALS3BP	0.895246	1.9186
1159	VAT1	0.895246	4.0933
1160	OAZ2	0.895246	1.2552
1161	hsa-mir-22	0.886813	4.7351
1162	NR2F2	0.895246	2.2247
1163	CRIPAK	0.895246	3.4936
1164	STARD6	0.895246	4.0627
1165	METTL11B	0.895246	4.5299
1166	APOA4	0.895246	2.8648
1167	HIF3A	0.895246	3.3367
1168	SLC17A7	0.89573	4.0541
1169	FASN	0.89573	4.5335
1170	LHX3	0.89573	-1.1817
1171	ANXA4	0.896926	1.0342
1172	MTRNR2L2	0.896926	1.7567
1173	CPS1	0.896926	2.5273
1174	hsa-mir-137	0.886813	3.5441
1175	IMMP1L	0.896926	0.36648
1176	KCTD8	0.896926	4.4063
1177	hsa-mir-33a	0.886813	4.6254
1178	OR51S1	0.89715	2.8642
1179	ARHGDIG	0.897375	1.7455
1180	TRMT11	0.897375	2.8354
1181	PTK2	0.897375	-1.7783
1182	YY1	0.897375	0.73962
1183	SPOCK3	0.897375	3.8163
1184	hsa-mir-552	0.886813	1.3167
1185	BPIFA1	0.897375	0.069145
1186	CST1	0.897375	4.0276
1187	TSPY1	0.897375	4.4554
1188	HAVCR2	0.897375	1.38
1189	GPR15	0.897375	4.1467
1190	MACC1	0.897375	2.8139
1191	LCE3C	0.897375	2.9395
1192	CD74	0.897375	2.7723
1193	CCDC66	0.897375	2.5313
1194	SNRNP48	0.897375	0.015418
1195	hsa-mir-4274	0.886813	4.5355
1196	ENOPH1	0.897375	4.5058
1197	GAS2L3	0.897375	-1.0689
1198	CCL5	0.897375	4.0726
1199	ATP11B	0.897375	2.9557
1200	ALX3	0.897375	1.5689
1201	PRSS8	0.897375	3.6163
1202	hsa-mir-6782	0.886813	4.6238
1203	ZFP36L1	0.897375	0.39479
1204	TGIF2-C20orf24	0.864748	1.8986
1205	NTRK3	0.897375	-2.5081
1206	C7orf25	0.897375	-0.33403
1207	TRIM16L	0.897375	2.8255
1208	GPR174	0.897375	2.6827
1209	HTR1D	0.897375	1.7025
1210	CHSY3	0.897375	2.8882
1211	TNIK	0.897375	-0.041583
1212	TNKS2	0.897375	2.7098
1213	COL4A6	0.897375	-0.14536
1214	GTDC1	0.897375	4.6368
1215	KRTAP11-1	0.897375	0.78832
1216	AGPS	0.897375	0.83439
1217	RUNX2	0.897375	4.0142
1218	ANG	0.897375	1.5521
1219	TTC25	0.897375	4.2405
1220	OR5B2	0.897375	4.5138
1221	RTN2	0.897375	3.1897
1222	FBXO18	0.897375	4.4481
1223	CCDC68	0.897375	1.709
1224	KIR2DL1	0.897375	3.657
1225	NSDHL	0.897375	1.3349
1226	RNF150	0.897375	3.7444
1227	UVRAG	0.897375	-1.4148
1228	THRA	0.897375	1.8222
1229	LDLRAP1	0.897375	-1.2144
1230	C17orf100	0.897375	3.843
1231	TTC30A	0.897375	2.1929
1232	TVP23B	0.897375	2.9877
1233	POPDC2	0.897375	-0.065211
1234	RAB3C	0.897375	4.0456
1235	LAMA3	0.897375	4.3083
1236	C1orf100	0.897375	-0.36423
1237	FABP4	0.897375	-0.73072
1238	LOC100288814	0.897375	-3.6885
1239	OAT	0.897375	2.2504
1240	BCL2A1	0.897375	2.8124
1241	RASL11B	0.897375	4.571
1242	OPRL1	0.897375	0.54943
1243	ATF7IP	0.897375	3.2574
1244	BSND	0.897375	1.5299
1245	CLDN7	0.897375	-0.1473
1246	CHST4	0.897375	3.5901
1247	FUBP3	0.897375	-0.4112
1248	CXorf57	0.897375	4.0113
1249	CCDC107	0.897375	3.1927
1250	SIRT7	0.897375	4.185
1251	TSPO	0.897375	1.6074
1252	BHMT2	0.897375	1.5064
1253	RAI1	0.897375	3.9473
1254	ANXA10	0.897375	3.1246
1255	hsa-mir-1258	0.886813	4.3064
1256	KIAA1958	0.897375	0.11454
1257	hsa-mir-4264	0.886813	3.6565
1258	hsa-mir-568	0.886813	-2.3254
1259	C18orf25	0.897375	2.1798
1260	CDO1	0.897375	-0.85054
1261	NOA1	0.897375	2.9121
1262	RAB26	0.897375	2.7949
1263	ACTN2	0.897375	4.322
1264	ATCAY	0.897375	0.21151
1265	GH2	0.897375	3.0134
1266	FOLR1	0.897375	-2.2613
1267	APOBEC3F	0.897375	4.0276
1268	SPDYE1	0.897375	2.0709
1269	NICN1	0.897375	-2.1233
1270	RNF121	0.897375	0.17357
1271	ERBB4	0.897375	1.7805
1272	ERMARD	0.897375	3.983
1273	HSFY1	0.897375	3.97
1274	TAS2R13	0.897375	4.2286
1275	YIPF1	0.897375	3.766
1276	ARMC12	0.897375	0.63291
1277	C3orf27	0.897375	3.5915
1278	CFI	0.897375	-0.094842
1279	SEMA3D	0.897375	2.6254
1280	TMEM198	0.897375	2.2505
1281	hsa-mir-4421	0.886813	3.5256
1282	LGALS1	0.897375	1.117
1283	CRYBA2	0.897375	-0.31578
1284	hsa-mir-373	0.886813	4.6934
1285	GP1BB	0.897375	4.5476
1286	hsa-mir-519c	0.880662	-1.5062
1287	QKI	0.897375	3.6842
1288	hsa-mir-6804	0.886813	0.53286
1289	AATK	0.897375	2.5299
1290	JAM3	0.897375	3.8322
1291	hsa-mir-198	0.886813	4.9854
1292	TAS2R42	0.897375	1.2287
1293	KIFAP3	0.897375	3.963
1294	C8orf46	0.897375	-0.29941
1295	CXorf65	0.897375	3.0045
1296	GIMD1	0.897375	4.0103
1297	ZNF668	0.897375	0.89119
1298	C15orf38	0.897375	-0.93128
1299	KLHL5	0.897375	4.48
1300	PYGL	0.897375	4.12
1301	SH2D1B	0.897375	3.7105
1302	ZNF266	0.897375	4.5495
1303	EIF4E3	0.897375	-1.772
1304	C20orf96	0.897375	4.3988
1305	hsa-mir-3621	0.889522	3.6362
1306	CLCN1	0.897375	4.3649
1307	MTMR4	0.897375	2.0545
1308	NEO1	0.897375	3.288
1309	PYHIN1	0.897375	3.4297
1310	RPS3A	0.897375	4.0701
1311	CARD16	0.897375	3.9651
1312	CDK8	0.897375	3.4697
1313	PLS3	0.897375	2.6621
1314	SIX1	0.897375	3.4348
1315	C2orf44	0.897375	4.0489
1316	SPHK1	0.897375	4.0434
1317	SYNJ2	0.897375	-0.24721
1318	IL11	0.897375	2.8311
1319	FAM92A1	0.897375	4.2314
1320	ZNF225	0.897375	4.3744
1321	GPR27	0.897375	-0.87367
1322	FAM210B	0.897375	2.3271
1323	hsa-mir-4455	0.895246	-1.242
1324	hsa-mir-132	0.895246	4.465
1325	PPARA	0.897375	4.3363
1326	LETMD1	0.897375	2.0577
1327	TAS2R16	0.897375	2.1478
1328	OR1E2	0.897375	3.231
1329	LRRC4	0.897375	-0.039269
1330	TUBA4A	0.897375	-0.037626
1331	NRG3	0.897375	3.9357
1332	IL2RG	0.897375	3.8824
1333	hsa-mir-4315-1	0.895246	4.5593
1334	SLC24A3	0.897375	-0.68823
1335	SLC25A27	0.897375	3.563
1336	INTS1	0.897375	3.9599
1337	HTR2B	0.897375	3.0159
1338	MTTP	0.897375	3.7026
1339	CTSS	0.897375	2.3486
1340	SPATA25	0.897375	2.5101
1341	S1PR3	0.897375	2.4416
1342	PDGFB	0.897375	0.97328
1343	STRADB	0.897375	4.5651
1344	PLGRKT	0.897375	3.5172
1345	LECT1	0.897375	-1.6891
1346	NAP1L5	0.897375	3.949
1347	NDUFA7	0.897375	2.9701
1348	CASP9	0.897375	3.2882
1349	hsa-mir-4644	0.896926	1.4925
1350	KCNK1	0.897375	-2.0486
1351	MPPED2	0.897375	3.3405
1352	SPA17	0.897375	4.1304
1353	FOXN3	0.897375	3.803
1354	LUC7L2	0.896926	3.7354
1355	GJA8	0.897375	-1.1433
1356	RAB15	0.897375	-0.038618
1357	GDF15	0.897375	2.5619
1358	GDI1	0.897375	-0.98052
1359	ZNF611	0.897375	4.9994
1360	C19orf71	0.897375	2.5179
1361	C4B_2	0.897375	3.9767
1362	GCAT	0.897375	0.2823
1363	SNX12	0.897375	3.4109
1364	PTPRQ	0.897375	4.0198
1365	VAMP7_X	0.897375	3.3252
1366	SDCBP2	0.897375	2.6656
1367	WDR62	0.897375	3.0397
1368	ADM	0.897375	-0.99393
1369	PRY	0.897375	4.0194
1370	ZNF750	0.897375	4.3436
1371	GJD3	0.897375	3.1285
1372	HECTD3	0.897375	-0.54362
1373	IL17RC	0.897375	0.21
1374	PAQR7	0.897375	-0.35388
1375	RALY	0.897375	2.5928
1376	SLC38A6	0.897375	3.572
1377	CABP7	0.897375	4.1944
1378	FLOT2	0.897375	0.94282
1379	BRWD3	0.897375	4.306
1380	TRIML2	0.897375	1.4794
1381	RAD17	0.897375	3.7523
1382	PMS1	0.897375	3.9521
1383	MYH7B	0.897375	3.1289
1384	ENPP7	0.897375	2.3831
1385	MYADML2	0.897375	1.0721
1386	hsa-mir-526a-1	0.870254	4.6729
1387	SLCO4C1	0.897375	2.8896
1388	SGSM2	0.897375	3.9581
1389	PDHB	0.897375	-0.52023
1390	hsa-mir-5583-1	0.897375	2.5178
1391	N6AMT1	0.897375	-0.6746
1392	C6orf99	0.897375	4.0017
1393	hsa-mir-8080	0.897375	1.7641
1394	hsa-mir-3199-1	0.897375	4.8287
1395	IGSF10	0.897375	2.9086
1396	MAP4K4	0.897375	4.4078
1397	NGRN	0.897375	-1.9029
1398	CLIP4	0.897375	3.0882
1399	OAS2	0.897375	4.3476
1400	hsa-mir-588	0.897375	-0.79832
1401	BACH1	0.897375	2.2709
1402	LIN52	0.897375	-3.3991
1403	EYA4	0.897375	2.9025
1404	YWHAE	0.897375	2.3102
1405	MAGEA4	0.897375	3.0347
1406	PLEKHO2	0.897375	0.24479
1407	hsa-mir-4726	0.897375	3.4841
1408	ABCC4	0.897375	3.9503
1409	UBB	0.897375	4.1
1410	ZNF248	0.897375	3.7775
1411	OTUD6B	0.897375	4.3257
1412	KIR3DL2	0.897375	4.4422
1413	EFCAB4A	0.897375	0.24118
1414	CDCA5	0.897375	2.7706
1415	hsa-mir-4729	0.897375	1.4544
1416	GSTCD	0.897375	3.7295
1417	DHX34	0.897375	4.5059
1418	RNASEK	0.897375	4.2233
1419	OLFM4	0.897375	3.7375
1420	OTOF	0.897375	2.4016
1421	KRTAP16-1	0.897375	4.2033
1422	C1QL3	0.897375	4.1049
1423	hsa-mir-3179-3	0.886813	-2.5864
1424	BCL2L10	0.897375	1.7057
1425	LRRC61	0.897375	3.3487
1426	DEFB104A	0.897375	4.0886
1427	NAIP	0.897375	4.4582
1428	GJB6	0.897375	2.2284
1429	FOLR3	0.897375	2.6579
1430	CCDC42	0.897375	3.7771
1431	NCOA1	0.897375	1.6399
1432	B3GNT3	0.897375	3.4593
1433	ASB10	0.897375	4.0434
1434	KCTD7	0.897375	3.3496
1435	IFT172	0.897375	0.85307
1436	USP32	0.897375	2.9186
1437	hsa-mir-6873	0.897375	1.0851
1438	FAM206A	0.897375	1.6327
1439	PEX11A	0.897375	4.1328
1440	JMJD8	0.897375	3.6991
1441	CNKSR2	0.897375	3.2365
1442	ARHGDIB	0.897375	0.43445
1443	G2E3	0.897375	4.3985
1444	FAM200A	0.897375	3.8421
1445	TTC9	0.897375	3.9868
1446	CDRT15	0.897375	-0.98267
1447	PRTG	0.897375	2.8319
1448	hsa-mir-548ag-1	0.897375	2.8983
1449	MYCN	0.897375	-0.96732
1450	RSF1	0.897375	2.4117
1451	AREG	0.897375	2.3592
1452	C18orf54	0.897375	3.0024
1453	VMP1	0.897375	4.0845
1454	TMEM249	0.897375	2.2406
1455	MEF2A	0.897375	-2.0277
1456	EMD	0.897375	3.4775
1457	KRTAP20-2	0.897375	1.3928
1458	EVX2	0.897375	3.8825
1459	C3orf80	0.897375	-0.56253
1460	PIGP	0.897375	4.5908
1461	RAB28	0.897375	3.682
1462	TBATA	0.897375	2.3753
1463	KPRP	0.897375	0.46265
1464	SMARCD3	0.897375	2.6332
1465	ZNF732	0.897375	1.5261
1466	MECOM	0.897375	1.9142
1467	CSF3	0.897375	2.4539
1468	RERGL	0.897375	1.0637
1469	TAS2R8	0.897375	-0.10902
1470	PIRT	0.897375	4.0574
1471	ASMT_X	0.897375	4.0832
1472	DNAJC7	0.897375	1.4824
1473	PCDH12	0.897375	3.0987
1474	LOC100129083	0.897375	3.9192
1475	PHC1	0.897375	3.8006
1476	MS4A3	0.897375	0.12618
1477	SELO	0.897375	4.1437
1478	hsa-mir-7161	0.897375	5.0006
1479	TFE3	0.897375	3.2002
1480	IL15RA	0.897375	3.2528
1481	hsa-mir-4999	0.897375	1.1642
1482	REEP2	0.897375	1.5378
1483	ZFP106	0.897375	2.8465
1484	CABP2	0.897375	-0.95827
1485	hsa-mir-3152	0.897375	4.2958
1486	SPZ1	0.897375	1.2275
1487	CASP2	0.897375	3.7392
1488	CSB-PGBD3	0.897375	3.9069
1489	AGL	0.897375	2.4994
1490	PARVG	0.897375	3.5666
1491	VWDE	0.897375	4.1692
1492	LMX1A	0.897375	3.5941
1493	OR6Q1	0.897375	4.5081
1494	FBN1	0.897375	-1.4997
1495	OR52N1	0.897375	3.5632
1496	BIRC6	0.897375	3.8057
1497	SMIM5	0.897375	4.1923
1498	COMP	0.897375	3.315
1499	RNF7	0.897375	3.6707
1500	ARSE	0.897375	3.2766
1501	PRRG2	0.897375	-0.10099
1502	USP43	0.897375	4.1573
1503	MTA3	0.897375	2.4931
1504	PRAC	0.897375	3.6551
1505	VIPR2	0.897375	3.9417
1506	CPXCR1	0.897375	3.1446
1507	ALKBH8	0.897832	-0.68641
1508	USP45	0.897832	2.7197
1509	TMUB2	0.897832	4.0112
1510	CPSF4L	0.897832	4.0739
1511	ECEL1	0.897832	-0.32423
1512	OR2T33	0.897832	3.1925
1513	FGFBP1	0.898353	3.4873
1514	hsa-mir-548a-1	0.897375	-0.98778
1515	PPP1R14A	0.898353	-0.91558
1516	hsa-mir-1302-3	0.886813	3.5276
1517	EPHX4	0.898353	3.2997
1518	VIM	0.898353	2.484
1519	AIPL1	0.898353	1.8976
1520	GDAP2	0.898353	2.5221
1521	hsa-mir-3137	0.897375	3.3232
1522	RHOJ	0.898353	4.028
1523	FARP1	0.898353	2.8154
1524	EVPLL	0.898353	1.5437
1525	CHRNA1	0.898353	2.5463
1526	OSGIN1	0.898353	3.765
1527	CARD9	0.898353	0.68548
1528	NAPSA	0.898353	2.8821
1529	EFHC2	0.899218	4.1817
1530	LRGUK	0.899218	1.6375
1531	SF3B3	0.899302	2.1862
1532	TSPAN6	0.899574	2.8569
1533	FAM47B	0.899574	2.4549
1534	hsa-mir-4260	0.897375	3.6605
1535	APLP1	0.899574	1.8723
1536	PGM5	0.899574	2.7234
1537	DEFA1	0.899574	3.8978
1538	ANXA8L2	0.886813	0.24074
1539	ZNF679	0.899574	3.8037
1540	IKZF5	0.899574	-0.27406
1541	GSR	0.899574	2.3952
1542	RNFT1	0.899574	2.9266
1543	MGAT5B	0.899574	2.9775
1544	SBNO2	0.899574	2.7
1545	TRIM60	0.899574	3.2517
1546	CPT1B	0.899574	1.5024
1547	PIN1	0.899574	3.9033
1548	DCTN3	0.899574	1.0844
1549	DNAJA1	0.899574	2.9263
1550	RAB37	0.899574	3.7843
1551	SLC29A2	0.899574	-1.7921
1552	METTL21A	0.899588	3.7617
1553	IQSEC2	0.899895	1.9513
1554	FAM122A	0.899895	2.8283
1555	P2RY10	0.901199	1.8854
1556	HM13	0.901199	2.202
1557	OR2M5	0.901199	3.8025
1558	POT1	0.901199	2.3213
1559	CDY1	0.901199	3.6262
1560	ACRBP	0.901199	1.1533
1561	hsa-mir-4302	0.897375	-0.87411
1562	hsa-mir-378j	0.897375	3.448
1563	SPIRE1	0.901199	2.1963
1564	CST9L	0.901199	3.3381
1565	CDC34	0.901199	3.9941
1566	LOC152586	0.901199	3.42
1567	TMSB15A	0.897375	4.7434
1568	SLFN5	0.901199	3.7929
1569	SLC23A1	0.901199	-0.85557
1570	CCL15	0.901199	3.9355
1571	TAB2	0.901199	3.5949
1572	SCGB2A2	0.901199	2.1298
1573	POU2AF1	0.901199	3.8123
1574	OPA1	0.901199	0.82425
1575	SERAC1	0.901199	2.8135
1576	METRN	0.901199	-0.59338
1577	SAT2	0.901199	0.87932
1578	FKBP14	0.901199	3.2646
1579	OSTN	0.901199	2.7582
1580	PRHOXNB	0.901199	2.8617
1581	ATOH1	0.901199	3.3174
1582	OR1E1	0.901199	3.7603
1583	MYH4	0.901199	3.9504
1584	C7orf31	0.901199	2.1414
1585	ADPRM	0.901199	4.1449
1586	C10orf54	0.901199	-0.3582
1587	CCDC51	0.901199	2.1403
1588	CXorf30	0.901199	3.0863
1589	VAV2	0.901199	3.7846
1590	EMC10	0.901199	4.1864
1591	TFPI	0.901199	3.7237
1592	STARD9	0.901199	1.8833
1593	SLC30A4	0.901199	3.4653
1594	AGER	0.901199	-1.6295
1595	SGSM1	0.901199	2.0478
1596	SCHIP1	0.897375	1.7885
1597	NUTF2	0.901199	0.62467
1598	DNTTIP1	0.901199	2.9089
1599	NRIP2	0.901199	3.2324
1600	SLC5A8	0.901199	3.1274
1601	FNDC8	0.901854	4.1031
1602	SCN4A	0.901854	2.9499
1603	hsa-mir-938	0.897375	3.3871
1604	hsa-mir-548ax	0.897375	4.8105
1605	TNFAIP8	0.901854	3.0833
1606	OR7C2	0.901854	-0.70415
1607	hsa-mir-196a-2	0.897375	3.1101
1608	SYNE4	0.901854	2.8473
1609	S100A1	0.901854	3.0877
1610	NAT8L	0.901854	-0.327
1611	LPAR5	0.902414	0.16008
1612	PROCA1	0.902924	3.7851
1613	hsa-mir-1909	0.897375	1.2321
1614	B4GALT4	0.9032	1.9413
1615	KIAA1147	0.9032	1.5218
1616	LEPREL4	0.9032	4.3347
1617	BAG6	0.9032	2.7916
1618	FSHB	0.903289	1.9422
1619	RALGAPA2	0.904651	-0.13354
1620	ABHD13	0.904839	4.1167
1621	CD99_X	0.904839	3.533
1622	TEX29	0.904839	4.2093
1623	TMEM255A	0.904839	4.3752
1624	TPCN1	0.905619	-0.55304
1625	CCDC144NL	0.905619	2.2628
1626	GBP6	0.905619	3.7213
1627	hsa-mir-432	0.897375	4.2073
1628	CEND1	0.9059	3.9329
1629	PASD1	0.9059	2.1287
1630	TMEM102	0.9059	3.0198
1631	EPHB4	0.9059	3.8769
1632	PSD2	0.9059	-0.15494
1633	OR4D2	0.9059	2.7682
1634	SNAP23	0.9059	2.8151
1635	LCN1	0.9059	2.8007
1636	ZNF117	0.9059	1.6572
1637	LGALS7	0.9059	0.83707
1638	ECM2	0.9059	2.4865
1639	RFPL4A	0.9059	3.1587
1640	SASH3	0.9059	1.5567
1641	H2AFV	0.9059	0.17812
1642	HEATR3	0.9059	3.6164
1643	GPX3	0.9059	3.5405
1644	CLIC4	0.9059	3.1618
1645	MARCH8	0.9059	4.0607
1646	TCTE3	0.9059	-1.0985
1647	ZHX1	0.9059	4.0432
1648	UBE2Z	0.9059	4.039
1649	DCUN1D2	0.9059	4.3219
1650	GUCA1B	0.9059	0.6805
1651	PANK4	0.9059	2.0983
1652	CDAN1	0.9059	3.9385
1653	CCDC137	0.9059	3.5822
1654	ZNF85	0.9059	3.953
1655	HIST1H2BA	0.905944	2.8873
1656	AGBL2	0.906134	3.5562
1657	MINK1	0.90633	1.0953
1658	hsa-mir-6752	0.897375	1.7658
1659	AFF3	0.907299	1.1363
1660	KCNG2	0.907299	3.5256
1661	MRO	0.907299	-0.13347
1662	KIAA1704	0.897375	2.385
1663	BCL11A	0.907299	-0.71484
1664	hsa-mir-4276	0.897375	1.0611
1665	GABRP	0.907299	2.8253
1666	DCX	0.907299	4.1737
1667	TMEM101	0.907299	2.1648
1668	MAML2	0.907299	3.2903
1669	PLCD3	0.907299	-0.75734
1670	FAM83B	0.907299	3.6842
1671	PPP4R1	0.907592	2.945
1672	NEUROD2	0.907592	2.8589
1673	EFHB	0.907592	2.7845
1674	LOC728819	0.907592	3.2846
1675	OR8J3	0.907592	3.9349
1676	CCT8	0.907592	-0.94979
1677	WBP2	0.907592	2.4385
1678	MTHFD2L	0.907592	2.8494
1679	PEX14	0.907592	-1.9625
1680	DND1	0.907592	2.5429
1681	C5orf64	0.907592	2.9894
1682	ANO8	0.907592	4.0832
1683	SGPL1	0.907592	3.4061
1684	BDKRB2	0.907592	0.43955
1685	WNK4	0.907592	3.7176
1686	TMEM56	0.907592	3.5029
1687	TSPEAR	0.907592	2.2092
1688	MANEA	0.907592	3.4303
1689	MANSC4	0.907592	2.2171
1690	MCU	0.907592	2.8827
1691	ITM2A	0.907592	3.9115
1692	CALB1	0.907592	3.0797
1693	C2CD5	0.907592	2.5245
1694	XAGE5	0.907817	3.893
1695	PLEKHA8	0.90931	3.2666
1696	CSTF1	0.90931	0.18176
1697	DMPK	0.90931	4.1831
1698	PPAPDC1A	0.90931	1.5479
1699	PCM1	0.90931	-0.99931
1700	CAV1	0.90931	3.7951
1701	TSC22D1	0.90931	-1.2187
1702	SUN1	0.90931	2.4823
1703	UPF2	0.90931	4.2051
1704	GLYR1	0.90931	1.8319
1705	LDLRAD3	0.90931	3.3298
1706	hsa-mir-890	0.898353	4.1174
1707	CDH13	0.90931	2.8969
1708	TOP1	0.90931	3.0111
1709	METTL21D	0.90931	4.3931
1710	hsa-mir-4514	0.898353	-3.0846
1711	CDKN1C	0.90931	3.6416
1712	CALCB	0.90931	3.7033
1713	CLN6	0.90931	0.61884
1714	CCR8	0.90931	2.6922
1715	PDPN	0.90931	-0.73805
1716	NOMO1	0.909902	4.241
1717	KLF11	0.909902	0.13655
1718	ARPC1A	0.909902	2.0976
1719	BCCIP	0.909902	3.9695
1720	DTNBP1	0.909902	3.8126
1721	OR4F6	0.911277	3.3326
1722	CA8	0.911277	3.1514
1723	HERC3	0.912194	-0.23011
1724	PRKD3	0.912856	2.8758
1725	FABP12	0.912856	-0.38399
1726	ERICH1	0.913209	3.9011
1727	RAG2	0.91347	1.5399
1728	BMP3	0.91347	2.7517
1729	LOC388813	0.904575	-1.7193
1730	EPC1	0.91373	2.0153
1731	LPIN2	0.91373	4.0443
1732	hsa-mir-6070	0.899574	3.7663
1733	GDF10	0.91373	3.5808
1734	RAB3GAP1	0.91373	2.5575
1735	FHL2	0.91373	-0.30671
1736	hsa-mir-100	0.899574	3.2316
1737	SETD2	0.91373	1.4894
1738	ACHE	0.91373	1.2972
1739	PELI2	0.91373	3.6816
1740	hsa-mir-4718	0.899574	1.2166
1741	ZSWIM1	0.91373	2.5465
1742	LONRF2	0.91373	3.2443
1743	ZNFX1	0.91373	3.2067
1744	SIKE1	0.91373	2.4958
1745	ULBP1	0.913737	3.8395
1746	ALKBH4	0.913737	3.6284
1747	GABRQ	0.913737	3.8109
1748	TAP1	0.913737	3.1339
1749	FBXL14	0.913737	1.7149
1750	MOCS1	0.914213	0.40402
1751	ACER1	0.914213	3.544
1752	SERPINA5	0.914859	3.6561
1753	hsa-mir-129-1	0.901199	4.0675
1754	PTP4A1	0.915319	2.5623
1755	FLJ44635	0.915319	2.7093
1756	DNAJC13	0.915319	3.2451
1757	ERCC6L2	0.915319	2.8027
1758	PTPN1	0.915319	3.0927
1759	FLOT1	0.915319	3.9589
1760	C1orf105	0.915319	3.902
1761	HNRNPD	0.915319	1.2155
1762	MID1	0.915319	3.523
1763	SSBP1	0.915319	3.723
1764	hsa-mir-8081	0.901199	3.2169
1765	PCDHA8	0.886813	6.023
1766	hsa-mir-1272	0.901199	3.8719
1767	DCD	0.916447	4.1776
1768	TEX19	0.916447	1.1487
1769	AGO4	0.916447	0.3936
1770	LCP1	0.916447	3.6837
1771	P2RX6	0.916447	-0.66825
1772	CYP2C19	0.916447	3.0459
1773	OR5AC2	0.916447	3.1014
1774	MYH2	0.916447	3.701
1775	SLC38A10	0.916447	-0.96943
1776	HTT	0.916447	1.57
1777	TEX33	0.916447	3.3895
1778	FZR1	0.916447	-0.13786
1779	NME7	0.916447	2.3741
1780	BIN1	0.916447	3.8153
1781	SPTBN1	0.916447	4.042
1782	S100A16	0.916447	2.0867
1783	MEST	0.916447	3.7031
1784	ARHGAP10	0.901199	2.959
1785	KCNJ18	0.901199	4.3909
1786	AKR1B15	0.916447	2.9481
1787	C15orf43	0.916447	3.3926
1788	PNLIP	0.916447	3.2567
1789	MAGEA11	0.916447	2.6817
1790	UNC5A	0.916447	2.4555
1791	SCIN	0.916447	3.5108
1792	PRPS1L1	0.916447	3.5326
1793	ZAR1L	0.916447	3.7198
1794	C1orf186	0.916447	4.1901
1795	hsa-mir-144	0.901854	1.5002
1796	MCF2L	0.916447	0.4317
1797	ZC3HC1	0.916447	0.60593
1798	B4GALT1	0.916447	4.2438
1799	FOXP4	0.916447	3.4702
1800	CA4	0.916447	3.8783
1801	BNIPL	0.916447	-1.3879
1802	CD70	0.916447	4.2272
1803	CDC6	0.916447	2.6666
1804	NUMBL	0.916447	3.1904
1805	SLC10A5	0.916447	3.4372
1806	XPOT	0.916447	2.1982
1807	POLK	0.916447	3.7324
1808	SLC43A1	0.916447	3.9713
1809	ARHGAP18	0.916447	2.0708
1810	SLC25A33	0.916447	2.4295
1811	ZSCAN23	0.916447	0.69169
1812	CPB1	0.916447	2.7416
1813	hsa-mir-6084	0.9032	4.1446
1814	VIMP	0.917316	-1.8498
1815	CHST12	0.917816	3.1392
1816	FAM195B	0.917816	3.6774
1817	ZNF711	0.917816	1.3032
1818	SUSD4	0.917963	-1.337
1819	CGB	0.917963	3.0125
1820	YAP1	0.917963	3.6788
1821	AQP10	0.917963	-0.95578
1822	RNF138	0.918257	2.3454
1823	NEK7	0.918589	1.5589
1824	PI4KB	0.918589	3.5409
1825	GJA5	0.918589	2.3404
1826	AP1M2	0.918589	2.5548
1827	BCAP29	0.918616	3.1384
1828	OR10J5	0.918616	2.7344
1829	PCDH7	0.918616	2.2464
1830	RMDN1	0.918616	3.5194
1831	hsa-mir-6506	0.897375	5.2196
1832	CCKBR	0.918616	3.74
1833	LCOR	0.918616	3.6813
1834	CXorf66	0.918616	0.37865
1835	ISX	0.918616	3.0266
1836	TMEM97	0.918616	2.9628
1837	NARR	0.918616	2.9473
1838	RAD50	0.918616	3.765
1839	UBC	0.918616	3.6467
1840	SLC25A31	0.918616	1.5978
1841	ZNF157	0.918616	3.9825
1842	MIOX	0.918616	1.5313
1843	MFSD11	0.918616	2.0774
1844	SLC27A2	0.918616	2.7608
1845	TEX264	0.918616	2.6946
1846	SHROOM1	0.918616	3.9681
1847	SLC16A4	0.918616	3.2363
1848	hsa-mir-323a	0.9059	3.4375
1849	KIAA0101	0.918616	0.91037
1850	NKAIN2	0.918616	2.1167
1851	NOXO1	0.918616	-0.54682
1852	ATL3	0.918616	3.9264
1853	WFDC11	0.918616	1.9607
1854	ITGA8	0.918616	0.58381
1855	hsa-mir-548ar	0.886813	4.694
1856	MGAT4A	0.918616	3.3592
1857	OTOP1	0.918616	3.4747
1858	NPY5R	0.918616	-1.1924
1859	ARHGAP39	0.918616	2.5653
1860	FAM90A1	0.918616	2.5557
1861	HELT	0.918616	-1.6997
1862	KDM2A	0.918616	2.5184
1863	CAMK4	0.918616	2.1901
1864	ZNF69	0.918616	1.4474
1865	C16orf62	0.918616	1.481
1866	STAT2	0.918616	3.3618
1867	ARHGEF28	0.918616	0.86177
1868	ZNF44	0.918616	2.7523
1869	CTDSP2	0.918616	1.647
1870	RIMKLB	0.918616	3.6573
1871	KDELC1	0.918616	4.1278
1872	PIDD	0.918616	2.1127
1873	MTRNR2L3	0.907592	1.6089
1874	VILL	0.918616	1.8907
1875	SLC8A1	0.918616	3.6522
1876	IKBIP	0.918616	3.5174
1877	hsa-mir-4327	0.907592	3.6533
1878	UBA1	0.918616	-0.63443
1879	CCDC77	0.918616	0.97609
1880	RHOH	0.918616	3.7272
1881	PMCH	0.918616	2.3296
1882	SLC41A3	0.918616	2.7718
1883	PLXNC1	0.918616	2.0458
1884	PAQR4	0.918616	0.084124
1885	TESK1	0.918616	2.6392
1886	ADCY6	0.918616	3.6906
1887	CMKLR1	0.918616	-0.95931
1888	CTTNBP2	0.918616	2.0054
1889	ZC3H6	0.918616	3.3795
1890	ATXN3	0.918616	2.0747
1891	OR2T3	0.918616	3.6216
1892	USP19	0.918616	2.7492
1893	ITK	0.918616	0.091142
1894	BRPF1	0.918616	-0.29296
1895	DEFB132	0.918616	3.0353
1896	SCLT1	0.918616	3.2097
1897	ZZEF1	0.918616	3.5077
1898	JPH3	0.918616	1.7644
1899	hsa-mir-200c	0.90931	3.5408
1900	hsa-mir-548aj-1	0.897375	5.2709
1901	hsa-mir-548o-2	0.897375	3.9052
1902	PVRL3	0.918616	3.2396
1903	ZDHHC13	0.918616	3.8056
1904	DSG1	0.918616	3.2794
1905	ABI3	0.918616	0.61949
1906	SOX14	0.918616	1.9927
1907	TMEM26	0.918616	2.5717
1908	CYP1A1	0.918616	2.5889
1909	MEGF6	0.918616	1.2397
1910	TM4SF1	0.918616	-0.035497
1911	TNP2	0.918616	3.2439
1912	hsa-mir-4684	0.90931	1.5577
1913	RNF167	0.919186	1.2413
1914	LXN	0.919186	3.4714
1915	hsa-mir-6867	0.90931	4.1488
1916	DNAI2	0.919186	4.0737
1917	KIF23	0.919186	-0.66797
1918	PDE4D	0.919186	2.0811
1919	TMEM88B	0.919186	-0.53097
1920	RNASE2	0.919186	4.1801
1921	HIATL1	0.919186	-1.9647
1922	NDUFC2-KCTD14	0.916447	0.29761
1923	LRAT	0.919186	-0.63034
1924	TBC1D3	0.919186	2.9204
1925	STARD5	0.919186	2.1151
1926	STAU2	0.919186	2.9708
1927	LUC7L3	0.919186	3.1821
1928	FAM115C	0.919186	2.5853
1929	hsa-mir-4632	0.909902	-0.37852
1930	GML	0.919186	3.921
1931	PCCA	0.919186	3.5801
1932	CDKL2	0.919186	2.3621
1933	TMEM92	0.919186	3.7545
1934	ANKZF1	0.919186	3.0847
1935	VN1R5	0.919186	2.144
1936	ALPL	0.919186	3.2726
1937	ZNF215	0.919186	-0.56523
1938	ARID2	0.919186	-0.097216
1939	DEFB136	0.919186	3.6477
1940	ANKRD65	0.919186	1.908
1941	DNAH7	0.919186	2.9331
1942	TMEM173	0.919186	3.4237
1943	OR5K4	0.919186	2.0544
1944	AMMECR1L	0.919186	2.064
1945	NLRP7	0.919186	2.9555
1946	EXPH5	0.919186	3.5393
1947	IL7	0.919186	2.0616
1948	USP17L2	0.919186	-1.0605
1949	ZNF208	0.919186	1.3105
1950	MTERFD3	0.919186	2.6385
1951	DAZ1	0.919186	3.6342
1952	FUT4	0.919186	3.5553
1953	TARDBP	0.919186	2.2678
1954	GAB2	0.919186	3.5327
1955	hsa-mir-4701	0.91373	2.1779
1956	TCEAL8	0.919186	3.5893
1957	ZSCAN21	0.919186	3.7196
1958	ZBED2	0.919186	-0.022242
1959	WIPF3	0.919186	3.6121
1960	FICD	0.919186	0.83981
1961	PCP4	0.919186	3.5086
1962	OR6Y1	0.919186	3.7695
1963	BCKDHB	0.919186	1.9444
1964	hsa-mir-6718	0.913737	1.4722
1965	PRR19	0.919186	1.746
1966	MACROD2	0.919186	3.5782
1967	KLC2	0.919186	3.1879
1968	hsa-mir-7849	0.914213	3.9179
1969	SMN2	0.914213	4.5952
1970	BSDC1	0.919186	3.7969
1971	ZNF808	0.916447	1.7269
1972	HTR5A	0.919186	3.9109
1973	hsa-mir-301a	0.897375	5.09
1974	FGD1	0.919186	3.474
1975	C2orf42	0.919186	-1.0698
1976	ADA	0.919186	2.9513
1977	SLC25A28	0.919186	-0.53851
1978	C7orf71	0.919186	3.7231
1979	ERC2	0.919186	0.064292
1980	hsa-mir-4773-1	0.915319	2.0139
1981	ACVR1	0.919186	3.9588
1982	NOV	0.919186	3.4383
1983	CREG2	0.919186	2.0793
1984	C6orf106	0.919186	3.7931
1985	JUNB	0.919186	2.5801
1986	ADAM17	0.919186	3.8725
1987	SYS1	0.919186	0.73714
1988	ETV4	0.919186	-0.89967
1989	DHX58	0.919186	1.8067
1990	ACADVL	0.919186	-0.15297
1991	PLIN2	0.919186	3.5069
1992	POLR3B	0.919186	1.8249
1993	SLC29A1	0.919186	2.4281
1994	hsa-mir-378c	0.916447	4.3567
1995	CDKN1A	0.919186	1.5574
1996	DOLPP1	0.919186	0.66707
1997	COL4A4	0.919186	2.0942
1998	HTR3C	0.919186	2.3985
1999	ZDHHC4	0.919186	-0.73923
[truncated: 18,700 more rows]

## Sheet: 1_3
	Gene	FDR	LFC
1	TAOK1	0.00165	15.259
2	SMARCB1	0.00165	13.648
3	KCTD5	0.00165	8.605
4	ATP2B1	0.003713	13.193
5	ARID1A	0.010891	13.208
6	PTPN12	0.020627	15.348
7	HYPK	0.026167	12.867
8	PITPNA	0.038985	5.2121
9	ELP3	0.058856	12.405
10	hsa-mir-5096	0.127228	3.3588
11	SPDYE1	0.232673	10.018
12	ACN9	0.250413	0.17268
13	PHB2	0.309901	3.3588
14	hsa-mir-8086	0.276466	3.3588
15	SYT7	0.328658	8.7669
16	hsa-mir-3929	0.304455	3.3588
17	MEST	0.334901	6.037
18	RBM47	0.334901	6.555
19	GOLGA8B	0.328658	1.5229
20	hsa-mir-1299	0.321473	3.3588
21	CAND1	0.393564	1.3832
22	CDC20	0.393564	2.1563
23	SELM	0.399268	6.7693
24	ANKRD18A	0.455636	3.3588
25	ALG11	0.455636	2.7593
26	ADM	0.455636	6.4898
27	NCK1	0.466859	8.7483
28	MCF2	0.466859	5.1823
29	HSFY1	0.466859	0.025189
30	B2M	0.466859	6.7413
31	FAM26F	0.466859	7.613
32	GATS	0.466859	5.5868
33	PCNA	0.466859	3.2864
34	YWHAE	0.466859	6.5743
35	GINS1	0.468822	1.6132
36	PMAIP1	0.468822	7.6057
37	RPL11	0.468822	2.6591
38	SMARCE1	0.468822	2.8856
39	GSTT2	0.468822	-0.02256
40	SPOP	0.468822	6.9516
41	SNRPD3	0.468822	1.7563
42	SOWAHC	0.468822	1.5716
43	WDR1	0.478317	6.2689
44	CSRP1	0.478317	1.4035
45	hsa-mir-6128	0.466859	7.1435
46	hsa-mir-6127	0.466859	2.5031
47	GPR32	0.478317	7.7839
48	ZNF398	0.504094	7.586
49	hsa-mir-7114	0.468822	3.3584
50	FAT1	0.520244	0.67841
51	KCNRG	0.520244	3.2864
52	ELN	0.520244	3.2136
53	hsa-mir-1273a	0.468822	3.3588
54	hsa-mir-3198-2	0.468822	3.4517
55	MED12	0.533351	5.9371
56	CDRT15	0.551568	2.0979
57	hsa-mir-5001	0.492817	2.5579
58	CNPY4	0.555835	0.021474
59	AANAT	0.558401	6.4994
60	TRIM74	0.520244	11.087
61	EPS15	0.558401	0.27575
62	EIF5B	0.558401	2.3662
63	RPL3	0.558401	2.0143
64	COMTD1	0.558401	6.558
65	KLF1	0.558401	0.17107
66	CDK16	0.558401	6.5654
67	TGIF2LY	0.596401	2.2125
68	hsa-mir-1908	0.551568	3.3588
69	hsa-mir-548e	0.551568	10.057
70	CACNG3	0.596401	0.021556
71	CDC45	0.596401	2.1341
72	CWC27	0.596401	7.2849
73	hsa-mir-4420	0.558401	10.291
74	ETAA1	0.609367	7.4604
75	ZP3	0.609367	6.5168
76	STX12	0.609425	1.9262
77	JKAMP	0.636392	2.7646
78	SPINK13	0.643205	0.42668
79	C10orf71	0.643205	3.2864
80	hsa-mir-4730	0.596401	8.9459
81	RPS6KA4	0.643205	0.70511
82	UBE3C	0.643205	6.1323
83	GNB3	0.643205	1.8508
84	FAM32A	0.643205	0.85037
85	METTL21A	0.643205	6.5208
86	GRM8	0.643205	0.27212
87	PHF5A	0.643205	3.2136
88	ZNF644	0.643205	5.8926
89	CBFB	0.643205	1.0708
90	SOAT2	0.643205	2.8856
91	RNF135	0.643205	2.2016
92	RUNX1	0.643205	1.7606
93	GMEB1	0.643205	5.9724
94	RAN	0.643205	2.843
95	hsa-mir-566	0.643205	2.5885
96	hsa-mir-663b	0.643205	2.8152
97	EAF1	0.643205	-0.2086
98	SHOC2	0.643205	4.7765
99	HMGB3	0.643205	3.1475
100	MRPL53	0.643205	0.7571
101	hsa-mir-638	0.643205	1.572
102	hsa-mir-6851	0.643205	2.8027
103	hsa-mir-1228	0.643205	2.8027
104	MAT2A	0.643205	1.7263
105	FOXF2	0.643205	2.0879
106	TP53	0.643205	1.7563
107	RPS4Y1	0.643205	5.6981
108	GPX3	0.643205	5.9081
109	ZDHHC6	0.643205	0.52694
110	TOMM20	0.651208	1.7477
111	MBP	0.653819	-0.19602
112	hsa-mir-6817	0.643205	6.4182
113	CNGA1	0.658687	0.44841
114	RPS11	0.668126	2.2331
115	MOB3C	0.668126	1.7356
116	SLC6A4	0.684718	5.7229
117	DERL3	0.694036	3.0311
118	FGF13	0.694036	1.3637
119	AZI1	0.694036	0.2316
120	WDR16	0.694036	0.46271
121	hsa-mir-4467	0.643205	2.5832
122	hsa-mir-3925	0.643205	3.3588
123	hsa-mir-3652	0.643205	3.2136
124	SPDYE5	0.643205	1.7864
125	hsa-mir-3926-1	0.643205	6.2487
126	hsa-mir-6845	0.643205	3.3588
127	hsa-mir-6731	0.643205	3.3588
128	hsa-mir-4275	0.643205	6.5517
129	hsa-mir-6891	0.643205	3.3588
130	hsa-mir-378j	0.643205	7.2819
131	hsa-mir-125a	0.643205	6.1124
132	hsa-mir-3135b	0.643205	3.3588
133	hsa-mir-548q	0.643205	3.3588
134	hsa-mir-1302-6	0.643205	7.412
135	HES7	0.694036	1.658
136	SHOX2	0.694036	1.5745
137	RPS19	0.694036	1.5011
138	BHLHA9	0.694036	2.0667
139	PURG	0.694036	-0.82762
140	LAMA3	0.694036	6.3267
141	TRIM34	0.694036	5.8117
142	RALGAPB	0.694036	4.2735
143	LARP7	0.694036	-0.56827
144	CHAC1	0.694036	0.84576
145	FLCN	0.694036	5.7294
146	TMEM230	0.694036	2.768
147	SOX7	0.694036	6.1688
148	CHD4	0.694036	5.6153
149	FGF17	0.694036	0.4632
150	CENPF	0.694036	-0.20452
151	ZNF737	0.694036	3.3119
152	KRT34	0.694036	1.6727
153	BAI1	0.694036	1.6524
154	RRP9	0.694036	1.9677
155	SDCCAG8	0.694036	1.6913
156	ANKS1B	0.694036	0.061025
157	hsa-mir-3687	0.694036	3.1475
158	hsa-mir-1273d	0.694036	3.0311
159	AGXT2L2	0.694036	-0.57883
160	APOBEC3C	0.694036	0.36256
161	OR2M7	0.694036	-0.20583
162	CNNM1	0.694036	0.58704
163	CRX	0.694036	2.9309
164	ST20	0.694036	2.9309
165	LHX3	0.694036	2.9309
166	CWC22	0.694036	2.6032
167	PTPRG	0.694036	5.7386
168	C14orf169	0.694036	0.11481
169	BBS10	0.694036	0.21373
170	HIST1H2AE	0.694036	1.488
171	HRK	0.694036	1.5745
172	NR2F6	0.694036	2.0453
173	OR5AR1	0.694036	1.4131
174	OTUD4	0.694036	1.6219
175	LGALS9B	0.694036	-0.022098
176	hsa-mir-4461	0.694036	1.4338
177	SH2B2	0.694036	-0.10711
178	TANC2	0.694036	0.6422
179	FGD5	0.694036	0.34978
180	ELFN1	0.694036	5.7331
181	GNAI1	0.694036	0.557
182	CCL8	0.694036	5.3502
183	HOOK2	0.694036	5.5687
184	MYH11	0.694036	2.8132
185	BIK	0.694036	2.6743
186	hsa-mir-6782	0.694036	6.6819
187	SERTAD3	0.694036	5.3476
188	PAQR4	0.694036	-0.57099
189	KAT5	0.694036	1.7433
190	DDX52	0.694036	0.46463
191	ZNF154	0.694036	0.076898
192	TMEM37	0.694036	1.6224
193	IL12B	0.694036	5.0206
194	GIN1	0.694036	0.37414
195	SYBU	0.694036	5.4591
196	PNMT	0.694036	3.1322
197	PRSS53	0.694036	1.393
198	YWHAG	0.694036	1.6135
199	DHX15	0.694036	1.658
200	S1PR5	0.694036	2.0634
201	MILR1	0.694036	3.6905
202	AMFR	0.694036	1.3453
203	PYCRL	0.702007	1.2047
204	DEPDC1	0.702007	0.17919
205	BZW2	0.702007	0.013574
206	CXCL14	0.702007	1.3324
207	DYNLRB1	0.702007	2.843
208	C9orf139	0.702007	2.4151
209	PDCD10	0.702007	2.843
210	KCTD9	0.702007	2.3698
211	COL1A2	0.702007	3.1585
212	TNFRSF13C	0.702007	2.843
213	ENPP1	0.703168	1.5745
214	OAS2	0.703168	0.46589
215	MRPL2	0.703168	1.1819
216	ARID2	0.703168	0.042547
217	hsa-mir-6165	0.694036	3.2864
218	hsa-mir-6841	0.694036	2.2915
219	hsa-mir-4728	0.694036	1.3252
220	KCNV2	0.709536	2.5993
221	GPR179	0.709536	2.4899
222	PGP	0.709536	1.73
223	RBM15	0.709536	1.9344
224	TXNL4A	0.709536	1.8707
225	FBXL15	0.709536	1.7168
226	DMRTC2	0.709536	5.226
227	CCDC64	0.709536	1.8053
228	PKD2L2	0.709536	0.23252
229	hsa-mir-151a	0.694036	6.795
230	SGMS2	0.709536	-0.38944
231	DDX39A	0.709536	0.17537
232	ATXN10	0.709536	-0.18041
233	RPL21	0.709536	2.4232
234	ARRDC4	0.709536	2.7106
235	ANAPC5	0.709536	2.8027
236	TUBA1B	0.709536	2.2466
237	TCEB3	0.709536	2.8027
238	hsa-mir-8072	0.702007	2.2125
239	TRIM59	0.709536	0.92599
240	ARHGEF3	0.709536	0.82939
241	SETDB1	0.709536	1.1948
242	PION	0.658687	10.12
243	HDAC5	0.709536	5.0918
244	FZD1	0.709536	0.50554
245	DCTN1	0.709536	1.5817
246	SP140	0.709536	2.2914
247	AASS	0.709536	1.5519
248	RRM2	0.709536	1.2437
249	IZUMO4	0.709536	2.1842
250	VWC2	0.709536	-0.11943
251	UGT1A1	0.709536	5.1594
252	CCL16	0.709536	4.6194
253	C7orf73	0.709536	2.1703
254	CALR3	0.709536	-0.45704
255	INSM1	0.709536	0.12589
256	hsa-mir-548k	0.709536	6.7435
257	PPP1R42	0.709536	5.0735
258	PDE1B	0.709536	2.2552
259	hsa-mir-3198-1	0.709536	2.7646
260	CCZ1B	0.709536	2.5158
261	ZC3H12B	0.709536	1.825
262	HELLS	0.709536	0.36516
263	REPS2	0.709536	0.6451
264	TCFL5	0.709536	2.3367
265	SRPR	0.709536	2.7646
266	RPAIN	0.709536	2.7646
267	EXOC6	0.709536	2.5533
268	RPS8	0.709536	2.1703
269	ALG3	0.709536	1.8398
270	CNTN3	0.709536	4.6363
271	ARHGEF10L	0.709536	-0.5563
272	YTHDC1	0.709536	1.934
273	CSRP2BP	0.709536	0.029481
274	GPHA2	0.709536	1.7426
275	CXorf58	0.709536	2.0305
276	HMGB1	0.709536	1.73
277	AGBL3	0.709536	3.9334
278	WFDC13	0.709536	0.9132
279	NFE2L1	0.709536	4.8508
280	hsa-mir-299	0.709536	0.54423
281	ARHGAP21	0.709536	1.6971
282	OSTN	0.709536	4.3147
283	MATN3	0.709536	-0.10295
284	hsa-mir-6087	0.709536	3.1475
285	CSK	0.709536	0.87191
286	POLM	0.709536	4.825
287	NYAP1	0.709536	-0.21423
288	OR5H2	0.709536	-0.2821
289	ZNF473	0.709536	1.2836
290	hsa-mir-6751	0.709536	7.3055
291	MYH7B	0.709536	0.43226
292	SPO11	0.709536	4.1371
293	CENPE	0.709536	2.2552
294	ICOSLG	0.709536	2.4378
295	NLRC5	0.709536	2.1723
296	PTP4A1	0.709536	0.4649
297	ADPRHL2	0.709536	1.1268
298	FETUB	0.709536	4.3244
299	hsa-mir-4656	0.709536	7.0471
300	FOXRED2	0.709536	0.7004
301	SOSTDC1	0.709536	1.149
302	ZMYM6	0.709536	1.5229
303	TMA7	0.709536	1.9089
304	GBX2	0.709536	1.4294
305	DOCK1	0.709536	1.1861
306	CEP104	0.709536	1.8776
307	MAX	0.709536	1.3659
308	ATP6V0C	0.709536	1.4372
309	PTGDS	0.709536	1.2061
310	ADAMTS7	0.709536	1.5978
311	MICALL2	0.709536	1.642
312	BCL2L1	0.709536	1.7952
313	SRSF2	0.709536	2.1378
314	AEBP1	0.709536	1.2637
315	LRP8	0.709536	1.3898
316	LECT2	0.712051	2.136
317	hsa-mir-6766	0.709536	1.6135
318	hsa-mir-3180-4	0.709536	2.0267
319	TRH	0.714284	-0.3722
320	hsa-mir-3658	0.709536	3.087
321	hsa-mir-3195	0.709536	3.087
322	ZNF81	0.721398	0.25393
323	COMMD7	0.721398	0.20872
324	TMPO	0.725146	0.87151
325	SMIM1	0.725146	-0.4297
326	PPY	0.731904	1.3564
327	MARK4	0.732601	-0.090392
328	GPR137	0.733379	0.35601
329	SLC22A5	0.733379	0.61346
330	PTCHD2	0.733379	0.86739
331	SLC30A10	0.733379	-0.095092
332	hsa-mir-1264	0.709536	6.2148
333	AURKB	0.733379	2.2207
334	LRRC56	0.733379	2.266
335	LRSAM1	0.733379	2.6939
336	RASAL2	0.733379	2.9248
337	hsa-mir-548ac	0.709536	2.2587
338	SKA2	0.733379	1.3493
339	PRPH2	0.733379	1.1675
340	CRYZL1	0.733379	1.6075
341	GOLGA6L4	0.733379	1.3447
342	LOC100289561	0.733379	1.9896
343	PTMA	0.733379	1.775
344	IRAK1	0.733379	1.6782
345	hsa-mir-4520a	0.709536	6.3235
346	hsa-mir-4532	0.709536	2.9587
347	hsa-mir-1207	0.709536	3.0311
348	IL34	0.746366	-0.021635
349	RILP	0.749417	1.043
350	PARK2	0.757877	-0.39637
351	SASH3	0.759114	-0.1386
352	hsa-mir-7160	0.721903	3.3262
353	DPH3	0.759114	1.1723
354	hsa-mir-484	0.725146	6.3388
355	hsa-mir-4743	0.725146	2.9309
356	DGUOK	0.759114	1.206
357	OR5M1	0.759114	0.24105
358	MYO1C	0.759114	0.41805
359	GGCT	0.759114	0.78178
360	PSMD3	0.759114	1.5716
361	TMEM184A	0.759114	1.3471
362	DCTN2	0.759114	1.6461
363	CACTIN	0.759114	2.1147
364	TPSG1	0.759114	1.6621
365	MAFF	0.759114	1.1861
366	VKORC1L1	0.759114	2.8577
367	MED14	0.759114	1.2654
368	WDR43	0.759114	1.5237
369	REEP4	0.759114	1.9918
370	PSMA3	0.759114	1.3786
371	EPC2	0.759114	2.1451
372	UBE4A	0.759114	2.2814
373	WDSUB1	0.759114	2.1049
374	CTNNBIP1	0.759114	1.9631
375	SF1	0.759114	1.9631
376	CCL4L2	0.694036	7.9545
377	THSD4	0.765791	0.5536
378	MYO15A	0.771543	0.04021
379	MAGEA1	0.771543	0.15108
380	FAM49B	0.771543	0.55724
381	ARHGAP44	0.771543	0.055209
382	TARM1	0.771543	0.83982
383	CUX1	0.771543	1.6408
384	TIMD4	0.771543	-0.055536
385	hsa-mir-4729	0.747979	6.1165
386	CYTL1	0.771543	0.095727
387	RIC3	0.771543	0.56674
388	TMX2	0.771543	1.0687
389	hsa-mir-1281	0.759114	2.9309
390	DBI	0.771543	1.3453
391	GAD1	0.771543	1.3872
392	C1orf204	0.771543	1.2833
393	HSPB7	0.771543	1.2833
394	PSMC4	0.771543	2.2793
395	XBP1	0.771543	1.7015
396	RHOG	0.771543	1.5011
397	KCNJ11	0.771543	3.9535
398	MRC2	0.771543	3.6163
399	NKAPL	0.771543	2.1136
400	TMEM134	0.771543	2.0352
401	UCKL1	0.771543	1.9002
402	IMP3	0.771543	1.9316
403	MARVELD2	0.771543	0.31516
404	ZNF300	0.771543	0.24203
405	hsa-mir-6777	0.759114	6.1896
406	TBC1D28	0.709536	11.062
407	GXYLT2	0.771543	0.96649
408	BRMS1	0.771543	2.4899
409	TMEM158	0.771543	1.3299
410	hsa-mir-6504	0.759114	6.8152
411	STAT6	0.771543	-0.36629
412	MFSD6L	0.771543	0.2604
413	ARF4	0.771543	0.18834
414	KLK8	0.771543	0.015206
415	CHGA	0.771543	0.88378
416	hsa-mir-7705	0.709536	6.7935
417	ZNF786	0.771543	0.7351
418	hsa-mir-6873	0.764069	2.8856
419	RPL41	0.764069	2.6138
420	ZNF814	0.771543	0.8777
421	HESX1	0.771543	0.6918
422	SLC16A11	0.771543	2.5425
423	RHOXF2B	0.771543	-0.50918
424	SRRT	0.771543	4.1135
425	SGCE	0.771543	2.5993
426	C17orf82	0.771543	2.0835
427	ACSM5	0.771543	2.0835
428	U2AF1	0.771543	1.87
429	PLEKHH3	0.771543	0.64373
430	UBE2R2	0.771543	1.0622
431	PSD4	0.771543	0.16082
432	FMO1	0.771543	2.465
433	ATP5G2	0.771543	0.90281
434	N6AMT2	0.771543	0.33095
435	MINA	0.771543	2.5536
436	hsa-mir-6132	0.771543	6.1449
437	hsa-mir-3184	0.771543	6.0008
438	GMPR2	0.771543	-0.072232
439	HSDL2	0.771543	0.19578
440	ZBTB11	0.771543	1.0496
441	CD2BP2	0.771543	0.74071
442	hsa-mir-6507	0.771543	2.5711
443	TRIM69	0.771543	-0.73678
444	AOC3	0.771543	1.8457
445	ATRNL1	0.771543	1.6162
446	GPR157	0.771543	1.6961
447	TBC1D9B	0.771543	2.1206
448	UCN	0.771543	2.5425
449	ZBTB12	0.771543	1.7132
450	TRIM61	0.771543	1.3584
451	TMEM174	0.771543	2.311
452	MIER1	0.771543	1.8668
453	NRL	0.771543	2.4899
454	BARX1	0.771543	1.7859
455	USP46	0.771543	1.4484
456	PCED1B	0.771543	2.1517
457	PRM2	0.771543	1.9224
458	AK7	0.771543	2.0347
459	TMEM160	0.771543	1.8668
460	ATP5B	0.771543	1.7046
461	LLGL2	0.771543	1.8053
462	COL11A1	0.771543	2.2915
463	SLC35E3	0.771543	2.2182
464	PHYH	0.771543	1.7307
465	DEFA6	0.771543	2.1678
466	CNFN	0.771543	1.5241
467	ELP4	0.771543	2.0347
468	WNT2B	0.771543	2.465
469	BMP6	0.771543	1.6961
470	SRR	0.771543	1.9109
471	LRRC61	0.771543	2.0483
472	NETO2	0.771543	2.2539
473	KIAA1109	0.771543	1.7219
474	KLHL33	0.771543	1.9109
475	OR9A4	0.771543	1.2551
476	KIAA0895	0.771543	1.5375
477	KBTBD3	0.771543	2.2724
478	POPDC2	0.771543	2.373
479	OR8U1	0.771543	1.2597
480	TNFRSF8	0.771543	1.9702
481	ZFYVE28	0.771543	2.4899
482	IKBKAP	0.771543	1.9224
483	SLC25A11	0.771543	1.9459
484	LCT	0.771543	2.1056
485	KLK3	0.771543	1.7307
486	ABCB10	0.771543	-0.49998
487	KIAA1456	0.771543	0.17107
488	SCGB3A2	0.771543	-0.26441
489	POMZP3	0.771543	1.1651
490	TIMELESS	0.771543	0.27476
491	AJUBA	0.771543	0.79509
492	KMT2C	0.771543	0.10314
493	PSMD7	0.771543	2.0972
494	PSMB7	0.771543	2.0143
495	PSMA5	0.771543	2.2985
496	CTDP1	0.771543	2.0545
497	RNPS1	0.771543	2.498
498	CHD1L	0.771543	2.0545
499	COLEC12	0.771543	1.9399
500	FBXO24	0.771543	1.8725
501	HAUS8	0.771543	2.5704
502	C9orf153	0.771543	2.1909
503	NPBWR1	0.771543	1.8725
504	MAGIX	0.771543	1.9054
505	MKS1	0.771963	0.84071
506	hsa-mir-3186	0.771543	6.8918
507	F3	0.772628	0.13967
508	hsa-mir-941-1	0.771543	-0.3872
509	hsa-mir-4309	0.771543	5.9441
510	F7	0.775121	1.4317
511	hsa-mir-3926-2	0.694036	14.891
512	NCOA2	0.776041	-0.35924
513	CYP4Z1	0.776041	0.66866
514	CUL9	0.776041	0.66227
515	RERG	0.776836	-0.19947
516	FZD4	0.781778	0.40761
517	SETD5	0.783878	0.18707
518	hsa-mir-4466	0.771543	2.475
519	hsa-mir-1200	0.771543	3.9299
520	hsa-mir-3648	0.771543	2.2869
521	LYPD6	0.787694	2.0297
522	hsa-mir-548ad	0.771543	6.6044
523	MRPL15	0.789275	-0.16417
524	RBAK-LOC389458	0.709536	7.4461
525	MLKL	0.793308	-0.35924
526	SENP8	0.797712	0.51793
527	CUL1	0.799635	0.45204
528	GBP1	0.799635	2.4409
529	TNFRSF10A	0.799635	-0.29611
530	KLHL35	0.799635	1.711
531	ZBTB37	0.799635	-0.088589
532	SLC22A11	0.799635	0.51643
533	CDCA7	0.799635	1.7831
534	B3GNT6	0.799635	1.7541
535	MYEOV2	0.799635	3.9577
536	C14orf166	0.799635	1.9121
537	GLYCTK	0.799635	1.8447
538	MRM1	0.799635	0.89782
539	ZDHHC4	0.800478	-0.51301
540	LDOC1	0.800478	0.15999
541	IP6K1	0.800478	1.6449
542	HIP1	0.800478	1.3299
543	GSAP	0.80082	-0.95598
544	STIP1	0.80082	1.2903
545	PBRM1	0.802201	-0.28816
546	hsa-mir-4524b	0.694036	15.259
547	CD1B	0.804442	1.642
548	CYB561A3	0.806446	0.38556
549	C3orf14	0.806478	1.4392
550	KRT73	0.806478	1.1745
551	hsa-mir-3196	0.771543	2.7646
552	hsa-mir-1254-2	0.771543	2.4927
553	TRPV5	0.806478	0.39875
554	NDUFA3	0.806478	0.3939
555	ARPC1B	0.806478	0.80782
556	RSF1	0.806748	0.21415
557	AMY1B	0.709536	9.492
558	CEBPE	0.807017	1.8809
559	ARHGAP36	0.808371	1.6287
560	EGR3	0.808371	0.67459
561	CDK19	0.814313	-0.26329
562	RIT1	0.814313	0.98915
563	hsa-mir-5587	0.771543	6.1053
564	ANXA10	0.815417	1.0793
565	DNAJC1	0.815417	0.57289
566	ZNF273	0.815417	0.34398
567	MAP3K19	0.815417	0.51473
568	ZNF689	0.815417	2.0879
569	SFTPA2	0.815417	1.7563
570	C9orf114	0.815417	1.7563
571	CRCP	0.815417	1.6995
572	OXER1	0.815417	1.7563
573	TCEAL7	0.815417	2.3045
574	PUF60	0.815417	1.7273
575	TPX2	0.815417	1.6995
576	VDR	0.815417	2.2439
577	H2AFZ	0.815417	1.6995
578	MSH2	0.815417	1.9215
579	TBL1XR1	0.815417	2.0425
580	L3HYPDH	0.815417	-0.031099
581	CCAR2	0.815417	1.2109
582	hsa-mir-3915	0.773271	6.0697
583	TMEM215	0.818501	-0.026464
584	RAB8B	0.820341	0.52498
585	hsa-mir-3673	0.733379	6.5011
586	ARHGAP8	0.820341	1.2597
587	MERTK	0.821165	0.028633
588	RBM14-RBM4	0.806478	2.8152
589	SUN3	0.821446	0.019797
590	hsa-mir-6892	0.776041	2.4565
591	hsa-mir-4284	0.776041	6.5755
592	hsa-mir-4430	0.776041	2.0979
593	ANKRD13C	0.823823	-0.30606
594	CSDC2	0.824902	0.71057
595	APOBEC3A	0.824902	-0.23942
596	FANCD2	0.824902	0.13419
597	GRTP1	0.824902	-0.61484
598	SOBP	0.824902	0.76566
599	GOLPH3L	0.824902	-0.38964
600	TTC4	0.827191	-0.10593
601	SUPT7L	0.827463	0.42138
602	FSTL4	0.827463	-0.11578
603	AKR1B1	0.827463	0.66741
604	PPFIBP1	0.827463	0.28316
605	CERS4	0.827463	0.83165
606	TFF1	0.827463	0.2604
607	GSC	0.827463	-0.3409
608	WSB1	0.827463	-0.56034
609	HMSD	0.827463	0.48505
610	SRPX2	0.827463	1.9638
611	PODXL	0.827463	-0.16272
612	KCNMB4	0.827463	1.3215
613	PNN	0.827463	1.7606
614	SMIM15	0.827463	2.2786
615	CUL5	0.827463	1.8957
616	AZIN1	0.827463	1.7921
617	SLC12A7	0.827463	1.621
618	RPL10	0.827463	1.7015
619	PMPCA	0.827463	1.6468
620	WDR87	0.827463	1.7921
621	NGFR	0.827463	1.7606
622	TTLL9	0.827463	1.621
623	AMOTL2	0.827463	2.0591
624	GIMAP8	0.827463	1.8957
625	NEURL4	0.828329	0.52159
626	MCM8	0.828963	0.50579
627	URGCP	0.824902	0.48595
628	hsa-mir-6074	0.800478	2.6939
629	hsa-mir-6740	0.800478	2.6939
630	AGA	0.832944	0.043887
631	ARL3	0.841439	0.1868
632	hsa-mir-21	0.806478	5.0176
633	ZNF699	0.841748	0.55736
634	GRAMD1B	0.841748	0.74356
635	C7orf61	0.841748	2.0241
636	MRPL40	0.841748	1.7518
637	SPTBN1	0.841748	-0.19062
638	TNRC6C	0.841748	0.12141
639	hsa-mir-1909	0.808371	6.3803
640	TAGLN2	0.841748	0.62041
641	NLRP1	0.841748	-0.65276
642	RNF123	0.841748	1.7396
643	PPP1R12A	0.841748	1.293
644	GP5	0.841748	0.50143
645	CXorf61	0.841748	1.9579
646	ZBBX	0.841748	0.97014
647	hsa-mir-515-1	0.799635	8.8846
648	TRIM50	0.841748	-0.10821
649	FOXD3	0.841748	1.2061
650	PLD6	0.841748	-0.2111
651	USP32	0.841748	0.69263
652	CYTH2	0.841748	-0.41197
653	COLEC11	0.841748	1.526
654	CRIPT	0.841748	1.5204
655	GRID1	0.841748	0.58249
656	ALKBH5	0.841748	3.0219
657	CLCN3	0.841748	3.1023
658	ZNF557	0.841748	-0.6445
659	hsa-mir-29a	0.815417	5.9864
660	PXDN	0.841748	1.8053
661	FARP1	0.841748	-0.82933
662	OR5C1	0.841748	1.8707
663	CCDC62	0.841748	1.7671
664	ACTB	0.841748	1.6765
665	FAM221A	0.841748	1.7671
666	EIF3D	0.841748	1.6765
667	COPA	0.841748	1.8707
668	KRT23	0.841748	1.6219
669	SFSWAP	0.841748	1.9918
670	ALG10B	0.841748	1.8
671	TMF1	0.841748	1.9089
672	MYL6B	0.841748	3.249
673	MAPK3	0.843801	2.4409
674	WNT5A	0.845085	0.11103
675	C17orf112	0.846591	0.5982
676	CCBP2	0.820341	-0.5144
677	AGFG2	0.846591	1.1479
678	GMPS	0.84763	0.87151
679	PNMA6A	0.84763	-1.0388
680	LEFTY1	0.847963	0.087627
681	MRPS23	0.847963	0.13664
682	FKRP	0.847996	0.42968
683	COX7C	0.849003	0.63174
684	NCF1	0.849003	0.5702
685	MOG	0.849003	-0.20919
686	MYL12B	0.841748	1.3447
687	SWT1	0.841748	1.621
688	hsa-mir-4488	0.824902	6.075
689	ENPP7	0.849003	-0.71376
690	hsa-mir-4253	0.824902	5.7667
691	XIRP1	0.849003	1.4421
692	hsa-mir-675	0.827191	5.2741
693	EDEM3	0.849003	0.12966
694	MUSTN1	0.849003	2.2386
695	PARP11	0.849003	2.3225
696	LUZP4	0.849003	1.4928
697	PRSS55	0.849003	1.2966
698	ZNF556	0.849003	2.0184
699	DHRS13	0.849003	2.3225
700	C19orf33	0.849003	1.9623
701	HEXIM2	0.849003	2.1458
702	PRKCG	0.849003	2.2386
703	ANO10	0.849003	2.3006
704	PM20D1	0.849003	1.2966
705	ARHGEF7	0.849003	0.37569
706	ATP6V0E1	0.849777	0.96037
707	AKAP9	0.849777	0.42909
708	DAW1	0.849777	0.10455
709	TMEM130	0.849777	0.83747
710	NEK6	0.849777	0.016598
711	hsa-mir-633	0.827463	5.1978
712	hsa-mir-4653	0.827463	5.6232
713	hsa-mir-4632	0.827463	2.6295
714	hsa-mir-8062	0.827463	5.2471
715	WDR35	0.849777	-0.46128
716	C20orf26	0.849777	0.39236
717	SLC22A2	0.849777	1.078
718	GRHL3	0.849777	-0.53598
719	CSF1R	0.849777	-0.40848
720	RIMS3	0.849777	0.12362
721	ZNF530	0.849777	0.05921
722	NOTCH2	0.849777	1.2153
723	SESN1	0.849777	0.21925
724	NBPF24	0.849003	2.5031
725	WASL	0.849777	-0.093043
726	SLC25A14	0.849777	0.3143
727	FOXP3	0.849777	1.7759
728	UTP15	0.849777	1.5978
729	ASB16	0.849777	1.5978
730	SMU1	0.849777	1.743
731	TIMM10	0.849777	2.0613
732	RPL39	0.849777	1.572
733	SMC5	0.849777	1.6814
734	WNT2	0.849777	1.8104
735	PRSS22	0.849777	1.6814
736	ATP5J2	0.849777	1.5978
737	PKD1	0.849777	2.1132
738	FARSB	0.849777	1.8466
739	EVX1	0.849777	1.7759
740	NRBP2	0.850523	0.070165
741	RHBDD1	0.850523	-0.58485
742	hsa-mir-1298	0.832441	5.8551
743	C22orf23	0.850523	-0.090111
744	PPIG	0.850523	1.4539
745	NRSN2	0.850523	0.1785
746	ZNF559	0.850523	0.29426
747	RMND5B	0.850523	0.89409
748	ITGBL1	0.85223	0.29274
749	hsa-mir-3621	0.841748	1.8385
750	ANKRD40	0.853199	0.028633
751	UPF2	0.853199	-0.18697
752	SLC26A4	0.853199	1.2367
753	hsa-mir-1538	0.841748	5.9243
754	hsa-mir-6129	0.841748	5.4584
755	SMPD2	0.853199	-0.2157
756	MRPS22	0.853199	-0.40738
757	ZCCHC12	0.853199	0.38006
758	ZNF25	0.853199	0.0046398
759	PISD	0.853199	1.2619
760	MPV17L	0.853199	2.1538
761	hsa-mir-4710	0.841748	2.0051
762	hsa-mir-6799	0.841748	1.9015
763	hsa-mir-4296	0.841748	2.5993
764	PIH1D3	0.853199	0.84365
765	hsa-mir-1247	0.841748	5.3022
766	GPX1	0.853199	1.0264
767	CDKL2	0.853199	0.21055
768	GATSL1	0.853199	0.55811
769	PAPSS1	0.853199	-0.3304
770	TCTE1	0.853199	2.0558
771	DENND1C	0.853199	1.2132
772	NCOA6	0.853199	1.6407
773	C20orf196	0.853199	2.1087
774	SMYD5	0.853199	0.085303
775	MYL4	0.853199	1.1417
776	NOX1	0.853199	-0.13228
777	ADCY1	0.853199	0.7363
778	TMPRSS4	0.853199	-0.29255
779	PAX9	0.853199	1.7227
780	NRP1	0.853199	0.31414
781	RAB25	0.853199	1.1289
782	HRSP12	0.853199	0.31989
783	CDNF	0.853199	0.60726
784	KIF17	0.853199	0.002463
785	PIP4K2C	0.853199	0.17981
786	hsa-mir-561	0.842471	5.8294
787	ENOX2	0.853199	0.89409
788	BTN3A2	0.853199	-0.027846
789	ART5	0.853199	1.7871
790	LRTM2	0.853199	2.038
791	CITED2	0.853199	1.6291
792	PATZ1	0.853199	1.658
793	SRCIN1	0.853199	1.5486
794	ASGR1	0.853199	1.6882
795	PIK3R3	0.853199	1.4762
796	HSPBP1	0.853199	1.4762
797	CD14	0.853199	1.4996
798	CCT2	0.853199	1.6013
799	NXNL2	0.853199	1.6291
800	PPP1R35	0.853199	1.6013
801	PGAM1	0.853199	1.8233
802	CYP2A13	0.853199	-0.81822
803	UBE2Q1	0.853199	1.0187
804	PPP1R14A	0.853199	2.3079
805	NSD1	0.853199	-0.26127
806	hsa-mir-942	0.846591	6.3242
807	CLEC9A	0.853199	0.67068
808	IFNA21	0.853199	1.431
809	GPM6B	0.853199	0.19337
810	SMCR8	0.853199	0.72274
811	OXLD1	0.853199	1.3928
812	GALNT12	0.853199	2.201
813	KCNH6	0.853199	2.1056
814	ST20-MTHFS	0.772628	6.8698
815	SLC12A8	0.853199	2.0273
816	SAT1	0.853199	1.8885
817	OR51A2	0.853199	-0.37885
818	SAMD14	0.853199	0.51473
819	MAP1LC3C	0.853199	0.26816
820	RC3H1	0.853199	1.8562
821	ING3	0.853199	1.526
822	TRNP1	0.853199	1.3774
823	ZNF682	0.853199	1.8565
824	PROCR	0.853199	0.86802
825	SPATA17	0.853199	-0.39995
826	hsa-mir-1273c	0.849003	1.9761
827	hsa-mir-130b	0.849003	1.8725
828	hsa-mir-595	0.849003	2.5704
829	hsa-mir-5095	0.849003	1.9054
830	hsa-mir-619	0.849003	2.5704
831	LTBR	0.853199	-0.45505
832	UBXN4	0.853199	0.4718
833	DEFB124	0.853199	0.71857
834	ROCK2	0.853199	0.74442
835	CCDC68	0.853199	-0.386
836	PLAC9	0.853199	0.27613
837	SP8	0.853199	-0.52733
838	LOC100289187	0.853199	2.0246
839	FAM208B	0.853199	1.4681
840	VPS11	0.853199	2.1198
841	MAGEL2	0.853199	1.9897
842	C1orf111	0.853199	1.0671
843	CNDP2	0.853199	1.8795
844	MIER2	0.853199	2.1405
845	LIMA1	0.853199	1.6883
846	FAM83E	0.853199	1.3539
847	DDX59	0.853199	1.4681
848	CEP164	0.853199	0.35573
849	CTRL	0.853199	0.86668
850	MMP7	0.853199	-0.0076444
851	SMCHD1	0.853199	-0.39143
852	SLC26A3	0.853199	-0.036025
853	GGT6	0.853199	1.4587
854	PRKAB2	0.853199	0.49639
855	hsa-mir-559	0.849777	4.8378
856	ARHGEF38	0.853199	0.70917
857	hsa-mir-1912	0.799635	7.004
858	HPCAL1	0.853199	0.11268
859	GKN2	0.853199	0.49092
860	JAK1	0.853199	0.91531
861	GDAP1	0.853199	-0.12625
862	GAL3ST2	0.853199	1.6065
863	CCER1	0.853199	1.6065
864	AKT1S1	0.853199	1.477
865	ZNF778	0.853199	1.6065
866	TOP3A	0.853199	2.0672
867	FAM46C	0.853199	1.5519
868	WDR70	0.853199	1.526
869	SP1	0.853199	1.5519
870	MAP4K1	0.853199	1.431
871	EPB49	0.853199	1.6971
872	STARD7	0.853199	2.0672
873	PDF	0.853199	1.4536
874	POLR2I	0.853199	1.477
875	POLG2	0.853199	1.477
876	PRAMEF1	0.853199	1.477
877	GAL3ST4	0.853199	1.73
878	MRPL48	0.853199	1.526
879	CCDC59	0.853199	1.6971
880	WDR74	0.853199	1.73
881	SLC12A9	0.853199	1.8007
882	FEM1C	0.853199	1.431
883	PRR23A	0.853199	1.477
884	TOR1B	0.853199	0.51231
885	WFDC8	0.853199	0.31148
886	PRPF31	0.853199	0.13846
887	PCDHA1	0.853199	2.2145
888	ARL4C	0.853199	1.1495
889	KRTAP19-7	0.853199	1.5342
890	hsa-mir-889	0.850523	5.317
891	MIIP	0.853199	-0.27615
892	CHST10	0.853199	1.8885
893	LCE2C	0.853199	0.90176
894	IGFL4	0.853199	0.61528
895	ACR	0.853199	2.0065
896	BICD1	0.853199	0.045451
897	hsa-mir-320e	0.850523	1.9483
898	hsa-mir-4777	0.850523	1.9864
899	hsa-mir-4712	0.850523	1.9864
900	hsa-mir-7706	0.850523	2.5425
901	hsa-mir-6125	0.850523	2.4701
902	hsa-mir-7113	0.850523	2.5425
903	hsa-mir-7108	0.850523	2.0267
904	IRX6	0.853199	0.070031
905	SULT1A3	0.853199	-0.023657
906	GAS2L3	0.853199	-0.16263
907	MS4A7	0.853199	0.079422
908	ZBED2	0.853199	1.0161
909	SMKR1	0.853199	0.31255
910	ZNF101	0.853199	-0.50918
911	SHISA6	0.853199	0.74965
912	MTDH	0.853199	0.14523
913	MRPL12	0.853199	0.52109
914	LSM3	0.853199	1.24
915	LOC100506388	0.853199	1.3913
916	TMEM248	0.853199	0.8777
917	UBE2Z	0.853199	0.010775
918	JMY	0.853199	1.1782
919	MYH8	0.853199	0.08327
920	NANP	0.853199	-0.095022
921	WRAP53	0.853199	1.1502
922	GNA12	0.853199	0.94601
923	hsa-mir-6890	0.853199	2.6657
924	SRA1	0.853199	1.8337
925	E2F4	0.853199	1.3832
926	TMC2	0.853199	1.7629
927	CARD9	0.853199	1.6622
928	B3GNT9	0.853199	1.6057
929	OTOF	0.853199	2.0196
930	TCP1	0.853199	2.0593
931	IPMK	0.853199	1.3994
932	TMEM196	0.853199	1.7765
933	NDC80	0.853199	1.6506
934	RPS29	0.853199	1.8488
935	IL17D	0.853199	1.9292
936	RBMX	0.853199	1.6057
937	ARHGEF25	0.853199	2.1012
938	RASGRF2	0.853199	0.85425
939	MAP4K3	0.853199	-0.35584
940	ARHGAP30	0.853199	0.7493
941	hsa-mir-548aj-1	0.853199	3.3588
942	KRTAP12-1	0.853199	0.56408
943	UBE2QL1	0.853199	0.89782
944	FAM200A	0.853199	-0.64779
945	ALKBH4	0.853199	0.43528
946	NRAS	0.853199	0.63939
947	ITGB1	0.853199	0.11481
948	hsa-mir-1295a	0.853199	5.2035
949	MYCN	0.853199	0.61952
950	ESYT2	0.853199	0.57807
951	COL8A2	0.853199	0.90891
952	MATK	0.853199	0.38066
953	JDP2	0.853199	0.15968
954	ETV7	0.853199	1.0533
955	NOMO2	0.820341	7.6704
956	CPLX2	0.853199	1.8998
957	COL5A1	0.853199	1.4091
958	TEX19	0.853199	1.9451
959	LRRC26	0.853199	1.5299
960	TP53RK	0.853199	1.5041
961	SNAPC2	0.853199	1.4551
962	PSMB5	0.853199	1.4551
963	C4orf36	0.853199	1.7081
964	LCE1A	0.853199	1.8572
965	TIGD3	0.853199	1.4091
966	RPSA	0.853199	1.7788
967	ATOH8	0.853199	1.4551
968	TWIST2	0.853199	1.4551
969	ADRA2A	0.853199	1.3872
970	ZFR2	0.853199	1.5041
971	PPAT	0.853199	1.4091
972	HES1	0.853199	1.4091
973	TNFRSF18	0.853199	1.5041
974	POLR2D	0.853199	1.7081
975	FUT11	0.853199	1.4317
976	APBB3	0.853199	1.4551
977	PSMD14	0.853199	1.4317
978	TEAD4	0.853199	-0.25704
979	hsa-mir-639	0.853199	2.1881
980	MED12L	0.853199	0.13846
981	BBS7	0.853199	0.067989
982	TMEM145	0.853199	0.027807
983	ACSM2B	0.853199	1.1264
984	SLC7A14	0.853199	1.1373
985	hsa-mir-7156	0.853199	-0.87253
986	DDX10	0.853199	-0.10127
987	PRKAR1B	0.853199	1.9109
988	PDPK1	0.853199	1.9459
989	C10orf91	0.853199	-0.43464
990	CWH43	0.853199	-0.67543
991	TPCN1	0.853199	-0.46425
992	RNF215	0.853199	-0.3017
993	PLEKHA6	0.853199	1.7006
994	SLC8A1	0.853199	1.745
995	SGSM2	0.853199	0.44632
996	MICAL2	0.853199	0.54704
997	DOK2	0.853199	1.6302
998	LDLRAD4	0.853199	0.054972
999	KRBA2	0.853199	0.96965
1000	GCGR	0.853199	1.6621
1001	CPEB4	0.853199	-0.58987
1002	OR4K17	0.853199	0.8388
1003	ZNF829	0.853199	1.9302
1004	EFNB2	0.853199	1.5481
1005	KIAA0368	0.853199	-0.1848
1006	CA8	0.853199	0.87038
1007	RGS10	0.853199	0.11587
1008	hsa-mir-6793	0.853199	1.9199
1009	PSPH	0.853199	0.18097
1010	PINK1	0.853199	0.65054
1011	FRG1	0.853199	0.89178
1012	ERG	0.853199	-0.70379
1013	SCML2	0.853199	0.050318
1014	ZC3HAV1	0.853199	0.13088
1015	ARHGDIB	0.853199	-0.4044
1016	ASB13	0.853199	0.52215
1017	FKBP6	0.853199	1.4582
1018	EQTN	0.853199	1.4394
1019	SGCB	0.853199	1.6549
1020	POLR3H	0.853199	1.5719
1021	CACNB3	0.853199	1.6302
1022	PSMA6	0.853199	1.8733
1023	GORASP1	0.853199	1.7206
1024	MPG	0.853199	1.281
1025	SRP9	0.853199	1.2099
1026	LIMK1	0.853199	1.5947
1027	CHRNE	0.853199	1.8083
1028	XYLB	0.853199	1.36
1029	KRT81	0.853199	1.5077
1030	ZNF341	0.853199	0.12121
1031	NME1-NME2	0.853199	1.0776
1032	MTRNR2L6	0.853819	0.2033
1033	PYY	0.854123	0.84097
1034	VPS37A	0.85462	0.13473
1035	COX19	0.855515	0.758
1036	FUT4	0.856362	0.68142
1037	CCDC41	0.856607	0.15721
1038	BAAT	0.856724	0.55206
1039	hsa-mir-1253	0.853199	5.187
1040	FCER1A	0.856724	-0.51227
1041	CYBB	0.856724	0.33395
1042	C16orf62	0.856724	0.19569
1043	hsa-mir-4752	0.853199	4.8433
1044	NIPAL4	0.856724	-0.36592
1045	NDUFAF4	0.856724	0.014121
1046	hsa-mir-3913-1	0.853199	4.4787
1047	hsa-mir-1267	0.853199	2.062
1048	hsa-mir-3686	0.853199	1.7304
1049	hsa-mir-6796	0.853199	2.4175
1050	OLFML3	0.856724	-0.2098
1051	hsa-mir-2355	0.853199	5.3089
1052	OR1K1	0.856724	0.71557
1053	ARIH1	0.856724	0.34017
1054	TFE3	0.856724	0.70382
1055	AP1S1	0.856724	1.4105
1056	ADRA2B	0.856724	1.6224
1057	MAPK10	0.856724	1.4579
1058	KIAA1614	0.856724	1.4338
1059	VCP	0.856724	1.4579
1060	CSTF3	0.856724	1.3659
1061	DYRK4	0.856724	1.4338
1062	ABCG1	0.856724	1.3879
1063	EIF2S1	0.856724	1.7575
1064	WDR81	0.856724	1.4338
1065	CHRM5	0.856724	1.3447
1066	FGF8	0.856724	1.3879
1067	PLXNB2	0.856724	1.3879
1068	ACTR1B	0.856724	1.6868
1069	CRISPLD2	0.856724	1.9239
1070	VPS28	0.856724	1.8359
1071	ZNF415	0.856724	1.5633
1072	hsa-mir-362	0.853199	5.1237
1073	TNFSF10	0.86001	0.91526
1074	CHD8	0.86001	2.0992
1075	FAM209A	0.86001	2.0614
1076	SIRPB2	0.86001	-0.15803
1077	PDZD3	0.8604	1.9201
1078	OR2J2	0.8604	0.3586
1079	XAF1	0.8604	0.65494
1080	C6orf222	0.8604	0.60179
1081	ZNF772	0.8604	0.37806
1082	hsa-mir-664a	0.853199	3.5937
1083	TMBIM6	0.8604	0.62292
1084	RPS6KA6	0.8604	-0.43409
1085	STYXL1	0.8604	-0.53224
1086	CAPS2	0.8604	0.0073748
1087	MS4A15	0.8604	0.95731
1088	MEDAG	0.8604	0.64908
1089	ZWINT	0.8604	-0.06294
1090	GSTA1	0.8604	-0.31966
1091	KRTAP2-2	0.841748	2.0979
1092	hsa-mir-3609	0.853199	4.8979
1093	NME5	0.8604	-0.70566
1094	RNF167	0.8604	0.90772
1095	CBLN4	0.8604	1.1514
1096	FAM47E	0.8604	-0.94172
1097	LRCOL1	0.8604	-0.7864
1098	ACTR3C	0.8604	-0.26132
1099	EIF1AX	0.8604	1.8744
1100	SH2B3	0.8604	1.4981
1101	TCEANC	0.8604	1.8929
1102	MYL10	0.8604	1.1249
1103	ATP8B3	0.8604	1.3424
1104	FAM174A	0.8604	1.3512
1105	USP7	0.8604	1.9516
1106	ABT1	0.8604	1.8744
1107	EGFL8	0.8604	1.3512
1108	TLN1	0.8604	1.3601
1109	CCDC110	0.8604	1.0225
1110	CHST13	0.8604	0.88482
1111	R3HDM4	0.8604	1.3337
1112	GATC	0.8604	1.3166
1113	JMJD8	0.8604	1.3969
1114	AKAP8L	0.8604	1.3688
1115	KLF14	0.8604	1.0882
1116	YPEL4	0.8604	-0.31685
1117	AHCTF1	0.8604	1.0075
1118	BRSK2	0.8604	0.27502
1119	NAPEPLD	0.8604	-0.42707
1120	ZNF492	0.8604	0.24065
1121	PRR5-ARHGAP8	0.853199	1.9089
1122	hsa-mir-6825	0.853199	2.3198
1123	hsa-mir-137	0.853199	1.7356
1124	hsa-mir-6088	0.853199	2.1931
1125	hsa-mir-6781	0.853199	2.0371
1126	hsa-mir-4291	0.853199	2.465
1127	hsa-mir-3910-1	0.853199	3.3431
1128	SLC46A2	0.8604	0.55958
1129	hsa-mir-4650-1	0.853199	1.7219
1130	MCHR1	0.8604	0.5702
1131	FAM57A	0.8604	1.1907
1132	DGKB	0.8604	0.2203
1133	EGR1	0.8604	1.272
1134	ACHE	0.8604	0.31039
1135	PLEK2	0.8604	0.054031
1136	SIGLEC12	0.8604	1.2974
1137	hsa-mir-4796	0.853199	4.0158
1138	DEFA4	0.8604	-0.1325
1139	TTYH2	0.8604	2.1457
1140	SYT15	0.8604	1.4622
1141	EIF3I	0.8604	1.4131
1142	CUEDC2	0.8604	1.3034
1143	ALDOA	0.8604	1.324
1144	AAK1	0.8604	1.5148
1145	RTF1	0.8604	1.324
1146	MMP15	0.8604	1.3672
1147	YIPF3	0.8604	1.488
1148	CHMP4B	0.8604	1.5716
1149	LARP4	0.8604	1.6332
1150	C17orf53	0.8604	1.324
1151	MAD2L1	0.8604	1.7006
1152	NHLH2	0.8604	1.4372
1153	KCTD21	0.8604	1.7369
1154	CNGB1	0.8604	1.4131
1155	CLCF1	0.8604	1.4131
1156	CENPV	0.8604	1.3672
1157	CAPG	0.8604	1.5716
1158	CDCA8	0.8604	1.3898
1159	CACNA1F	0.8604	0.50554
1160	MEA1	0.8604	1.8522
1161	C14orf159	0.8604	0.10911
1162	RTL1	0.8604	-0.1498
1163	LOC728392	0.8604	1.0169
1164	PSMB8	0.8604	1.1545
1165	TOMM7	0.8604	0.16097
1166	COX10	0.8604	0.95838
1167	FURIN	0.8604	0.35021
1168	ZCCHC2	0.8604	0.73609
1169	SPATA6L	0.8604	0.31255
1170	ATE1	0.8604	-0.71775
1171	MAVS	0.8604	1.0838
1172	MPL	0.8604	0.053816
1173	MARCH4	0.8604	-0.56079
1174	BFSP2	0.8604	-0.58847
1175	OR1D2	0.8604	-0.29194
1176	MSMP	0.8604	0.34068
1177	CDC25C	0.8604	-0.31087
1178	CYP2J2	0.8604	-0.015578
1179	D2HGDH	0.8604	1.2579
1180	NES	0.8604	1.6485
1181	ADCY2	0.8604	1.5934
1182	ASB9	0.8604	1.8446
1183	OFD1	0.8604	0.85052
1184	SHMT1	0.8604	1.2193
1185	HYAL2	0.8604	1.6068
1186	C9orf173	0.8604	1.7238
1187	EIF4A3	0.8604	1.826
1188	VGF	0.8604	1.6068
1189	PDCD4	0.8604	1.4075
1190	NIT2	0.8604	1.5803
1191	KRTAP3-3	0.8604	1.4717
1192	RNF114	0.8604	1.2598
1193	RPL24	0.8604	1.7563
1194	SPATA2	0.8604	1.3873
1195	SLC34A2	0.8604	1.294
1196	DHODH	0.8604	1.6204
1197	GNAT1	0.8604	1.0728
1198	RNASE12	0.8604	0.19413
1199	ISG15	0.8604	0.68232
1200	CENPC1	0.8604	0.41822
1201	hsa-mir-6858	0.853199	1.5978
1202	hsa-mir-330	0.853199	1.6814
1203	hsa-mir-3197	0.853199	1.6246
1204	hsa-mir-663a	0.853199	1.547
1205	hsa-mir-6729	0.853199	1.8848
1206	hsa-mir-937	0.853199	1.8848
1207	SEPN1	0.8604	0.13165
1208	NSUN5	0.8604	0.2625
1209	LYSMD2	0.8604	0.57773
1210	LRRK2	0.8604	0.56997
1211	KHDRBS1	0.8604	0.12085
1212	PRDM4	0.8604	0.69043
1213	PRCD	0.8604	0.40044
1214	RND2	0.8604	0.11947
1215	NMI	0.8604	-0.44298
1216	IGFBP1	0.8604	0.45919
1217	GRIK5	0.8604	-0.058291
1218	WDR19	0.8604	0.18196
1219	PLAT	0.8604	-0.47856
1220	RIMS4	0.8604	0.10155
1221	CHIC1	0.8604	0.25065
1222	KALRN	0.8604	0.44673
1223	SPATA31D1	0.8604	-0.072393
1224	ACIN1	0.8604	0.073193
1225	EPC1	0.8604	1.8727
1226	TMEM41B	0.8604	0.50944
1227	NT5DC2	0.8604	1.6806
1228	C16orf90	0.8604	1.3697
1229	ZBTB18	0.8604	1.3039
1230	IMPDH2	0.8604	1.2833
1231	C9orf40	0.8604	1.3252
1232	MED24	0.8604	1.5226
1233	C5orf55	0.8604	1.5515
1234	SPDL1	0.8604	1.3039
1235	HOXD4	0.8604	1.2833
1236	METTL2B	0.8604	1.3252
1237	HPCA	0.8604	1.2833
1238	ARSJ	0.8604	1.4172
1239	CRNKL1	0.8604	1.3471
1240	DRGX	0.8604	1.3252
1241	TUBA3E	0.8604	1.5515
1242	ATXN2	0.8604	1.3697
1243	RCN3	0.8604	1.8378
1244	MRPL41	0.8604	1.2632
1245	ITPRIPL2	0.8604	1.3697
1246	FAM101A	0.8604	1.3471
1247	TNS3	0.8604	1.4679
1248	ARFGAP3	0.8604	1.3039
1249	SRGAP2	0.8604	1.3252
1250	RPL7L1	0.8604	1.5515
1251	PDLIM7	0.8604	1.3471
1252	GNAS	0.8604	1.3039
1253	TXNDC9	0.8604	1.4172
1254	RNF113B	0.8604	1.3252
1255	PSG8	0.8604	1.5235
1256	TUBB1	0.8604	-0.12561
1257	TBKBP1	0.8604	1.3221
1258	SH2D2A	0.8604	0.8635
1259	ZNF35	0.8604	0.63327
1260	CCNC	0.8604	0.74776
1261	CYGB	0.8604	-0.5699
1262	ZNF185	0.8604	-0.64125
1263	BNIPL	0.8604	0.36649
1264	CDHR3	0.8604	0.89624
1265	BRD9	0.8604	1.0095
1266	GBAS	0.8604	-0.45358
1267	TMEM106A	0.8604	1.6797
1268	ATF1	0.8604	0.67355
1269	H2BFM	0.8604	0.57273
1270	KRTAP10-1	0.8604	0.60386
1271	ATMIN	0.8604	0.48891
1272	IRF7	0.8604	1.0906
1273	UNC119	0.8604	0.90291
1274	AGPS	0.8604	-0.31586
1275	C7orf57	0.8604	0.93658
1276	KCTD18	0.8604	1.1167
1277	NTRK2	0.8604	-0.099136
1278	C11orf80	0.8604	-0.15403
1279	GHITM	0.8604	0.82285
1280	SFN	0.8604	1.1925
1281	CCDC157	0.8604	0.87151
1282	MTRNR2L2	0.8604	1.6176
1283	IBTK	0.8604	0.76382
1284	TNFRSF25	0.8604	1.1355
1285	RANGAP1	0.8604	1.352
1286	GIT1	0.8604	1.0121
1287	RPL36	0.8604	1.1739
1288	CHST15	0.8604	1.7992
1289	CRP	0.8604	1.6324
1290	SIK2	0.8604	1.5481
1291	HELQ	0.8604	1.7992
1292	RPA2	0.8604	1.0576
1293	ACTG2	0.8604	1.6785
1294	TAT	0.8604	1.5751
1295	MRRF	0.8604	1.3321
1296	hsa-mir-6816	0.8604	1.658
1297	LOC440243	0.8604	1.8233
1298	hsa-mir-4713	0.8604	1.7608
1299	hsa-mir-518b	0.8604	1.7197
1300	hsa-mir-943	0.8604	2.1457
1301	CCDC91	0.8604	-0.3592
1302	ASPDH	0.8604	1.6782
1303	LRRC40	0.8604	0.41228
1304	TSACC	0.8604	0.92397
1305	IL17RD	0.8604	-0.46309
1306	FAM222B	0.8604	0.32851
1307	MXD4	0.8604	1.3397
1308	DRG2	0.8604	0.93656
1309	PEX1	0.8604	1.2203
1310	IMPACT	0.8604	1.1083
1311	ACAT1	0.8604	0.054324
1312	TSFM	0.8604	0.73711
1313	TNIP2	0.8604	0.092823
1314	AGO4	0.8604	-0.41069
1315	KIAA1958	0.8604	-0.43741
1316	hsa-mir-4718	0.8604	0.091479
1317	ARSF	0.8604	0.10352
1318	THRA	0.8604	1.5621
1319	MFGE8	0.8604	1.4484
1320	KPNA1	0.8604	1.2637
1321	SHE	0.8604	1.3057
1322	MAF	0.8604	1.6972
1323	TUBGCP4	0.8604	1.2437
1324	CD4	0.8604	1.7756
1325	C10orf99	0.8604	1.3057
1326	SLMO2	0.8604	1.3735
1327	C15orf62	0.8604	1.4484
1328	SLC17A6	0.8604	1.3976
1329	PFKM	0.8604	1.3057
1330	OSGEP	0.8604	1.3735
1331	RPLP2	0.8604	1.4752
1332	MIB1	0.8604	1.3057
1333	HHEX	0.8604	1.4226
1334	PLEKHG4	0.8604	1.3276
1335	ZNF552	0.8604	1.2437
1336	PARG	0.8604	1.4484
1337	MED30	0.8604	1.3976
1338	IFT81	0.8604	1.2844
1339	LCE1D	0.8604	1.3276
1340	CHORDC1	0.8604	1.3276
1341	MUC4	0.8604	1.3076
1342	RNASE9	0.8604	0.4954
1343	SCFD1	0.86296	0.71082
1344	HIST2H3C	0.853199	2.0835
1345	CETP	0.864243	1.243
1346	NPAS3	0.867293	-0.44332
1347	C1QTNF9B-AS1	0.868543	-0.90284
1348	ZNF181	0.868543	-0.71364
1349	ZC3HC1	0.868543	-0.44385
1350	GALNT13	0.868543	-0.32868
1351	PHOX2A	0.868543	0.038778
1352	C10orf114	0.868543	0.093773
1353	ISG20	0.868543	-0.68875
1354	IRF5	0.868543	0.86928
1355	SPAG17	0.868543	0.10651
1356	TINAG	0.868543	0.45691
1357	C2orf83	0.868543	-0.43457
1358	hsa-mir-6832	0.8604	1.4536
1359	hsa-mir-3123	0.8604	1.4536
1360	hsa-mir-4421	0.8604	1.5519
1361	hsa-mir-6516	0.8604	1.526
1362	hsa-mir-6124	0.8604	1.8007
1363	NFIB	0.868543	1.1112
1364	AGO2	0.868543	1.2463
1365	HSD17B1	0.868543	0.12943
1366	ALAD	0.868543	0.19512
1367	ALDH16A1	0.868543	1.0564
1368	GPR173	0.868543	0.7769
1369	TRAPPC4	0.868543	1.6359
1370	FOXB1	0.868543	1.7381
1371	MVD	0.868543	1.3617
1372	C1orf52	0.868543	1.7566
1373	KIAA0754	0.868543	1.5897
1374	LRTM1	0.868543	1.3094
1375	ACTA1	0.868543	1.5897
1376	PI16	0.868543	1.1234
1377	METTL1	0.868543	1.0493
1378	DNMT3B	0.868543	1.6852
1379	THY1	0.868543	0.74776
1380	CPT1A	0.868543	0.21239
1381	INPP5K	0.868543	0.15721
1382	MAGEA4	0.868543	0.91839
1383	LTBP2	0.868543	1.1034
1384	QTRT1	0.868543	0.70382
1385	APOA1	0.868543	0.31483
1386	ZNF658	0.868543	0.48589
1387	FTO	0.868543	-0.31548
1388	GPC2	0.868543	0.90385
1389	RFX1	0.868543	0.89229
1390	CHIC2	0.868543	1.0171
1391	HIST2H2AA4	0.853199	1.8109
1392	LINGO4	0.868543	1.04
1393	OR13C3	0.868543	1.2738
1394	ZFP42	0.868543	0.29171
1395	EBF2	0.868543	0.60386
1396	RCE1	0.868543	0.74785
1397	FEZF1	0.868543	-0.4406
1398	CNTFR	0.868543	0.24065
1399	ZDHHC13	0.868543	-0.58797
1400	NEK9	0.868543	0.26641
1401	PDGFB	0.868543	0.13951
1402	GP1BB	0.868543	0.70997
1403	EFR3B	0.868543	1.2866
1404	TMEM38A	0.868543	1.2654
1405	HAPLN2	0.868543	1.5746
1406	SLC22A25	0.868543	1.2866
1407	PKN3	0.868543	1.2866
1408	EN1	0.868543	1.3312
1409	ISCU	0.868543	1.484
1410	RPL13A	0.868543	1.2866
1411	SNRNP27	0.868543	1.3786
1412	CXCL16	0.868543	1.2447
1413	TRIM35	0.868543	1.1861
1414	CCDC58	0.868543	1.3312
1415	REC8	0.868543	1.2447
1416	RPS5	0.868543	1.484
1417	HS3ST3B1	0.868543	1.6782
1418	C13orf35	0.868543	1.5746
1419	GUCA1B	0.868543	1.2051
1420	CCDC42B	0.868543	1.1861
1421	SLC25A47	0.868543	1.2654
1422	NUP93	0.868543	1.3086
1423	H1FOO	0.868543	1.3086
1424	TOMM40	0.868543	1.2654
1425	CASS4	0.868543	1.5746
1426	OR51B5	0.868543	1.2866
1427	ASGR2	0.868543	1.2654
1428	BBS9	0.868543	1.642
1429	NDUFV3	0.868543	1.2447
1430	DHX35	0.868543	1.3312
1431	TWISTNB	0.868543	1.2654
1432	HMGA2	0.868543	1.2246
1433	ATP13A1	0.868543	1.2654
1434	SON	0.868543	1.2051
1435	DHX16	0.868543	1.2447
1436	PPAPDC3	0.868543	1.2654
1437	HEYL	0.868543	1.5431
1438	A1BG	0.868543	-0.1512
1439	FAM71F2	0.868543	-0.55643
1440	PHTF2	0.868543	0.33395
1441	FUT8	0.868543	1.7324
1442	SRCRB4D	0.868543	0.19337
1443	MGAT4A	0.868543	-0.094395
1444	EMR3	0.868543	-0.21361
1445	NAIP	0.868543	-0.63915
1446	FOXR2	0.868543	-0.18651
1447	HKR1	0.868543	0.26157
1448	CCDC28B	0.868543	1.3227
1449	SUV39H1	0.868543	-0.37204
1450	ASPA	0.868543	-0.04473
1451	TNKS	0.868543	0.33323
1452	TRIP11	0.868543	0.37621
1453	SHROOM1	0.868543	0.10793
1454	hsa-mir-2054	0.8604	2.9362
1455	BCL2L10	0.868543	1.3679
1456	UBXN2A	0.868543	0.85265
1457	FXR2	0.868543	0.41933
1458	PLEKHM3	0.868543	0.67226
1459	NRG2	0.868543	0.59437
1460	SIX1	0.868543	0.14778
1461	BLCAP	0.868543	0.25469
1462	CACNG1	0.868543	-0.15362
1463	MBTPS2	0.868543	-0.22272
1464	C9orf135	0.868543	-0.35005
1465	C8orf46	0.868543	0.42909
1466	hsa-mir-3146	0.8604	0.88277
1467	MRPS11	0.868543	0.4114
1468	FOPNL	0.868543	-0.45422
1469	SPZ1	0.868543	0.84429
1470	TRIM10	0.868543	1.2662
1471	OR10V1	0.868543	0.23062
1472	TBX18	0.868543	0.30779
1473	BBS4	0.868543	1.5799
1474	BCR	0.868543	1.2691
1475	USP5	0.868543	1.3663
1476	PANX2	0.868543	1.3001
1477	NUB1	0.868543	1.0161
1478	MTHFD1L	0.868543	1.0021
1479	IGF2R	0.868543	0.83474
1480	ZNF787	0.868543	1.0091
1481	KRTAP1-1	0.868543	1.4652
1482	KRTAP9-3	0.868543	0.97469
1483	HS2ST1	0.868543	0.93548
1484	APLNR	0.868543	1.3663
1485	HNRNPU	0.868543	1.3324
1486	DDX56	0.868543	1.414
1487	RPL18A	0.868543	1.5956
1488	ZMIZ2	0.868543	1.4018
1489	DNM1	0.868543	1.5799
1490	TRIM73	0.868543	1.3663
1491	PDE1C	0.868543	1.4652
1492	NUP155	0.868543	1.5495
1493	SRFBP1	0.868543	1.5956
1494	EIF4H	0.868543	1.3548
1495	BIN2	0.868543	1.5495
1496	DSC2	0.868543	0.52842
1497	HIST1H4I	0.868543	1.3898
1498	PCDHGA1	0.868543	0.3787
1499	RPL13	0.868543	1.5495
1500	EFCC1	0.868543	-0.14384
1501	hsa-mir-548ak	0.853199	7.3765
1502	GLT8D1	0.868543	0.78145
1503	HMGXB4	0.868543	-0.67077
1504	SH3RF2	0.868543	0.59653
1505	C1QTNF3	0.868543	-0.48833
1506	hsa-mir-660	0.8604	0.86079
1507	ENKD1	0.868543	0.77551
1508	ATG4C	0.868543	-0.38431
1509	SEC22A	0.868543	0.63861
1510	hsa-mir-4754	0.8604	1.4885
1511	MAPK14	0.868543	-0.65521
1512	NPC1L1	0.868543	1.1048
1513	KIF20A	0.868543	1.149
1514	CD69	0.868543	-0.047883
1515	OXGR1	0.868543	-0.0082045
1516	LMCD1	0.868543	-0.25368
1517	SLIT1	0.868543	0.53857
1518	ABCD3	0.868543	-0.1012
1519	FAM185A	0.868543	1.0058
1520	WSCD2	0.868543	-0.029403
1521	TSHZ2	0.868543	0.87319
1522	ADAMTS18	0.868543	-0.33415
1523	NAGS	0.868543	0.54727
1524	KLHL11	0.868543	0.25341
1525	TMEM165	0.868543	1.2061
1526	ZNF280A	0.868543	1.385
1527	POLR2K	0.868543	1.385
1528	CUX2	0.868543	1.29
1529	DDIT4	0.868543	1.1866
1530	SNRPF	0.868543	1.2468
1531	RPS12	0.868543	1.1866
1532	FAM227B	0.868543	1.1675
1533	GPR153	0.868543	1.2061
1534	KIAA0895L	0.868543	1.3601
1535	DUSP8	0.868543	1.1675
1536	GSTM3	0.868543	1.2262
1537	INO80C	0.868543	1.1866
1538	COL8A1	0.868543	1.3126
1539	HPS1	0.868543	1.2061
1540	RPS21	0.868543	1.5561
1541	PHF2	0.868543	1.4108
1542	DUX2	0.868543	1.385
1543	RPL17	0.868543	1.4108
1544	COG8	0.868543	1.1866
1545	PML	0.868543	1.336
1546	ATP6V1H	0.868543	1.385
1547	GALR3	0.868543	1.1866
1548	CELF3	0.868543	1.4108
1549	JAZF1	0.868543	1.149
1550	ATAD2	0.868543	1.1866
1551	E4F1	0.868543	1.589
1552	HIST2H2AC	0.868543	1.589
1553	WDR78	0.868543	1.1675
1554	TMEM108	0.868543	1.4108
1555	ARMC1	0.868543	1.2061
1556	AIRE	0.868543	1.1866
1557	KCNJ10	0.868543	1.2061
1558	CSTF1	0.868543	1.4655
1559	TAF3	0.868543	1.336
1560	RPS4X	0.868543	1.589
1561	hsa-mir-1976	0.8604	0.86133
1562	PARK7	0.868944	0.20059
1563	GDPD1	0.868944	-0.01048
1564	KCNK10	0.869037	-0.52235
1565	SLC35D3	0.869037	0.19933
1566	CTNNB1	0.870152	0.16623
1567	CASC10	0.8604	2.8152
1568	C12orf43	0.87391	0.46169
1569	EPHA6	0.87391	1.2062
1570	PAK2	0.87391	1.6202
1571	FAM216B	0.87391	1.7992
1572	NANOG	0.87391	0.37243
1573	NXF3	0.87391	0.42093
1574	SEMA4D	0.87391	1.5811
1575	PAGE5	0.868543	1.6727
1576	hsa-mir-3921	0.8604	2.1678
1577	hsa-mir-655	0.8604	1.5444
1578	hsa-mir-5692a-1	0.8604	1.5794
1579	hsa-mir-136	0.8604	2.2915
1580	hsa-mir-326	0.8604	1.4365
1581	hsa-mir-6752	0.8604	1.9459
1582	hsa-mir-1266	0.8604	1.4133
1583	hsa-mir-4283-2	0.8604	2.3517
1584	hsa-mir-4676	0.8604	1.1568
1585	hsa-mir-4511	0.8604	1.6315
1586	hsa-mir-4651	0.8604	2.2915
1587	hsa-mir-4492	0.8604	2.0213
1588	hsa-mir-2467	0.8604	1.479
1589	hsa-mir-3141	0.8604	1.6315
1590	hsa-mir-3665	0.8604	2.0213
1591	hsa-mir-6739	0.8604	2.3517
1592	hsa-mir-4298	0.8604	1.6013
1593	hsa-mir-7515	0.8604	2.2915
1594	hsa-mir-4765	0.8604	1.1028
1595	hsa-mir-125b-1	0.8604	1.9953
1596	hsa-mir-4531	0.8604	1.9826
1597	hsa-mir-892b	0.8604	1.2784
1598	hsa-mir-6790	0.8604	1.4424
1599	hsa-mir-6852	0.8604	1.5582
1600	hsa-mir-3161	0.8604	1.1528
1601	hsa-mir-4668	0.8604	1.5939
1602	hsa-mir-4652	0.8604	2.0764
1603	hsa-mir-6893	0.8604	1.934
1604	hsa-mir-8082	0.8604	2.2915
1605	hsa-mir-877	0.8604	2.3311
1606	hsa-mir-92b	0.8604	1.3074
1607	hsa-mir-196a-1	0.8604	1.039
1608	hsa-mir-6760	0.8604	2.3517
1609	hsa-mir-4689	0.8604	1.934
1610	hsa-mir-6783	0.8604	2.1678
1611	hsa-mir-144	0.8604	2.0764
1612	hsa-mir-7851	0.8604	1.479
1613	hsa-mir-670	0.8604	1.5866
1614	hsa-mir-615	0.8604	1.9459
1615	hsa-mir-587	0.8604	1.3376
1616	hsa-mir-384	0.8604	1.8053
1617	hsa-mir-4750	0.8604	2.311
1618	hsa-mir-643	0.8604	1.4424
1619	hsa-mir-5586	0.8604	1.5044
1620	hsa-mir-636	0.8604	2.0908
1621	hsa-mir-190a	0.8604	1.7132
1622	hsa-mir-634	0.8604	1.5308
1623	hsa-mir-4266	0.8604	2.2724
1624	hsa-mir-6820	0.8604	1.9702
1625	hsa-mir-200c	0.8604	1.6794
1626	hsa-mir-5571	0.8604	1.8152
1627	hsa-mir-1825	0.8604	1.3744
1628	hsa-mir-8053	0.8604	1.2832
1629	hsa-mir-3978	0.8604	1.402
1630	hsa-mir-6835	0.853199	7.5092
1631	hsa-mir-548p	0.853199	4.5504
1632	TLE4	0.875772	0.81748
1633	hsa-mir-4479	0.8604	1.5355
1634	hsa-mir-3147	0.8604	1.3879
1635	hsa-mir-554	0.8604	1.5087
1636	hsa-mir-6880	0.8604	1.6224
1637	hsa-mir-4649	0.8604	1.4828
1638	CACUL1	0.87642	0.41445
1639	TGFBI	0.87642	-0.18585
1640	DHRS7C	0.877418	0.30591
1641	PHOSPHO2	0.878345	-0.63506
1642	ARID3A	0.878345	-0.41765
1643	PNLIPRP2	0.878345	-0.1635
1644	PGBD3	0.878345	0.10269
1645	DDX31	0.878345	1.4821
1646	C4B	0.818855	12.115
1647	SOX17	0.878345	0.44114
1648	DMGDH	0.878345	0.020932
1649	TP53TG5	0.878345	0.86739
1650	ST6GALNAC3	0.878345	0.66605
1651	hsa-mir-5004	0.868543	0.0065069
1652	SIRPG	0.878345	0.29212
1653	BAZ1B	0.878345	-0.18528
1654	ZNF736	0.878345	0.2952
1655	EGFR	0.878345	0.89411
1656	ARPC5L	0.878345	0.65768
1657	EFCAB14	0.878345	-0.14012
1658	LDB1	0.878345	0.41921
1659	ANKFN1	0.878345	1.0144
1660	RBMXL2	0.878345	0.57049
1661	URGCP-MRPS24	0.8604	-0.27011
1662	HR	0.878345	0.27637
1663	SIT1	0.878345	0.087677
1664	PTPRO	0.878345	-0.067198
1665	NUDT10	0.878345	0.67116
1666	PROX1	0.878345	-0.26284
1667	SPHAR	0.824902	12.007
1668	MBOAT1	0.878345	-0.52636
1669	KRT28	0.878345	-0.468
1670	TNNT3	0.878345	1.3281
1671	C22orf29	0.878345	0.92987
1672	TSR1	0.878345	1.3884
1673	TRIM72	0.878345	1.59
1674	KIAA1257	0.878345	1.231
1675	ELP2	0.878345	0.9433
1676	OPN4	0.878345	1.59
1677	MINK1	0.878345	1.231
1678	RBM4B	0.878345	1.5735
1679	SDC3	0.878345	1.59
1680	FAM171A2	0.878345	1.3398
1681	HOMEZ	0.878345	1.3054
1682	FAM53B	0.878345	0.95699
1683	C3orf33	0.878345	1.5113
1684	TMEM141	0.878345	1.624
1685	RIF1	0.878345	1.3167
1686	PEX5	0.878345	1.5735
1687	KIAA1683	0.878345	1.4966
1688	FBXO18	0.878345	0.64399
1689	ANKRD28	0.878345	0.073518
1690	LUM	0.878345	-0.82149
1691	DPY19L1	0.868543	-0.25636
1692	DDX3X	0.878345	0.57773
1693	POGK	0.878345	0.52215
1694	BPGM	0.878345	1.1595
1695	PRH1	0.878345	0.77031
1696	EVPL	0.878345	1.0377
1697	hsa-mir-1255b-1	0.86001	2.4899
1698	COMMD6	0.878345	-0.18569
1699	HSPH1	0.878345	-0.085696
1700	CD80	0.878345	0.27834
1701	PLOD3	0.878345	0.166
1702	PICALM	0.878345	0.62734
1703	SLC7A3	0.878345	1.1495
1704	ELAVL4	0.878345	0.76973
1705	MUC6	0.878345	1.4474
1706	NAIF1	0.878345	1.342
1707	OR11A1	0.878345	1.2288
1708	EXD1	0.878345	1.4474
1709	RNF4	0.878345	1.25
1710	GPR37L1	0.878345	1.272
1711	GDNF	0.878345	1.3928
1712	ZNF518B	0.878345	1.272
1713	SLC25A26	0.878345	1.2288
1714	WDR45B	0.878345	1.2946
1715	MEGF10	0.878345	1.4474
1716	LRRC2	0.878345	1.6054
1717	NAPB	0.878345	1.272
1718	RAPSN	0.878345	1.188
1719	WBP4	0.878345	1.1685
1720	NAA50	0.878345	1.2081
1721	RASSF9	0.878345	1.3928
1722	VPRBP	0.878345	1.1495
1723	C14orf1	0.878345	1.1685
1724	SBNO2	0.878345	1.3928
1725	EEF1B2	0.878345	1.2081
1726	PGAP3	0.878345	1.6054
1727	BET1	0.878345	1.1495
1728	CPS1	0.878345	1.3928
1729	COX17	0.878345	1.3669
1730	SMC3	0.878345	1.2081
1731	LNX1	0.878345	1.1495
1732	TSHZ3	0.878345	1.188
1733	PCSK1N	0.878345	1.1685
1734	BCL6	0.878345	1.4474
1735	PELI2	0.878345	1.6054
1736	CENPN	0.878345	1.1495
1737	UVRAG	0.878345	1.25
1738	SART1	0.878345	1.25
1739	SCAND1	0.878345	1.5709
1740	TPBG	0.878345	1.2288
1741	TIMM23	0.878345	1.1495
1742	CCDC155	0.879278	-0.81979
1743	TRPM1	0.879869	-0.42517
1744	FAM103A1	0.879869	-0.36751
1745	CKMT1A	0.879869	1.2671
1746	SZRD1	0.879869	0.71977
1747	SPECC1	0.882516	-0.70913
1748	TAS2R42	0.882516	-0.18528
1749	NUP62CL	0.882516	0.11481
1750	hsa-mir-6813	0.868543	1.3898
1751	hsa-mir-8088	0.868543	2.2587
1752	hsa-mir-210	0.868543	1.5716
1753	hsa-mir-1254-1	0.868543	1.4622
1754	hsa-mir-4504	0.868543	1.324
1755	hsa-mir-218-2	0.868543	1.5716
1756	TPO	0.882675	0.076931
1757	TRIM16L	0.882675	1.2367
1758	MFAP3L	0.883754	-0.79888
1759	MEAF6	0.884698	0.96067
1760	VCAN	0.884698	1.4821
1761	OR1E1	0.884698	-0.42483
1762	KIAA0101	0.884698	1.4699
1763	TEX2	0.884698	1.1765
1764	LOC388813	0.868543	1.7263
1765	NOSTRIN	0.868543	1.7263
1766	CCDC63	0.885477	0.34398
1767	RPL35A	0.886254	0.95834
1768	APOBEC4	0.887431	0.01674
1769	MLL4	0.868543	1.6485
1770	PTGES3L-AARSD1	0.8604	1.7263
1771	PGLYRP2	0.889778	1.0929
1772	NPTX1	0.889778	0.68601
1773	hsa-mir-6084	0.868543	1.1129
1774	OR52A1	0.889778	0.9139
1775	KAAG1	0.869037	1.2632
1776	IFT74	0.889778	-0.15403
1777	OTOP1	0.889778	-0.13149
1778	TFDP1	0.889778	0.36347
1779	CACNA1C	0.889778	-0.23699
1780	IL16	0.889778	0.074183
1781	SMAD7	0.889778	0.094922
1782	APOL2	0.889778	0.8876
1783	TXNDC12	0.889778	0.91383
1784	PRPH	0.889778	0.48217
1785	CALR	0.889778	-0.56367
1786	hsa-mir-3120	0.8604	2.2537
1787	MICAL3	0.889778	0.47667
1788	RPAP2	0.889778	1.0793
1789	CPA4	0.889778	-0.80332
1790	ZBTB40	0.889778	0.45705
1791	ULBP1	0.889778	-0.13895
1792	LECT1	0.889778	0.10432
1793	SMCR7	0.841748	11.839
1794	hsa-mir-548a-2	0.868543	0.41689
1795	FIGNL1	0.889778	-0.15252
1796	hsa-mir-548am	0.8604	2.5998
1797	UGGT2	0.889778	0.14992
1798	IGLON5	0.889778	1.0656
1799	FBL	0.889778	1.3909
1800	AXIN1	0.889778	1.3648
1801	RNF41	0.889778	0.79436
1802	NCDN	0.889778	0.97827
1803	STK4	0.889778	1.0827
1804	ENO4	0.889778	1.4902
1805	KLF13	0.889778	1.4751
1806	PLIN1	0.889778	1.1847
1807	WDR96	0.889778	1.4604
1808	CEP135	0.889778	0.76039
1809	BVES	0.889778	1.2049
1810	LRRN4	0.889778	0.99339
1811	TBL1Y	0.889778	0.73325
1812	PMFBP1	0.889778	1.0191
1813	ISOC1	0.889778	0.35095
1814	GLRX	0.889778	-0.16267
1815	SGK223	0.889778	0.23838
1816	MFAP5	0.889778	0.50554
1817	SLC45A3	0.889778	1.2371
1818	REL	0.889778	0.26566
1819	ZMPSTE24	0.889778	-0.18446
1820	ADIPOR2	0.889778	-0.37795
1821	DHX34	0.889778	-0.40669
1822	UGT2A1	0.889778	0.011956
1823	ZSCAN5A	0.889778	1.283
1824	ADHFE1	0.889778	1.1318
1825	LPPR4	0.889778	1.1133
1826	CCM2L	0.889778	1.0952
1827	RABEP1	0.889778	1.4298
1828	ESCO1	0.889778	1.0952
1829	PRPF18	0.889778	1.2324
1830	LRRN4CL	0.889778	1.4587
1831	FAM57B	0.889778	1.1905
1832	GJD4	0.889778	1.1133
1833	CDH4	0.889778	1.1133
1834	NR1D1	0.889778	1.5533
1835	NIPAL3	0.889778	1.2111
1836	INCENP	0.889778	1.2543
1837	CXXC4	0.889778	1.1704
1838	SKI	0.889778	1.0952
1839	TLE2	0.889778	1.1318
1840	LRGUK	0.889778	1.1133
1841	CHST14	0.889778	1.3751
1842	RPS20	0.889778	1.5533
1843	CRKL	0.889778	1.1509
1844	TBCA	0.889778	1.5504
1845	PDE1A	0.889778	1.3244
1846	STK11IP	0.889778	1.2111
1847	SUSD1	0.889778	1.1704
1848	CALD1	0.889778	1.1318
1849	TOMM34	0.889778	1.2769
1850	GAPDH	0.889778	1.1318
1851	PASK	0.889778	1.1318
1852	CNPY2	0.889778	1.0952
1853	MFI2	0.889778	1.2543
1854	TPTE	0.889778	1.1133
1855	TAX1BP1	0.889778	1.1133
1856	SMNDC1	0.889778	1.2769
1857	EYA3	0.889778	1.1133
1858	NLRP12	0.889778	1.1318
1859	FAM89B	0.889778	1.0952
1860	CAPNS2	0.889778	1.1133
1861	TNIP1	0.889778	1.1133
1862	MOS	0.889778	1.3751
1863	TRMT112	0.889778	1.2324
1864	TMEM44	0.890085	0.47231
1865	LPCAT4	0.890248	0.095926
1866	LRRC66	0.890248	0.7493
1867	hsa-mir-1199	0.868543	1.2833
1868	hsa-mir-3180-1	0.868543	1.8551
1869	hsa-mir-6794	0.868543	1.4679
1870	hsa-mir-8064	0.868543	1.5226
1871	ACACA	0.890248	-0.022694
1872	BRI3	0.890248	0.26168
1873	OR14J1	0.890248	-0.72746
1874	ARPC4-TTLL3	0.8604	2.8152
1875	hsa-mir-6792	0.868543	1.7363
1876	IRF2	0.890248	-0.23815
1877	SH3BP4	0.890248	0.97148
1878	SLC52A1	0.890248	-0.59354
1879	TMEM161B	0.890248	0.40439
1880	CLDN23	0.890248	-0.21423
1881	TCAP	0.890248	0.65754
1882	CD151	0.890248	0.76671
1883	MKRN1	0.890248	0.22651
1884	NCSTN	0.890248	0.22264
1885	AKR1D1	0.890248	0.97554
1886	MAFK	0.890248	0.27517
1887	DBN1	0.890248	0.83494
1888	C5orf24	0.890248	1.1065
1889	ENTPD3	0.890248	0.91145
1890	AATK	0.890248	1.0551
1891	hsa-mir-301a	0.864243	1.621
1892	SPINK9	0.890248	-0.017807
1893	SERPINA12	0.890248	-0.014931
1894	PLAG1	0.890248	-0.35607
1895	DCT	0.890248	0.56213
1896	RETN	0.890248	0.6647
1897	GRIK2	0.890248	0.4534
1898	LGI3	0.890248	0.6064
1899	GUCY1B3	0.890248	-0.32233
1900	hsa-mir-548f-4	0.868543	2.5031
1901	CENPH	0.868543	2.5031
1902	TRIM49D1	0.868543	2.5031
1903	NINJ2	0.890248	-0.66663
1904	MED13L	0.890248	0.15409
1905	RANBP17	0.890248	0.77805
1906	MARK1	0.890248	1.2338
1907	ASF1A	0.890248	0.72091
1908	TNC	0.890248	0.14029
1909	ZNF248	0.890248	-0.45988
1910	KCNG3	0.890248	0.72697
1911	SSBP2	0.890248	-0.30961
1912	VPS53	0.890248	0.28593
1913	RABL5	0.890248	-0.13742
1914	LOC283710	0.890248	0.029481
1915	C6orf47	0.890248	-0.017259
1916	GRB2	0.890248	0.80758
1917	ZBTB8A	0.890248	-0.225
1918	GNGT1	0.890248	1.3432
1919	PDE6D	0.890248	0.90024
1920	HADH	0.890248	1.1808
1921	MRPS24	0.890248	1.2691
1922	CSN2	0.890248	1.4557
1923	MAPK12	0.890248	0.85255
1924	EEF1D	0.890248	1.1912
1925	CCRN4L	0.890248	1.2019
1926	NKTR	0.890248	1.0747
1927	TMEM92	0.890248	1.2809
1928	TACC3	0.890248	1.1912
1929	PRKAA1	0.890248	1.2347
1930	FAAH	0.890248	0.87941
1931	EXOSC2	0.890248	1.0747
1932	KRTAP4-6	0.890248	1.2809
1933	NEURL2	0.890248	1.5193
1934	GRIP1	0.890248	1.0312
1935	FBLN5	0.890248	1.1808
1936	POLD4	0.890248	1.5193
1937	C11orf83	0.890248	-0.30228
1938	MED25	0.890248	0.85729
1939	TOMM40L	0.890248	0.16082
1940	PAK1	0.890248	-0.29697
1941	CEP85	0.890248	-0.29124
1942	GRM2	0.890248	0.2229
1943	hsa-mir-8078	0.878345	1.3276
1944	TMSB4Y	0.878345	1.4226
1945	hsa-mir-3178	0.878345	1.6972
1946	hsa-mir-4474	0.878345	1.2844
1947	hsa-mir-6719	0.878345	1.3735
1948	MAMDC4	0.890248	1.3679
1949	CCL18	0.890248	-0.23121
1950	PIP5K1A	0.890248	0.08327
1951	ME1	0.890248	0.1295
1952	TBL2	0.890248	0.54416
1953	OR10J3	0.890248	0.34307
1954	RNF2	0.890248	-0.4498
1955	EPO	0.890248	-0.17477
1956	RRM1	0.890248	1.283
1957	HSPA5	0.890248	1.4415
1958	ITIH3	0.890248	1.2597
1959	TEKT4	0.890248	1.078
1960	C1orf177	0.890248	1.2371
1961	FGF5	0.890248	1.1939
1962	CSRNP2	0.890248	1.3847
1963	EGR2	0.890248	1.3072
1964	SEMA6B	0.890248	1.1939
1965	HCK	0.890248	1.0604
1966	ZEB2	0.890248	1.4126
1967	ORAOV1	0.890248	1.2152
1968	GPR141	0.890248	1.283
1969	TIMM13	0.890248	1.4415
1970	MUC20	0.890248	1.3321
1971	PYDC1	0.890248	1.1337
1972	TMEM209	0.890248	1.1733
1973	TMEM18	0.890248	1.4126
1974	CTSG	0.890248	1.1337
1975	KBTBD8	0.890248	1.078
1976	CCK	0.890248	1.2152
1977	S100A13	0.890248	1.283
1978	DNAJC17	0.890248	1.0432
1979	HES6	0.890248	1.0432
1980	RBM17	0.890248	1.0961
1981	BRWD3	0.890248	1.3072
1982	PRDX1	0.890248	1.3321
1983	BIRC5	0.890248	1.1532
1984	PDCD11	0.890248	1.078
1985	PRKCE	0.890248	1.283
1986	DYNAP	0.890248	1.3321
1987	GSTO2	0.890248	1.1146
1988	MATN4	0.890248	1.2371
1989	CLP1	0.890248	1.2371
1990	MARCKSL1	0.890248	1.0432
1991	CEBPB	0.890248	1.3579
1992	CLPB	0.890248	1.3579
1993	PTP4A2	0.890248	1.1733
1994	RPS7	0.890248	1.1532
1995	C5orf54	0.890248	1.1532
1996	SPIB	0.890248	-0.31271
1997	CORO1C	0.890248	0.22294
1998	ATG7	0.890248	1.0708
1999	FAM122A	0.890248	0.82551
[truncated: 18,700 more rows]

## Sheet: 1_4
	Gene	FDR	LFC
1	SMARCB1	0.001238	16.774
2	TAOK1	0.001238	12.781
3	KCTD5	0.001238	9.1472
4	hsa-mir-5096	0.001238	3.4143
5	PTPN12	0.006931	15.928
6	hsa-mir-8086	0.013437	3.4143
7	hsa-mir-3929	0.013437	3.4143
8	hsa-mir-1299	0.020421	3.4143
9	PCNA	0.093317	3.3448
10	RPL11	0.093317	2.7376
11	CDC20	0.093317	2.2457
12	hsa-mir-6127	0.093317	2.5856
13	ACN9	0.143093	0.28255
14	hsa-mir-3925	0.093317	3.4143
15	hsa-mir-2467	0.093317	3.4143
16	hsa-mir-1908	0.093317	3.4143
17	hsa-mir-6891	0.093317	3.4143
18	hsa-mir-6845	0.093317	3.4143
19	hsa-mir-6731	0.093317	3.4143
20	hsa-mir-1273a	0.093317	3.4143
21	hsa-mir-3135b	0.093317	3.4143
22	GINS1	0.197589	1.7108
23	RPL3	0.206207	2.1063
24	hsa-mir-5001	0.15009	2.639
25	SNRPD3	0.206207	1.8525
26	SOWAHC	0.206207	1.67
27	AEBP1	0.222089	1.3659
28	OR5AR1	0.222089	1.5137
29	CDC45	0.222089	2.2243
30	CNNM1	0.226238	0.69448
31	TMEM230	0.252156	2.8435
32	CYB5R3	0.271677	1.1853
33	GNB3	0.284508	1.9456
34	CWC22	0.284508	2.6833
35	ST20	0.284508	3
36	MAFF	0.284508	1.289
37	CCAR2	0.284508	1.3099
38	hsa-mir-6132	0.271504	8.0955
39	RNF135	0.284508	2.29
40	BIK	0.284508	2.7521
41	C16orf86	0.284508	0.16356
42	LLGL2	0.284508	1.8878
43	PRM2	0.284508	2.0043
44	DYNLRB1	0.284508	2.914
45	PCED1B	0.284508	2.232
46	TMEM209	0.284508	2.4097
47	GBX2	0.292746	1.2528
48	RBM47	0.29787	-0.092707
49	FOXF2	0.2982	2.1779
50	hsa-mir-663b	0.284508	2.8896
51	hsa-mir-566	0.284508	2.6657
52	DNMT3B	0.307726	2.5973
53	PEG10	0.31275	0.45212
54	PRKAB1	0.317365	0.55594
55	RPS11	0.317365	2.321
56	MOB3C	0.317365	1.8321
57	EFCAB14	0.317365	0.087344
58	CACNG3	0.317365	0.13205
59	hsa-mir-638	0.284508	1.6707
60	hsa-mir-1228	0.284508	2.8745
61	hsa-mir-6851	0.284508	2.8745
62	RPL21	0.318827	2.5074
63	ALG11	0.318827	2.5579
64	MED12	0.328476	-0.10984
65	hsa-mir-6087	0.2982	3.2107
66	INSM1	0.328476	0.23599
67	C4orf36	0.328476	2.564
68	RPS19	0.328476	1.6007
69	TCFL5	0.346865	2.4228
70	RPS8	0.346865	2.2599
71	hsa-mir-4467	0.317365	2.6618
72	hsa-mir-3195	0.317365	3.152
73	SOAT2	0.358276	2.0596
74	RRP9	0.358276	2.0596
75	SUN3	0.382316	0.13013
76	DMBT1	0.385207	-0.88527
77	CENPE	0.385207	2.3429
78	NR2F6	0.385207	2.1346
79	HIST1H2AE	0.385207	1.5876
80	hsa-mir-1273d	0.346865	3.0977
81	hsa-mir-1207	0.346865	3.0977
82	NBPF24	0.385207	2.5856
83	hsa-mir-3687	0.358276	2.5317
84	FGA	0.434598	0.59419
85	AMFR	0.434598	1.4466
86	DHX15	0.434598	1.7555
87	SMARCE1	0.434598	2.309
88	AURKB	0.434598	2.309
89	SPDYE5	0.385207	1.6508
90	S100G	0.463987	0.20459
91	FBXL15	0.472723	1.8126
92	TXNL4A	0.472723	1.9649
93	PGP	0.472723	1.8262
94	TNRC6C	0.472723	0.23155
95	AANAT	0.472723	0.38064
96	ABI3	0.472723	2.5956
97	EPC2	0.472723	2.2349
98	ELK1	0.482551	0.97073
99	TERT	0.48743	0.21899
100	TMEM30B	0.492574	1.3362
101	POC1B-GALNT4	0.317365	8.5618
102	RRM2	0.492574	1.3461
103	DCTN1	0.492574	1.6799
104	RBMY1A1	0.492574	-2.1135
105	PMAIP1	0.492574	-1.1585
106	IMP3	0.492574	2.0253
107	TMEM134	0.492574	2.1271
108	RPL41	0.472723	2.6933
109	hsa-mir-6873	0.472723	2.9557
110	TSPAN32	0.492574	1.0454
111	BRWD3	0.492574	1.4087
112	RNPS1	0.492574	2.5765
113	KCNRG	0.492574	2.6051
114	FBLN2	0.492574	1.718
115	C10orf71	0.492574	2.1784
116	OR2L2	0.492574	1.9822
117	ZNF556	0.492574	2.102
118	NUDT2	0.492574	0.17145
119	OR5H2	0.492574	-0.51655
120	HELZ2	0.492574	1.6498
121	NDUFC2-KCTD14	0.492574	1.5761
122	GPHA2	0.492574	1.8384
123	HMGB1	0.492574	1.8262
124	hsa-mir-8072	0.492574	2.3012
125	U2AF1	0.51624	1.9646
126	ACSM5	0.51624	2.1743
127	SEPT5	0.51624	0.69808
128	hsa-mir-6507	0.492574	2.6516
129	EML1	0.51624	0.8445
130	SOSTDC1	0.51624	1.2523
131	ADAMTS7	0.51624	1.6962
132	MAX	0.51624	1.4671
133	ATP6V0C	0.51624	1.5375
134	PTGDS	0.51624	1.3089
135	ZMYM6	0.51624	1.6222
136	PHF5A	0.526627	2.2308
137	hsa-mir-4302	0.494543	-1.0407
138	CACNA1C	0.536907	-0.12541
139	hsa-mir-4466	0.51624	2.5579
140	hsa-mir-3648	0.51624	2.3741
141	PSMD7	0.536907	2.1875
142	PSMA5	0.536907	2.3837
143	CTDP1	0.536907	2.1457
144	NPBWR1	0.536907	1.9671
145	MAGIX	0.536907	1.9994
146	CDRT15	0.536907	2.0333
147	SKA2	0.536907	1.4503
148	PTMA	0.536907	1.8699
149	GOLGA6L4	0.536907	1.446
150	CRYZL1	0.536907	1.705
151	PRPH2	0.536907	1.2707
152	EAF1	0.545024	-0.097127
153	HSFY1	0.566878	-0.017008
154	C17orf47	0.568595	2.0606
155	hsa-mir-6766	0.531202	1.9114
156	hsa-mir-3180-4	0.531202	2.1183
157	CBFB	0.575466	0.28337
158	MED14	0.575466	1.3675
159	TMEM184A	0.575466	1.4484
160	DCTN2	0.575466	1.7432
161	PSMD3	0.575466	1.67
162	PSMA3	0.575466	1.4794
163	WDR43	0.575466	1.623
164	hsa-mir-3196	0.536907	2.8371
165	hsa-mir-1254-2	0.536907	2.5748
166	TDRD10	0.583836	-0.46942
167	hsa-mir-548ac	0.545024	2.3402
168	GTF2H5	0.616701	0.23865
169	DBI	0.616701	1.4466
170	B3GNT9	0.616701	1.6974
171	MAST4	0.616701	1.6554
172	TCP1	0.616701	2.1474
173	PNISR	0.616701	2.3299
174	RPS29	0.616701	1.9388
175	HEATR6	0.616701	1.8535
176	RBMX	0.616701	1.6974
177	IL17D	0.616701	2.0185
178	hsa-mir-4430	0.575466	2.1888
179	ACTB	0.616701	1.7739
180	OXER1	0.616701	1.8525
181	CRCP	0.616701	1.7966
182	H2AFZ	0.616701	1.7966
183	ZNF689	0.616701	2.1779
184	TMEM62	0.616701	2.0524
185	PUF60	0.616701	1.824
186	TPX2	0.616701	1.7966
187	C9orf114	0.616701	1.8525
188	TEAD2	0.626847	0.046144
189	UQCRQ	0.629157	-0.029163
190	MRM1	0.629157	1.0033
191	UVRAG	0.629157	1.3523
192	DDIT4	0.629157	1.2895
193	MRPL41	0.629157	1.3654
194	COL5A1	0.629157	1.5098
195	GPX1	0.629157	1.1308
196	POLR2K	0.629157	1.4857
197	ATAD2	0.629157	1.2895
198	CEBPB	0.629157	1.4588
199	GMPPB	0.629157	1.1669
200	hsa-mir-663a	0.616701	1.6461
201	RCOR1	0.629157	1.3718
202	CXorf51B	0.492574	8.8706
203	hsa-mir-6074	0.616701	2.7677
204	MAP1LC3C	0.629157	0.14402
205	PSMA6	0.629157	1.9642
206	CACNB3	0.629157	1.7229
207	POLR3H	0.629157	1.665
208	SGCB	0.629157	1.7475
209	PKD1	0.629157	2.2016
210	XYLB	0.629157	1.4541
211	DHX8	0.629157	2.1346
212	MPG	0.629157	1.3754
213	SRP9	0.629157	1.3045
214	TOMM20	0.629157	1.827
215	RPL10	0.629157	1.7985
216	PMPCA	0.629157	1.7446
217	CUL5	0.629157	1.9895
218	ZKSCAN7	0.629157	0.14481
219	PHB2	0.629157	1.5098
220	BSX	0.629157	1.2398
221	POLR2I	0.629157	1.5768
222	GGACT	0.629157	0.56029
223	SLC25A38	0.629157	0.81445
224	SLC25A14	0.642256	0.42349
225	CCDC28B	0.645881	-0.12911
226	SFSWAP	0.645881	2.0835
227	COPA	0.645881	1.9649
228	EIF3D	0.645881	1.7739
229	OR5C1	0.645881	1.9649
230	CHST13	0.645881	0.98162
231	EIF1AX	0.645881	1.9662
232	NFYB	0.645881	1.34
233	PRSS53	0.645881	1.3654
234	LCE1A	0.645881	1.9509
235	PSMB5	0.645881	1.5552
236	NRP1	0.645881	0.42205
237	NOX3	0.645881	-0.36967
238	GSTT2	0.645881	0.087365
239	hsa-mir-643	0.629157	1.5264
240	hsa-mir-4651	0.629157	2.3705
241	hsa-mir-7706	0.629157	2.6187
242	hsa-mir-636	0.629157	2.1716
243	hsa-mir-7851	0.629157	1.5628
244	hsa-mir-6769b	0.629157	1.2575
245	hsa-mir-4511	0.629157	1.7148
246	hsa-mir-877	0.629157	2.4097
247	hsa-mir-548q	0.629157	1.7462
248	hsa-mir-1266	0.629157	1.4973
249	hsa-mir-3926-1	0.629157	0.65643
250	hsa-mir-4668	0.629157	1.6773
251	hsa-mir-92b	0.629157	1.3917
252	hsa-mir-4750	0.629157	2.3899
253	hsa-mir-3141	0.629157	1.7148
254	hsa-mir-634	0.629157	1.6145
255	hsa-mir-8053	0.629157	1.3675
256	hsa-mir-615	0.629157	2.0276
257	hsa-mir-619	0.629157	2.6461
258	hsa-mir-7113	0.629157	2.6187
259	hsa-mir-587	0.629157	1.4218
260	KRT78	0.645881	0.14874
261	AGXT2	0.645881	0.61634
262	CCM2L	0.645881	1.199
263	KIAA0101	0.645881	1.5689
264	ADCY4	0.645881	1.3288
265	HECA	0.645881	1.2235
266	EGR2	0.645881	1.4087
267	SCAND1	0.645881	1.6688
268	C2orf66	0.645881	0.40631
269	RUNX1	0.645881	1.6707
270	SMU1	0.645881	1.8393
271	ATP5J2	0.645881	1.6962
272	PRSS22	0.645881	1.7786
273	RAN	0.645881	2.0179
274	SMC5	0.645881	1.7786
275	WNT2	0.645881	1.9055
276	UTP15	0.645881	1.6962
277	ATE1	0.645881	-0.60469
278	TOR1B	0.645881	0.62038
279	LHX3	0.645881	1.7429
280	NIT2	0.645881	1.6752
281	CRX	0.645881	0.85142
282	RPL24	0.645881	1.8499
283	EIF4A3	0.645881	1.919
284	AATF	0.645881	1.5137
285	C9orf173	0.645881	1.8177
286	TEX19	0.645881	2.0369
287	DHODH	0.645881	1.715
288	RNF114	0.645881	1.3564
289	hsa-mir-6088	0.645881	2.2797
290	TRPC7	0.645881	0.17658
291	ARF4	0.645881	0.29797
292	hsa-mir-3620	0.645881	-0.18242
293	hsa-mir-6799	0.645881	1.9956
294	hsa-mir-4710	0.645881	2.0974
295	ARMCX2	0.645881	-0.3328
296	C19orf43	0.645881	-0.17918
297	ARHGAP21	0.645881	1.4683
298	CDKN2D	0.645881	1.2821
299	BCDIN3D	0.645881	1.2274
300	OTUD4	0.645881	1.5375
301	KRT17	0.645881	0.81763
302	PCP4L1	0.645881	0.14246
303	NPTX1	0.645881	0.72172
304	CCT2	0.645881	1.6996
305	MAT2A	0.645881	1.6996
306	CITED2	0.645881	1.727
307	ZC3H12B	0.645881	1.6476
308	TP53	0.645881	1.6731
309	CD14	0.645881	1.5992
310	CALHM1	0.645881	0.44542
311	GPR142	0.645881	0.67171
312	RPL36	0.645881	1.2717
313	RPA2	0.645881	1.1558
314	RANGAP1	0.645881	1.449
315	ZNF442	0.645881	1.241
316	RNASE3	0.645881	0.81445
317	hsa-mir-6778	0.645881	2.0585
318	hsa-mir-1273c	0.645881	2.0689
319	ZAP70	0.645881	1.1145
320	MORC1	0.645881	1.0033
321	GOLGA8O	0.645881	1.3757
322	WDR74	0.645881	1.8262
323	TIGD3	0.645881	1.5098
324	SLMO2	0.645881	1.4745
325	YARS	0.645881	1.1653
326	PDRG1	0.645881	1.0348
327	SH3BP5L	0.645881	1.2235
328	CHRM5	0.645881	1.446
329	PRRX2	0.645881	1.2895
330	OR51B5	0.645881	1.3886
331	GDF1	0.645881	1.2016
332	IER3	0.645881	1.2528
333	GOLGA8B	0.645881	1.6222
334	POMZP3	0.645881	0.52493
335	FADS6	0.645881	-0.29191
336	GPC2	0.645881	0.06793
337	PDPR	0.645881	0.91122
338	MAP4K1	0.645881	1.5314
339	MRPL48	0.645881	1.6253
340	CCDC59	0.645881	1.7939
341	GAL3ST2	0.645881	1.7047
342	FEM1C	0.645881	1.5314
343	POLG2	0.645881	1.5768
344	UBTD1	0.645881	0.67945
345	DEPDC1	0.645881	0.289
346	LYNX1	0.645881	-0.15115
347	KLF13	0.645881	1.5735
348	SLC2A11	0.645881	1.0906
349	RPL13A	0.645881	1.3886
350	VPS11	0.645881	1.7307
351	DESI1	0.645881	0.91452
352	C10orf99	0.645881	1.4074
353	HES6	0.645881	1.1474
354	S1PR5	0.645881	1.7432
355	VCP	0.645881	1.558
356	HIST1H1E	0.645881	1.2689
357	LRRC24	0.645881	1.2801
358	RANBP10	0.645881	0.95844
359	hsa-mir-320e	0.645881	2.0414
360	hsa-mir-7108	0.645881	2.1183
361	hsa-mir-4712	0.645881	2.0789
362	CCDC64	0.645881	-0.3277
363	C9orf139	0.645881	1.629
364	VPS28	0.645881	1.9298
365	TNFRSF13C	0.645881	1.4813
366	GPR173	0.645881	0.87673
367	CD4	0.645881	1.8702
368	CHRNE	0.645881	1.7161
369	TRAPPC4	0.645881	1.7316
370	SSH1	0.645881	1.1917
371	PI16	0.645881	1.2222
372	KCTD9	0.645881	1.3221
373	FOXB1	0.645881	1.833
374	NME2	0.645881	-0.55009
375	TMEM72	0.645881	0.3891
376	JMJD4	0.645881	0.47004
377	METTL2B	0.645881	0.086439
378	MAP3K7CL	0.645881	1.3129
379	CXCL14	0.645881	0.45392
380	FUT11	0.645881	1.5321
381	TP53RK	0.645881	1.6036
382	PSMD14	0.645881	1.5321
383	SHOX2	0.645881	1.5321
384	POLR2D	0.645881	1.8046
385	CHADL	0.645881	-0.32309
386	LTBR	0.645881	-0.34293
387	IFNA21	0.645881	1.5314
388	hsa-mir-639	0.645881	2.2756
389	TINAG	0.645881	0.56471
390	TCTN1	0.645881	0.82065
391	PAX4	0.645881	-0.37176
392	ERGIC2	0.645881	0.26609
393	RGS9	0.645881	0.18974
394	IGF2R	0.645881	0.93513
395	NUB1	0.645881	1.116
396	RPL13	0.645881	1.6464
397	TUBA1B	0.645881	1.6922
398	ANKRD18A	0.645881	1.0168
399	HIST1H2AI	0.645881	1.6922
400	ZMIZ2	0.645881	1.4998
401	RPL18A	0.645881	1.6922
402	ZNF614	0.645881	1.453
403	DDX56	0.645881	1.5119
404	HNRNPU	0.645881	1.4308
405	GPRC5C	0.645881	1.8307
406	BCR	0.645881	1.3678
407	KHDRBS3	0.645881	1.6464
408	MTHFD1L	0.645881	1.1019
409	TCEB3	0.645881	1.8119
410	DHDH	0.645881	0.79684
411	SETDB1	0.645881	-0.22844
412	hsa-mir-2054	0.645881	3.0071
413	POLR3GL	0.645881	0.084959
414	AP1S1	0.645881	1.5111
415	BAI1	0.645881	1.5341
416	ABCG1	0.645881	1.4887
417	MAPK10	0.645881	1.558
418	PLXNB2	0.645881	1.4887
419	KRT34	0.645881	1.6081
420	CSTF3	0.645881	1.4671
421	EIF2S1	0.645881	1.853
422	FGF8	0.645881	1.4887
423	UBXN2A	0.645881	0.95844
424	hsa-mir-3686	0.645881	1.827
425	NMT1	0.645881	1.2671
426	CALHM3	0.645881	-0.48063
427	MFSD12	0.645881	0.034882
428	HIST1H2AC	0.645881	0.53825
429	ZP3	0.645881	0.77787
430	SHBG	0.645881	0.72912
431	PLA2G12B	0.645881	-0.001153
432	PAPOLG	0.645881	-0.066455
433	OGN	0.645881	-0.15693
434	KRTAP2-2	0.645881	2.1888
435	TSR1	0.645881	1.4869
436	RBM4B	0.645881	1.6707
437	SPACA1	0.645881	1.3934
438	RPAIN	0.645881	1.2019
439	ITGAL	0.645881	1.6548
440	HOMEZ	0.645881	1.4044
441	KIAA1683	0.645881	1.5944
442	SP140	0.645881	1.7745
443	SRPR	0.645881	1.687
444	PEX5	0.645881	1.6707
445	TMEM141	0.645881	1.7207
446	KIAA1257	0.645881	1.3304
447	CASC10	0.645881	2.8896
448	HDX	0.645881	-0.23924
449	PRR5-ARHGAP8	0.645881	2.0023
450	CDCA8	0.645881	1.4906
451	CAPG	0.645881	1.67
452	MAD2L1	0.645881	1.797
453	ALDOA	0.645881	1.4256
454	MMP15	0.645881	1.4683
455	CLCF1	0.645881	1.5137
456	SYT15	0.645881	1.5621
457	RTF1	0.645881	1.4256
458	EIF3I	0.645881	1.5137
459	HRK	0.645881	1.4906
460	SETD5	0.645881	0.19538
461	GFAP	0.645881	0.97929
462	CYP17A1	0.645881	0.89467
463	LGALSL	0.645881	0.87394
464	TMOD1	0.645881	0.37384
465	WBP2	0.645881	0.83715
466	DRGX	0.645881	1.4268
467	C9orf40	0.645881	1.4268
468	TRIM48	0.645881	-0.33689
469	UNC5D	0.645881	0.55326
470	RGS20	0.645881	0.91623
471	DDHD2	0.645881	0.0081373
472	MUC5B	0.645881	0.45141
473	DNAJC7	0.645881	0.14908
474	ODF4	0.645881	0.46336
475	RADIL	0.645881	0.49861
476	RABGGTB	0.645881	1.0003
477	SGCE	0.645881	1.0228
478	PLD3	0.645881	0.39601
479	UPF3A	0.645881	0.61382
480	PIFO	0.645881	0.32385
481	HES2	0.645881	0.38099
482	PXDN	0.645881	0.087945
483	CSN2	0.645881	1.5545
484	EXOG	0.645881	0.5648
485	TBC1D9B	0.645881	0.80268
486	POMT2	0.645881	0.082637
487	TLR7	0.645881	0.20063
488	MAPK8IP3	0.645881	1.2436
489	USP54	0.645881	0.97679
490	KLK3	0.645881	-0.13676
491	HSD11B2	0.645881	0.95856
492	EOGT	0.645881	1.0184
493	TONSL	0.645881	1.1052
494	FOSL2	0.645881	0.82194
495	LYRM1	0.645881	0.055338
496	KIAA1456	0.645881	0.28092
497	MIB2	0.645881	0.37384
498	RIN2	0.645881	0.88535
499	SPPL2C	0.645881	0.46372
500	C4orf29	0.645881	0.83602
501	PRKRIP1	0.645881	1.4797
502	XK	0.645881	0.5786
503	KIAA0556	0.645881	0.48366
504	MFAP5	0.645881	0.61362
505	GPR157	0.645881	-0.16575
506	FBXL22	0.645881	0.30491
507	CUL3	0.645881	0.98801
508	TBL2	0.645881	0.65067
509	ATRNL1	0.645881	-0.037385
510	TTN	0.645881	1.1972
511	BMP6	0.645881	-0.014022
512	IGFBP1	0.645881	0.56754
513	PRAM1	0.645881	0.26691
514	ARHGEF18	0.645881	1.3244
515	APC	0.645881	-0.28489
516	RPUSD1	0.645881	1.1354
517	SYNGR2	0.645881	0.41237
518	SCYL3	0.645881	1.2689
519	SCRT2	0.645881	1.0329
520	TMEM107	0.645881	-0.15814
521	CAPN5	0.645881	0.20931
522	CAND2	0.645881	-0.046894
523	HAPLN1	0.645881	0.43449
524	HAUS8	0.645881	1.2024
525	HDGF	0.645881	0.61906
526	SIVA1	0.645881	1.2448
527	C17orf77	0.645881	0.34401
528	BRINP2	0.645881	-0.0034797
529	AVPR1B	0.645881	0.74755
530	PTK6	0.645881	1.237
531	UBE2I	0.645881	0.71052
532	RC3H1	0.645881	0.050472
533	RBM42	0.645881	0.71869
534	DNAJB12	0.645881	0.99086
535	SMARCD3	0.645881	0.59078
536	RHEB	0.645881	0.51306
537	TARP	0.645881	0.66406
538	RASA3	0.645881	0.47329
539	KLK11	0.645881	1.1935
540	REPIN1	0.645881	0.18285
541	KRTAP9-2	0.645881	0.76564
542	KMT2C	0.645881	0.86537
543	DUSP26	0.645881	1.0926
544	PIANP	0.645881	0.16318
545	RPL30	0.645881	0.6811
546	RPL12	0.645881	1.3058
547	EIF2A	0.645881	0.69103
548	TBCE	0.645881	1.1082
549	AK7	0.645881	0.48911
550	BHLHA15	0.645881	1.0744
551	RNF41	0.645881	0.89605
552	RNF146	0.645881	0.65438
553	TTYH2	0.645881	0.37797
554	RP2	0.645881	0.98618
555	SCARF2	0.645881	1.1221
556	PACSIN1	0.645881	-0.24269
557	IFNAR2	0.645881	-1.024
558	COL11A1	0.645881	0.9838
559	EDN1	0.645881	0.91452
560	JSRP1	0.645881	0.57572
561	COL4A3BP	0.645881	-0.30884
562	TECTA	0.645881	-0.38289
563	ZNF277	0.645881	0.43737
564	KDM5D	0.645881	0.6811
565	PDPK1	0.645881	0.41808
566	NETO2	0.645881	0.58907
567	NDUFS8	0.645881	0.12293
568	HMGN1	0.645881	0.47329
569	SVEP1	0.645881	0.11077
570	NUTF2	0.645881	0.46314
571	NUP35	0.645881	0.89395
572	OR9A4	0.645881	-0.61618
573	TBCC	0.645881	0.56397
574	KIAA1109	0.645881	-0.27904
575	KIAA1199	0.645881	0.95622
576	TBXA2R	0.645881	0.3715
577	EID2B	0.645881	-0.068051
578	SNRPA	0.645881	0.015301
579	TRAF1	0.645881	0.30393
580	GIP	0.645881	0.45212
581	IQCF3	0.645881	-0.18862
582	ZFYVE28	0.645881	0.74057
583	JUND	0.645881	-0.052673
584	ITGA3	0.645881	0.31935
585	PCK1	0.645881	0.51306
586	CNFN	0.645881	-0.38984
587	MEX3A	0.645881	1.167
588	TBCCD1	0.645881	0.27593
589	SEMA4D	0.645881	0.71585
590	TNFRSF8	0.645881	0.11236
591	GGA1	0.645881	1.3417
592	WWTR1	0.64875	0.77824
593	MEF2BNB-MEF2B	0.645881	-0.40821
594	PANX1	0.65814	0.31401
595	FGD6	0.659414	-0.23873
596	SREK1	0.663937	-0.71743
597	B2M	0.667643	-0.17716
598	IL36B	0.674377	-0.37923
599	hsa-mir-4529	0.645881	3.3332
600	TMEM246	0.680186	0.33307
601	EPS15	0.680186	0.24665
602	PSMC3	0.680186	-0.39987
603	hsa-mir-6729	0.645881	1.9785
604	hsa-mir-937	0.645881	1.9785
605	hsa-mir-3197	0.645881	1.7226
606	hsa-mir-6858	0.645881	1.6962
607	hsa-mir-330	0.645881	1.7786
608	ZFYVE9	0.680186	-0.61591
609	NLRC5	0.680186	0.9563
610	PIN1	0.680186	0.89029
611	SNRPA1	0.680186	1.6515
612	LRRN4	0.680186	1.0944
613	IGLON5	0.680186	1.1664
614	FBL	0.680186	1.4898
615	AXIN1	0.680186	1.4639
616	PLIN1	0.680186	1.2849
617	FBXO15	0.680186	0.67466
618	HOXD4	0.680186	1.3853
619	C5orf55	0.680186	1.6502
620	ARSJ	0.680186	1.5176
621	GNAS	0.680186	1.4057
622	TXNDC9	0.680186	1.5176
623	C16orf90	0.680186	1.4708
624	ZBTB18	0.680186	1.3654
625	ARFGAP3	0.680186	1.4057
626	PDLIM7	0.680186	1.4484
627	IMPDH2	0.680186	1.3853
628	TMEM215	0.68179	0.083831
629	TNC	0.684541	0.25034
630	DNAJC19	0.686758	-0.17904
631	PXMP2	0.69033	0.7046
632	hsa-mir-4516	0.645881	2.2113
633	hsa-mir-8088	0.645881	2.3402
634	hsa-mir-548s	0.645881	0.834
635	hsa-mir-6165	0.645881	2.301
636	LDB3	0.694177	-0.69128
637	ZNF101	0.697516	-0.39669
638	ASZ1	0.701498	-1.0041
639	BAZ1B	0.705453	-0.07387
640	ITPR3	0.709314	0.48507
641	ZBTB11	0.712669	0.76181
642	THRAP3	0.716209	1.3523
643	hsa-mir-3926-2	0.629157	10.197
644	LYST	0.72143	-0.044272
645	LOC728819	0.72143	0.1082
646	hsa-mir-548am	0.645881	2.68
647	TMEM119	0.72143	0.728
648	hsa-mir-943	0.659375	2.2329
649	hsa-mir-6816	0.659375	1.7555
650	LOC440243	0.659375	1.918
651	PON3	0.72143	0.52836
652	MSN	0.72143	0.70408
653	KPNA1	0.72143	1.3659
654	OSGEP	0.72143	1.4745
655	CHMP4B	0.72143	1.3659
656	ZNF552	0.72143	1.3461
657	NPM3	0.72143	1.6915
658	PFKM	0.72143	1.4074
659	RBM15	0.72143	1.6308
660	MED30	0.72143	1.4983
661	SHE	0.72143	1.4074
662	IFT81	0.72143	1.3864
663	HHEX	0.72143	1.5229
664	TTYH3	0.72143	1.0978
665	RPS20	0.72143	1.6513
666	TACC3	0.72143	1.2918
667	LRRC56	0.72143	1.0021
668	MRPS24	0.72143	1.3692
669	HIST2H2AC	0.72143	1.6867
670	FBLN5	0.72143	1.2814
671	SRSF2	0.72143	1.6688
672	EXOSC2	0.72143	1.1758
673	NEURL2	0.72143	1.6176
674	TCF3	0.72143	1.3576
675	E4F1	0.72143	1.6867
676	HADH	0.72143	1.2814
677	CCDC68	0.72143	-0.27393
678	FSBP	0.724921	0.24898
679	CITED1	0.727843	-0.2041
680	CDHR1	0.73042	-0.21684
681	LRFN2	0.733879	-0.14008
682	hsa-mir-4459	0.680186	2.1082
683	MZT2B	0.680186	1.8999
684	hsa-mir-3652	0.680186	2.3332
685	hsa-mir-1269b	0.680186	1.4747
686	hsa-mir-1283-1	0.680186	0.5502
687	TCEAL4	0.741948	0.034882
688	SOX1	0.744158	0.24968
689	OR1D2	0.744158	-0.18066
690	F2RL1	0.744158	0.042147
691	ARHGAP35	0.744158	0.047376
692	hsa-mir-6516	0.684541	1.6253
693	hsa-mir-6832	0.684541	1.5538
694	hsa-mir-6792	0.685189	1.8272
695	CENPH	0.674377	2.5856
696	hsa-mir-548f-4	0.674377	2.5856
697	CDK13	0.744158	0.10436
698	HIST2H3C	0.645881	2.1743
699	ATP13A1	0.744158	1.3675
700	SON	0.744158	1.3079
701	PKN3	0.744158	1.3886
702	CASS4	0.744158	1.6727
703	ASGR2	0.744158	1.3675
704	AASS	0.744158	1.4102
705	RPS5	0.744158	1.5835
706	SLC22A25	0.744158	1.3886
707	NUP93	0.744158	1.4102
708	EFR3B	0.744158	1.3886
709	REC8	0.744158	1.3471
710	TWISTNB	0.744158	1.3675
711	TRIM35	0.744158	1.289
712	DHX35	0.744158	1.4326
713	CCDC42B	0.744158	1.289
714	TOMM40	0.744158	1.3675
715	CCDC58	0.744158	1.4326
716	NDUFV3	0.744158	1.3471
717	DIS3	0.744158	1.3675
718	DHX16	0.744158	1.3471
719	SNRNP27	0.744158	1.4794
720	GUCA1B	0.744158	1.3079
721	TMEM38A	0.744158	1.3675
722	LOC388813	0.744158	1.823
723	NOSTRIN	0.744158	1.823
724	TASP1	0.748626	-0.27597
725	POLR3D	0.752016	0.40621
726	SUPT7L	0.754651	0.072709
727	EBAG9	0.75527	0.57299
728	AGL	0.75527	0.36346
729	PRRC2B	0.75527	0.37681
730	SF1	0.75527	1.553
731	PNPT1	0.75527	1.0513
732	LOC100507462	0.75527	0.97675
733	CHAF1B	0.75527	1.1258
734	FNDC7	0.75527	1.1524
735	PSMB4	0.75527	1.5689
736	UBE4A	0.75527	1.4235
737	FGF1	0.75527	1.2807
738	FAM81A	0.75527	0.94894
739	WDSUB1	0.75527	1.5221
740	CCL13	0.75527	1.1086
741	CTNNBIP1	0.75527	1.4368
742	ITPKA	0.75527	1.1345
743	OR9G1	0.757673	-0.90287
744	RAB40A	0.764163	-0.052291
745	SAV1	0.766976	0.18662
746	hsa-mir-4257	0.72143	1.8006
747	hsa-mir-6879	0.72143	1.9396
748	ANKZF1	0.770055	0.83143
749	PPIF	0.775465	0.20924
750	HIST2H2AA4	0.645881	1.9064
751	SELPLG	0.775465	1.1557
752	hsa-mir-3198-2	0.72143	1.7722
753	LDLRAD1	0.775465	-0.31518
754	ZNF138	0.775465	-0.67604
755	CCDC106	0.775465	-0.049969
756	ZNF280A	0.775465	1.3287
757	GSTM3	0.775465	1.3287
758	RPS12	0.775465	1.2895
759	CELF3	0.775465	1.5112
760	STX12	0.775465	1.3919
761	GPR153	0.775465	1.3089
762	PHF2	0.775465	1.5112
763	AIRE	0.775465	1.2895
764	DUX2	0.775465	1.4857
765	HPS1	0.775465	1.3089
766	RPL17	0.775465	1.5112
767	TMEM108	0.775465	1.5112
768	SNRPF	0.775465	1.3492
769	JAZF1	0.775465	1.2523
770	GALR3	0.775465	1.2895
771	COL8A1	0.775465	1.4142
772	OR11H6	0.775465	-0.38036
773	hsa-mir-5004	0.727843	0.11685
774	FAM132A	0.775465	0.41655
775	CNR1	0.775465	-0.40161
776	CWC27	0.775465	0.48876
777	ARL4A	0.778479	0.75109
778	KCNJ1	0.781241	-0.19917
779	KCNK17	0.783788	-0.28865
780	B3GALNT2	0.78667	-0.91319
781	HYAL4	0.789448	-0.3124
782	AP3S2	0.789884	-0.54945
783	CCDC91	0.789884	-0.24719
784	SYNRG	0.789884	-0.040108
785	C2orf71	0.789884	1.5542
786	SCD	0.789884	1.3795
787	SEMA3E	0.789884	1.3541
788	RPL7	0.789884	1.5542
789	UCKL1	0.789884	1.4059
790	DNAJC11	0.789884	1.4473
791	NKAPL	0.789884	1.1877
792	COL17A1	0.789884	1.218
793	ARHGEF2	0.789884	1.218
794	SWSAP1	0.791412	1.0756
795	SOGA3	0.793771	0.51927
796	SENP3	0.793771	-0.064454
797	hsa-mir-4479	0.744158	1.6345
798	hsa-mir-6880	0.744158	1.7202
799	WSB1	0.793771	-0.4477
800	hsa-mir-4330	0.744158	2.0893
801	hsa-mir-611	0.744158	2.0185
802	hsa-mir-3658	0.744158	0.8514
803	hsa-mir-3616	0.744158	2.0019
804	hsa-mir-7641-1	0.744158	1.5601
805	ID3	0.793771	0.26925
806	TRIM10	0.793771	0.18038
807	LAT2	0.793771	0.33701
808	SH3GLB1	0.793771	0.21237
809	MYL10	0.793771	-0.17744
810	MUC6	0.793771	1.5472
811	GPR37L1	0.793771	1.374
812	SMC3	0.793771	1.3108
813	DOCK1	0.793771	1.2528
814	EEF1B2	0.793771	1.3108
815	COX17	0.793771	1.4678
816	BCL2L1	0.793771	1.2909
817	MEGF10	0.793771	1.5472
818	PCSK1N	0.793771	1.2716
819	NAIF1	0.793771	1.4432
820	RBM19	0.793771	1.5757
821	NAA50	0.793771	1.3108
822	TPBG	0.793771	1.3313
823	TSHZ3	0.793771	1.2909
824	VPRBP	0.793771	1.2528
825	DBN1	0.793771	1.4432
826	TMA7	0.793771	1.4432
827	DUS4L	0.793771	1.2909
828	CEP104	0.793771	1.5197
829	SLC25A26	0.793771	1.3313
830	WBP4	0.793771	1.2716
831	TIMM23	0.793771	1.2528
832	NAPB	0.793771	1.374
833	RNF4	0.793771	1.3523
834	LRP8	0.793771	1.2909
835	CENPN	0.793771	1.2528
836	RPL8	0.793987	1.2419
837	CCDC124	0.796709	0.01933
838	SCAND3	0.802558	-0.19417
839	WDR45	0.806057	0.14392
840	BDKRB1	0.806057	0.69042
841	CSF1R	0.80711	-0.29636
842	RNF113A	0.80711	1.1801
843	NSUN5	0.80711	0.37161
844	KRTAP29-1	0.80711	0.71171
845	MROH7	0.80711	0.52703
846	hsa-mir-6797	0.775465	1.0663
847	RBFA	0.80711	0.24178
848	hsa-mir-4787	0.775465	1.1882
849	CACNA1D	0.80711	0.88958
850	hsa-mir-6813	0.775465	1.4906
851	hsa-mir-4504	0.775465	1.4256
852	hsa-mir-4461	0.775465	1.4256
853	hsa-mir-1254-1	0.775465	1.5621
854	C17orf82	0.80711	1.4767
855	KLHL22	0.80711	1.4615
856	SMOC1	0.80711	1.0228
857	ELN	0.80711	1.0479
858	HSPA5	0.80711	1.5412
859	SLC9A4	0.80711	1.0651
860	ALG3	0.80711	1.1384
861	TIMM13	0.80711	1.5412
862	SOX10	0.80711	0.92319
863	COL23A1	0.80711	1.312
864	PTPRH	0.80711	0.90902
865	SFTA3	0.80711	0.91607
866	GPN2	0.80711	1.2419
867	DHX9	0.80711	1.1883
868	BTBD6	0.80711	0.95989
869	FRMD5	0.80711	1.1883
870	NKX6-3	0.80711	1.337
871	HOXA9	0.80711	0.68334
872	FAM86C1	0.80711	1.1141
873	GMEB1	0.80711	1.3519
874	CELF6	0.80711	0.50526
875	FAM216A	0.80711	1.192
876	TMEM14E	0.80711	0.064392
877	PEMT	0.80711	0.5151
878	NETO1	0.80711	-0.11325
879	hsa-mir-1277	0.775465	1.1
880	hsa-mir-5579	0.775465	1.6539
881	hsa-mir-4532	0.775465	1.2845
882	hsa-mir-5093	0.775465	1.9642
883	hsa-mir-184	0.775465	1.8406
884	hsa-mir-6861	0.775465	0.97004
885	hsa-mir-4419a	0.775465	1.9476
886	hsa-mir-4417	0.775465	1.3251
887	hsa-mir-3960	0.775465	1.6431
888	hsa-mir-3143	0.775465	1.8549
889	hsa-mir-4507	0.775465	1.3045
890	HEPACAM2	0.80711	-0.2958
891	FAM57B	0.80711	1.2934
892	IRAK1	0.80711	1.2353
893	CHST14	0.80711	1.4758
894	SMNDC1	0.80711	1.3788
895	FAM89B	0.80711	1.199
896	TNIP1	0.80711	1.2169
897	TOMM34	0.80711	1.3788
898	CALD1	0.80711	1.2353
899	MFI2	0.80711	1.3565
900	CDH4	0.80711	1.2169
901	TPTE	0.80711	1.2169
902	CRKL	0.80711	1.2541
903	LPPR4	0.80711	1.2169
904	PRPF18	0.80711	1.3348
905	ADHFE1	0.80711	1.2353
906	PASK	0.80711	1.2353
907	TRMT112	0.80711	1.3348
908	INCENP	0.80711	1.3565
909	LOC100289561	0.80711	1.3788
910	SUSD1	0.80711	1.2735
911	GAPDH	0.80711	1.2353
912	PYCR2	0.80711	0.92343
913	hsa-mir-1255b-1	0.680186	2.5667
914	CNGA1	0.815765	0.26777
915	XIRP1	0.820172	-0.066748
916	WDR86	0.825559	0.42133
917	IRF6	0.826628	-0.011278
918	RHOT1	0.817346	0.64089
919	SMIM20	0.828628	-0.19981
920	EFHB	0.829949	0.56227
921	PLAC9	0.829949	0.38515
922	FAM103A1	0.829949	-1.1868
923	hsa-mir-1290	0.793771	-0.40748
924	SOBP	0.829949	0.00032119
925	CCDC144NL	0.829949	0.10771
926	hsa-mir-6124	0.793771	1.4484
927	hsa-mir-1199	0.793771	1.3853
928	hsa-mir-6794	0.793771	1.5678
929	IFNA10	0.829949	0.5376
930	FGF9	0.829949	-0.52668
931	hsa-mir-548b	0.793771	0.31168
932	SMIM11	0.829949	0.63354
933	KIAA1958	0.829949	-0.32514
934	ACTG1	0.829949	0.56532
935	FOXD1	0.829949	0.77787
936	FTO	0.829949	-0.20402
937	hsa-mir-3120	0.72143	2.3385
938	NAGLU	0.829949	0.85974
939	NTN4	0.829949	0.7464
940	PNPLA6	0.829949	1.0908
941	TMEM18	0.829949	1.5127
942	C9orf153	0.829949	0.69036
943	POP1	0.829949	1.1598
944	HIST1H3G	0.829949	1.3085
945	COLEC12	0.829949	0.97803
946	TMEM74B	0.829949	1.1598
947	ZC3H3	0.829949	1.3612
948	FBXO24	0.829949	1.1808
949	MAP4	0.829949	0.67966
950	ZEB2	0.829949	1.5127
951	SRGAP1	0.829949	1.2713
952	PSMB7	0.829949	1.2246
953	C20orf202	0.829949	0.89467
954	TTC24	0.829949	0.83957
955	HOXD12	0.829949	1.0025
956	GAR1	0.829949	1.4638
957	CHD1L	0.829949	0.91646
958	LARP7	0.829949	-0.45595
959	CSF2	0.829949	0.30688
960	FGF5	0.829949	1.2967
961	S100A13	0.829949	1.3848
962	MARCKSL1	0.829949	1.1474
963	PDCD11	0.829949	1.182
964	PRDX1	0.829949	1.4333
965	RRM1	0.829949	1.3848
966	CACTIN	0.829949	1.4852
967	PRKCE	0.829949	1.3848
968	RBM17	0.829949	1.1999
969	CLP1	0.829949	1.3394
970	JKAMP	0.829949	1.4333
971	EIF5B	0.829949	1.4852
972	ORAOV1	0.829949	1.3178
973	TPSG1	0.829949	1.1645
974	C1orf177	0.829949	1.3394
975	DNAJC17	0.829949	1.1474
976	HCK	0.829949	1.1645
977	ITIH3	0.829949	1.3618
978	CSRNP2	0.829949	1.4852
979	SEMA6B	0.829949	1.2967
980	VDAC2	0.829949	0.60614
981	NMUR2	0.829949	-0.20522
982	ZNF10	0.829949	0.11302
983	hsa-mir-1323	0.806057	1.0148
984	hsa-mir-1273g	0.806057	1.697
985	hsa-mir-7845	0.806057	1.9308
986	hsa-mir-4665	0.806057	1.3791
987	hsa-mir-10b	0.806057	1.3872
988	MAST2	0.829949	-0.18517
989	hsa-mir-3146	0.80711	0.98833
990	EFEMP2	0.829949	0.48672
991	OR10A5	0.829949	0.20532
992	OR5M9	0.829949	0.75092
993	MAPK3	0.829949	1.1082
994	BTN1A1	0.829949	0.7447
995	SMIM21	0.829949	-0.5011
996	PAX9	0.829949	0.47004
997	NPC2	0.829949	0.19791
998	RQCD1	0.829949	0.88179
999	hsa-mir-379	0.80711	0.87741
1000	TMEM100	0.829949	1.1816
1001	hsa-mir-3942	0.80711	0.28515
1002	PRKAR2B	0.829949	0.36183
1003	NAALADL2	0.829949	1.3536
1004	TSSC1	0.829949	0.029974
1005	PAK2	0.829949	0.31091
1006	hsa-mir-4474	0.80711	1.3864
1007	hsa-mir-6719	0.80711	1.4745
1008	hsa-mir-6841	0.80711	1.3267
1009	hsa-mir-4728	0.80711	1.3461
1010	TMSB4Y	0.80711	1.5229
1011	hsa-mir-3178	0.80711	1.7933
1012	hsa-mir-8078	0.80711	1.4291
1013	OR56A5	0.829949	0.34654
1014	CDRT15L2	0.829949	-0.24444
1015	MTPN	0.829949	0.85415
1016	ASAP1	0.829949	-0.9036
1017	IL5	0.829949	0.26858
1018	KBTBD12	0.829949	0.45667
1019	MRPL12	0.829949	0.62912
1020	STIM1	0.829949	-0.24838
1021	hsa-mir-1263	0.80711	0.047376
1022	ERCC6	0.744158	4.2755
1023	ZNF816	0.829949	-1.0249
1024	RGL2	0.829949	0.36378
1025	TRPM2	0.829949	-0.64462
1026	KRTAP2-3	0.80711	2.1888
1027	CXCL11	0.829949	0.064434
1028	SPOP	0.829949	1.0151
1029	PRKRIR	0.829949	1.1308
1030	HMGN2	0.829949	1.1478
1031	TENC1	0.829949	1.1141
1032	LRTM2	0.829949	1.3451
1033	DISP2	0.829949	1.1141
1034	SFT2D3	0.829949	1.2204
1035	MAMDC4	0.829949	1.4686
1036	GAD1	0.829949	1.3011
1037	ZNRD1	0.829949	1.1478
1038	GNAI2	0.829949	1.2204
1039	CRYGC	0.829949	1.2801
1040	PURB	0.829949	1.1832
1041	CCDC64B	0.829949	1.2398
1042	ARID5A	0.829949	1.1832
1043	RHOG	0.829949	1.3228
1044	GPX8	0.829949	1.3451
1045	HSPB7	0.829949	1.2398
1046	ABHD6	0.829949	1.2398
1047	ZNF22	0.829949	1.3451
1048	NELFB	0.829949	1.2398
1049	NT5E	0.829949	1.3011
1050	RCC1	0.829949	1.1308
1051	CCR10	0.829949	1.2204
1052	SCYL1	0.829949	1.2801
1053	WBP1	0.829949	1.1653
1054	AQP5	0.829949	1.1141
1055	XBP1	0.829949	1.4166
1056	CATSPER1	0.829949	1.3451
1057	SLC35C2	0.829949	1.1653
1058	LUZP2	0.829949	1.1308
1059	ZNF227	0.829949	1.1141
1060	GLTPD1	0.829949	1.1478
1061	ZNF132	0.829949	1.2398
1062	ZIM3	0.829949	-0.40555
1063	SGPP2	0.829949	0.48759
1064	TAF6L	0.829949	1.186
1065	C14orf166	0.829949	0.84607
1066	TMEM39B	0.829949	1.3475
1067	SUMF1	0.829949	0.56242
1068	B3GNT6	0.829949	1.102
1069	CRABP1	0.829949	0.96684
1070	CDCA7	0.829949	1.2561
1071	RPL18	0.829949	1.0824
1072	FTMT	0.829949	0.79251
1073	LTBP4	0.829949	1.1324
1074	RPL23A	0.829949	1.3906
1075	HIST1H2AM	0.829949	1.102
1076	SF3A3	0.829949	0.2068
1077	MESDC1	0.829949	1.2561
1078	CALHM2	0.829949	1.3616
1079	SS18L2	0.829949	1.2202
1080	SERF2	0.829949	1.2439
1081	ATPAF1	0.829949	0.84607
1082	GLYCTK	0.829949	1.0268
1083	FGFRL1	0.829949	1.1972
1084	PRSS12	0.829949	-0.38756
1085	GATSL1	0.829949	-0.17096
1086	CHAC1	0.829949	0.70606
1087	PHTF2	0.829949	0.021646
1088	ZNF2	0.829949	-0.014022
1089	CSF3	0.829949	1.2241
1090	ETFB	0.829949	0.93783
1091	DHRS13	0.829949	0.50115
1092	RABEP2	0.829949	1.0663
1093	RBM41	0.829949	0.57903
1094	TRABD	0.829949	0.29972
1095	DOK6	0.829949	0.22948
1096	PRKCG	0.829949	0.8346
1097	OR10G8	0.829949	-0.16575
1098	ACBD6	0.829949	1.0848
1099	PRSS55	0.829949	-0.26152
1100	NPAS2	0.829949	0.34654
1101	HIGD1B	0.829949	0.80557
1102	RPS28	0.829949	0.90613
1103	MUSTN1	0.829949	0.77167
1104	FAM124B	0.829949	0.55103
1105	IRGQ	0.829949	0.62164
1106	C16orf97	0.829949	-0.22658
1107	LRRC32	0.829949	0.73891
1108	KCNK18	0.829949	1.0984
1109	TLK1	0.829949	0.053928
1110	NAPA	0.829949	-0.052915
1111	HEXIM2	0.829949	0.62987
1112	TOMM6	0.829949	1.2479
1113	PKP4	0.829949	0.10251
1114	LTK	0.829949	0.45586
1115	IL13RA2	0.829949	0.46842
1116	SH2D6	0.829949	0.41304
1117	OGDH	0.829949	0.54036
1118	BCL2L13	0.830184	0.39124
1119	hsa-mir-4743	0.829949	1.8499
1120	hsa-mir-3185	0.829949	1.5241
1121	hsa-mir-1281	0.829949	1.8177
1122	IL12RB2	0.830567	1.0805
1123	IGSF1	0.832402	0.14257
1124	SIX5	0.833933	0.50237
1125	CAMK2A	0.834916	-0.39788
1126	hsa-mir-4660	0.829949	1.3272
1127	hsa-mir-4745	0.829949	1.3272
1128	PNKD	0.836749	-0.16886
1129	TSC1	0.838451	-0.3489
1130	KRCC1	0.842076	0.017354
1131	PPTC7	0.84529	0.14481
1132	PQLC1	0.84529	-0.35564
1133	LMTK2	0.84529	0.15588
1134	GDPD1	0.84529	0.10022
1135	CTBP1	0.846349	0.062551
1136	SOCS3	0.848005	0.053366
1137	NGFR	0.849776	1.1682
1138	ASCC1	0.850589	0.10251
1139	OR8K5	0.850589	0.5502
1140	hsa-mir-4437	0.829949	1.3929
1141	CLN8	0.850589	-0.20175
1142	ZNF77	0.850589	0.33095
1143	NOP16	0.850589	0.1201
1144	RPS10-NUDT3	0.829949	2.121
1145	CORT	0.850589	-0.36719
1146	CPSF7	0.850589	0.51967
1147	CMSS1	0.850589	1.1315
1148	MYC	0.850589	1.4258
1149	SNRPD1	0.850589	1.3288
1150	ALG1L	0.850589	1.4003
1151	MAGI1	0.850589	1.1145
1152	NAGPA	0.850589	1.149
1153	ASB2	0.850589	1.0815
1154	NACA	0.850589	1.1315
1155	GPR176	0.850589	1.3757
1156	GSTA3	0.850589	1.4003
1157	SPAST	0.850589	1.3288
1158	MRC1	0.850589	1.1669
1159	C22orf26	0.850589	1.4003
1160	EFCAB4A	0.850589	1.0815
1161	CCDC13	0.850589	1.149
1162	MASP1	0.850589	1.149
1163	VPS13C	0.850589	1.3519
1164	PAX8	0.850589	1.1853
1165	NHLRC1	0.850589	1.1145
1166	OR6C4	0.850589	1.2235
1167	HINFP	0.850589	1.2041
1168	DGAT2L6	0.850589	1.2638
1169	PTCHD1	0.850589	1.1315
1170	MRGPRX4	0.850589	1.1145
1171	hsa-mir-1296	0.829949	0.90466
1172	MRPS22	0.850589	-0.22489
1173	hsa-mir-1200	0.829949	0.85681
1174	ESRRB	0.850589	-0.26948
1175	MYCBP	0.850589	0.32385
1176	GAP43	0.850589	1.242
1177	KMO	0.850589	-0.28199
1178	hsa-mir-6881	0.829949	1.5936
1179	CCZ1B	0.829949	1.5112
1180	hsa-mir-3198-1	0.829949	1.7561
1181	SCAPER	0.850589	0.75464
1182	ANGPTL2	0.850589	1.0511
1183	STRA13	0.850589	1.1708
1184	HSD11B1L	0.850589	1.1708
1185	VDR	0.850589	0.9404
1186	SOX12	0.850589	1.2938
1187	TROAP	0.850589	1.1059
1188	ZNF684	0.850589	1.3211
1189	LGSN	0.850589	1.2546
1190	DNAL4	0.850589	0.97404
1191	PTPRC	0.850589	0.71022
1192	PDXDC1	0.850589	0.99147
1193	MRPL40	0.850589	1.3352
1194	SFTPA2	0.850589	0.79236
1195	HEXIM1	0.850589	1.3211
1196	CYP2W1	0.850589	1.3211
1197	ARMC7	0.850589	1.1269
1198	SERPINB7	0.850589	0.95703
1199	PRDM9	0.850589	1.0093
1200	COLEC10	0.850589	0.74697
1201	WDR6	0.850589	1.3641
1202	TCEAL7	0.850589	1.3211
1203	NDST4	0.850589	1.2938
1204	KNOP1	0.850589	1.0657
1205	AGTR1	0.850589	0.73451
1206	LRRCC1	0.850589	0.58952
1207	PRPF19	0.850589	0.93223
1208	MSH2	0.850589	0.85525
1209	SLC4A3	0.850589	1.0855
1210	MGAT4A	0.850589	0.016631
1211	CDC25C	0.853589	0.20475
1212	hsa-mir-6812	0.829949	1.7893
1213	hsa-mir-629	0.829949	1.5456
1214	hsa-mir-4756	0.829949	1.5456
1215	hsa-mir-5695	0.829949	0.73269
1216	hsa-mir-6875	0.829949	1.3819
1217	hsa-mir-7975	0.829949	1.4904
1218	hsa-mir-6716	0.829949	0.7788
1219	CHRNA10	0.855049	0.2972
1220	NFKBIZ	0.857023	0.75236
1221	ANXA9	0.857023	0.33485
1222	PAXBP1	0.857023	1.3386
1223	DENND1C	0.857023	-0.67218
1224	KRT18	0.857023	0.72263
1225	FAM187B	0.857023	-0.22506
1226	HAND2	0.857023	0.1764
1227	KLF9	0.857023	1.1175
1228	PITHD1	0.857023	0.62987
1229	EXOSC8	0.857023	0.55517
1230	QARS	0.857023	-0.25551
1231	ESRP1	0.857023	0.3656
1232	PTPDC1	0.857023	0.92709
1233	TCEB3CL	0.857023	0.93942
1234	DRAXIN	0.857023	-0.67923
1235	WNT1	0.857023	0.96032
1236	ZNF777	0.857023	0.11955
1237	CTIF	0.857023	0.29448
1238	VN1R5	0.857023	-0.74249
1239	SRD5A3	0.857023	0.35159
1240	TCTE1	0.857023	0.8824
1241	WDR76	0.857023	0.95813
1242	C20orf196	0.857023	1.0762
1243	TFIP11	0.857023	1.1527
1244	PGLS	0.857023	0.23454
1245	EIF3A	0.857023	0.54731
1246	CLIC2	0.857159	-0.88551
1247	ING3	0.857492	0.2388
1248	SIK2	0.857492	0.070173
1249	CLCN1	0.857492	0.31633
1250	CALCRL	0.857492	0.5606
1251	TMEM115	0.857492	1.0201
1252	PCGF6	0.857492	0.66664
1253	TAAR8	0.857492	0.26318
1254	IQUB	0.857492	0.098834
1255	hsa-mir-3669	0.829949	2.0563
1256	DGKB	0.857492	-0.24326
1257	RMND5B	0.857492	0.38622
1258	DDX10	0.857492	0.0097799
1259	IL37	0.857492	1.2689
1260	HIRIP3	0.857492	1.0819
1261	RBKS	0.857492	1.2479
1262	ZBED4	0.857492	1.0656
1263	FOXD4L1	0.857492	1.0656
1264	PAX1	0.857492	1.3598
1265	GATA5	0.857492	1.1694
1266	MARK1	0.857492	1.336
1267	HMX3	0.857492	1.1331
1268	SLC1A4	0.857492	1.0497
1269	SRFBP1	0.857492	1.2274
1270	BAP1	0.857492	1.1882
1271	FAM159B	0.857492	1.151
1272	ATP2B3	0.857492	1.0656
1273	SYN3	0.857492	1.1882
1274	CNGB1	0.857492	1.2274
1275	TMED4	0.857492	1.1882
1276	BCL6	0.857492	1.1331
1277	LRRC26	0.857492	1.2689
1278	DPP7	0.857492	1.151
1279	C1QTNF2	0.857492	1.2274
1280	MUC20	0.857492	1.0986
1281	FIZ1	0.857492	1.0819
1282	CCDC120	0.857492	0.59312
1283	hsa-mir-5047	0.829949	1.0957
1284	DSC1	0.857492	-0.24805
1285	GJC1	0.857492	0.50594
1286	PPIAL4G	0.830567	1.5757
1287	hsa-mir-8060	0.830567	1.5197
1288	USO1	0.857492	0.5767
1289	ZNF670	0.857492	0.075991
1290	DRG1	0.857492	0.23067
1291	hsa-mir-4539	0.834283	1.1141
1292	KLHDC10	0.857492	0.24898
1293	PODXL	0.857492	-0.051394
1294	ACOT2	0.857492	0.78314
1295	HIPK2	0.857492	0.81602
1296	AKAP11	0.857492	-0.0001402
1297	hsa-mir-6802	0.842076	0.39175
1298	hsa-mir-1275	0.842307	0.87318
1299	CXorf40A	0.857492	0.59584
1300	DOC2B	0.857492	0.17094
1301	ITK	0.857492	-0.37295
1302	AP4S1	0.857492	0.7826
1303	NEK10	0.857492	0.7411
1304	hsa-let-7g	0.84529	0.89626
1305	hsa-mir-4769	0.84529	1.7008
1306	hsa-mir-3677	0.84529	0.75719
1307	FAM86B2	0.84529	1.1625
1308	hsa-mir-6499	0.84529	1.0379
1309	P2RY6	0.857492	1.255
1310	TTLL9	0.857492	1.3688
1311	DSCR4	0.857492	0.86721
1312	WDR87	0.857492	0.94854
1313	ADO	0.857492	1.18
1314	PNN	0.857492	1.2419
1315	RPL38	0.857492	1.192
1316	HAUS4	0.857492	0.97484
1317	KRT82	0.857492	0.71521
1318	ZC3H7B	0.857492	1.2683
1319	SRSF6	0.857492	0.93153
1320	SLC12A7	0.857492	0.85956
1321	DDR2	0.857492	0.45196
1322	RRP1B	0.857492	1.1682
1323	CD3EAP	0.857492	0.73415
1324	GBA	0.857492	1.2041
1325	T	0.857492	1.3536
1326	PDCD7	0.857492	1.1121
1327	SLC48A1	0.857492	0.78037
1328	MAP2K2	0.857492	0.78722
1329	LIMD2	0.857492	0.79496
1330	hsa-mir-4300	0.846302	1.242
1331	TBC1D26	0.857492	0.32474
1332	HIST1H3D	0.857492	0.81526
1333	ZDHHC1	0.857492	0.41233
1334	hsa-mir-4719	0.645881	3.4143
1335	POTEM	0.645881	3.4143
1336	USP17L5	0.645881	3.4143
1337	NIN	0.857492	0.65493
1338	CFD	0.857492	0.83787
1339	MAP4K3	0.857492	-0.24395
1340	LCN10	0.857492	0.36107
1341	NBPF6	0.80711	2.2905
1342	BRF2	0.857492	0.30558
1343	PSME4	0.857492	-0.67443
1344	CSF2RA_X	0.857492	-0.56405
1345	CRYBA1	0.857492	-0.46505
1346	OCIAD1	0.857492	0.42638
1347	RPS27A	0.857492	0.081614
1348	UBXN1	0.857492	0.20145
1349	ANKRD65	0.857492	-0.22488
1350	RPS27	0.857492	1.0628
1351	POLR2E	0.857492	0.8297
1352	RPS26	0.857492	0.75611
1353	LIMA1	0.857492	0.015195
1354	FAM83E	0.857492	-0.27955
1355	VWA1	0.857492	0.39987
1356	VKORC1	0.857492	0.63125
1357	KRTAP20-2	0.857492	0.10146
1358	FAM216B	0.857492	0.53249
1359	DDX27	0.857492	0.14847
1360	HMGB3	0.857492	0.18301
1361	DDX59	0.857492	0.41229
1362	FMR1	0.857492	0.16544
1363	CAPS	0.857492	-0.44389
1364	PTCHD4	0.857492	0.87312
1365	DGCR14	0.857492	0.66274
1366	ZNF414	0.857492	0.59319
1367	MAST3	0.857492	0.33485
1368	GPR124	0.857492	0.041482
1369	EMID1	0.857492	-0.13578
1370	FAM208B	0.857492	-0.28429
1371	PROSER1	0.857492	0.95844
1372	PNRC2	0.857492	1.013
1373	AHI1	0.857492	0.23446
1374	RNF133	0.857492	0.35954
1375	INSL3	0.857492	0.67212
1376	FUT8	0.857492	0.21035
1377	MLANA	0.857492	1.275
1378	NLRP12	0.857492	1.1
1379	PDSS2	0.857492	1.275
1380	TSPAN11	0.857492	1.083
1381	COA5	0.857492	1.05
1382	IARS2	0.857492	1.192
1383	NKX6-1	0.857492	1.05
1384	C11orf96	0.857492	1.1538
1385	SLFN11	0.857492	1.1
1386	PRPF38A	0.857492	1.1538
1387	GLIS1	0.857492	1.3204
1388	HCFC1	0.857492	1.05
1389	PCDHB7	0.857492	1.0341
1390	FCHO1	0.857492	1.0341
1391	ADAMTSL4	0.857492	1.0341
1392	RAX2	0.857492	1.0663
1393	ST5	0.857492	1.05
1394	TRANK1	0.857492	1.1175
1395	SPG21	0.857492	1.0663
1396	NXNL2	0.857492	1.2973
1397	COLEC11	0.857492	1.275
1398	C17orf105	0.857492	1.0663
1399	AP2S1	0.857492	1.0663
1400	FOXP3	0.857492	1.3204
1401	SLIT3	0.857492	1.05
1402	VEGFB	0.857492	1.1726
1403	GABRG2	0.857492	1.0663
1404	EI24	0.857492	1.2118
1405	EXTL1	0.857492	1.1175
1406	HAS3	0.857492	1.0341
1407	C14orf180	0.857492	1.192
1408	FRY	0.857492	1.05
1409	CSRP3	0.857492	1.0341
1410	MCM3AP	0.857492	1.05
1411	PLAC4	0.857492	0.5859
1412	SNX4	0.858038	0.80898
1413	hsa-mir-483	0.850589	1.3788
1414	hsa-mir-593	0.850589	1.2541
1415	hsa-mir-4503	0.850589	1.5023
1416	ZNF3	0.858038	0.79951
1417	LOC729059	0.829949	0.95813
1418	PBRM1	0.858038	-0.3194
1419	hsa-mir-129-1	0.850589	-1.1813
1420	RFTN2	0.858038	-0.71984
1421	ATRN	0.858038	-0.059334
1422	GNAO1	0.858038	-0.66858
1423	SPIB	0.858038	-0.20097
1424	ARSG	0.858038	0.49419
1425	ANKRD22	0.858038	0.33297
1426	CD302	0.858038	0.075378
1427	hsa-mir-3184	0.853589	0.32285
1428	SLCO4C1	0.858038	0.037725
1429	SLC17A5	0.858038	0.96575
1430	BLCAP	0.858038	-0.17096
1431	CXCL6	0.858038	0.37796
1432	ZNF184	0.858038	-0.95243
1433	AMIGO1	0.858038	0.58283
1434	NGLY1	0.858038	0.40412
1435	NME5	0.858038	-0.59286
1436	ITM2B	0.858038	-0.66435
1437	hsa-mir-4755	0.857492	1.2024
1438	APPBP2	0.858038	0.40109
1439	ZIC1	0.858038	-0.25099
1440	CYB5D1	0.858038	0.56543
1441	hsa-mir-1243	0.857492	0.98656
1442	hsa-mir-1202	0.857492	1.4308
1443	hsa-mir-4493	0.857492	1.5628
1444	TOMM40L	0.858038	0.27064
1445	ZFP69	0.858038	1.0354
1446	MX2	0.858038	0.94134
1447	LRRC10	0.858038	1.314
1448	ASNS	0.858038	1.2994
1449	ATP12A	0.858038	0.87402
1450	NOC2L	0.858038	0.8821
1451	LUZP1	0.858038	1.314
1452	IL19	0.858038	0.70952
1453	AQP11	0.858038	1.2303
1454	POP7	0.858038	1.0875
1455	CENPF	0.858038	0.89854
1456	ALG10B	0.858038	1.0875
1457	CCDC62	0.858038	1.2572
1458	DNAJB8	0.858038	1.0254
1459	MRPL16	0.858038	1.1554
1460	MKI67IP	0.858038	0.94134
1461	KNCN	0.858038	0.84259
1462	ANAPC4	0.858038	1.0984
1463	ARPP19	0.858038	0.63083
1464	ANGEL2	0.858038	0.69058
1465	KRT23	0.858038	1.0354
1466	ACY1	0.858038	0.8821
1467	BBS1	0.858038	0.71594
1468	DDX51	0.858038	1.2994
1469	LYPD1	0.858038	1.2572
1470	TRIM43B	0.858038	0.71594
1471	LRRC52	0.858038	-0.041246
1472	hsa-mir-511	0.857492	-0.55808
1473	C19orf10	0.858038	0.26691
1474	hsa-mir-221	0.857492	-0.39018
1475	GNAI1	0.858038	0.66482
1476	SMCR7L	0.84529	1.9349
1477	GCC1	0.858038	0.29593
1478	hsa-mir-6817	0.857492	-0.099572
1479	SGK196	0.857492	1.1524
1480	COMMD7	0.858038	0.31815
1481	hsa-mir-4697	0.857492	1.2182
1482	hsa-mir-4483	0.857492	1.1645
1483	CACNG8	0.858038	0.011066
1484	SRSF1	0.858038	1.1023
1485	PTMS	0.858038	1.0188
1486	ZNF776	0.858038	1.0511
1487	SUCO	0.858038	1.2597
1488	SRGAP3	0.858038	1.0511
1489	SMDT1	0.858038	1.1202
1490	DUOXA1	0.858038	1.0033
1491	UBFD1	0.858038	1.0677
1492	TRIM9	0.858038	1.0677
1493	NRF1	0.858038	1.0348
1494	PCSK9	0.858038	1.0348
1495	CLMN	0.858038	1.1023
1496	KSR1	0.858038	1.217
1497	RASL11A	0.858038	1.0033
1498	KRTAP10-4	0.858038	1.0348
1499	STMN3	0.858038	1.1767
1500	MOS	0.858038	1.0848
1501	LAS1L	0.858038	1.2381
1502	ACTR1B	0.858038	1.217
1503	TMEM163	0.858038	1.0677
1504	ZNF569	0.858038	1.1574
1505	GRPEL1	0.858038	0.98801
1506	LARP6	0.858038	1.1202
1507	HES7	0.858038	1.2381
1508	UBA2	0.858038	1.0188
1509	CAPN13	0.858038	1.3051
1510	PIGB	0.858038	1.0511
1511	KANK2	0.858038	1.1023
1512	RPS13	0.858038	1.0848
1513	DRAM1	0.858038	1.2381
1514	MLYCD	0.858038	1.0348
1515	GPR75	0.858038	1.0033
1516	TTLL5	0.858038	0.98801
1517	ORMDL2	0.858038	1.0348
1518	DDX19A	0.858038	1.1385
1519	FAM133B	0.858038	1.0511
1520	TACR1	0.858038	1.0033
1521	SYT14	0.858038	1.1023
1522	SLC24A4	0.858038	-0.0060579
1523	C9orf172	0.858038	-0.38289
1524	SRRT	0.858038	0.71585
1525	hsa-mir-365b	0.857492	0.45786
1526	PLAG1	0.858038	-0.24406
1527	IFI35	0.858038	-0.6301
1528	C4orf21	0.858038	0.053366
1529	hsa-mir-4786	0.857492	0.72786
1530	MAGEA8	0.858038	-0.21777
1531	FLJ45513	0.858038	0.45925
1532	TAS2R4	0.858038	-0.68269
1533	SYBU	0.858038	0.39679
1534	UBE2NL	0.858038	0.098301
1535	ARIH2	0.858038	-0.90726
1536	IGHMBP2	0.858038	0.60697
1537	SNX18	0.858038	0.63996
1538	TBKBP1	0.858038	-0.074087
1539	PDLIM5	0.858038	-0.054191
1540	RPL35A	0.858038	1.0625
1541	PEX11B	0.858038	0.62955
1542	SHISA5	0.858038	0.34823
1543	CARD9	0.858038	0.42395
1544	OTOG	0.858038	1.2241
1545	SYNGR4	0.858038	-0.04403
1546	HSD17B3	0.858038	0.42027
1547	NDUFB4	0.858038	0.54913
1548	E2F4	0.858038	-0.46205
1549	IPMK	0.858038	0.070367
1550	ARHGEF25	0.858038	0.69266
1551	ATP6V1G1	0.858038	1.1611
1552	GJA1	0.858038	0.98618
1553	SRA1	0.858038	0.91509
1554	TM7SF2	0.858038	0.76495
1555	CCDC54	0.858038	-0.40046
1556	FAM183A	0.858038	0.076132
1557	HIST1H4G	0.858038	0.35998
1558	PPP6R2	0.858038	0.47149
1559	NDC80	0.858038	0.38607
1560	PDHA2	0.858038	0.96913
1561	TMC6	0.858038	0.70054
1562	TMC2	0.858038	0.39363
1563	GPX4	0.858038	-0.14874
1564	NOL6	0.858038	0.5502
1565	ULBP2	0.858038	0.28089
1566	EIF5AL1	0.858038	0.34512
1567	FIGNL1	0.858038	-0.041246
1568	ACSBG2	0.858038	0.017158
1569	PLOD3	0.858038	0.27593
1570	ZKSCAN1	0.858038	0.39263
1571	QTRT1	0.858038	0.42827
1572	RAB9B	0.858038	0.10199
1573	ARFGEF2	0.858038	0.12751
1574	QPCTL	0.858038	0.39241
1575	FAN1	0.858038	-0.11508
1576	CCDC30	0.858038	-0.22504
1577	hsa-mir-1295a	0.857492	-0.12351
1578	PHLPP2	0.858038	-0.095666
1579	TRIB2	0.858038	-0.19776
1580	hsa-mir-6774	0.857492	1.1308
1581	hsa-mir-487a	0.857492	1.3451
1582	hsa-mir-1468	0.857492	1.2204
1583	hsa-mir-224	0.857492	1.2016
1584	ATP5E	0.857492	1.2016
1585	hsa-mir-4774	0.857492	1.1653
1586	PDE10A	0.858038	0.12874
1587	ZNF846	0.858038	-0.35839
1588	hsa-mir-8083	0.857492	1.3508
1589	hsa-mir-6761	0.857492	1.5386
1590	hsa-mir-1539	0.857492	1.5522
1591	hsa-mir-6090	0.857492	1.609
1592	hsa-mir-664a	0.857492	-1.1211
1593	SLC26A6	0.858038	-0.31153
1594	BTD	0.858038	1.1424
1595	WDR90	0.858038	0.97307
1596	SSX3	0.858038	0.98833
1597	TBCA	0.858038	1.0698
1598	CPLX2	0.858038	1.2231
1599	FXR1	0.858038	1.0528
1600	RPS6KA2	0.858038	1.0361
1601	UBN2	0.858038	1.2671
1602	LDLRAP1	0.858038	1.2671
1603	CBLN2	0.858038	1.0528
1604	ZNHIT2	0.858038	1.2902
1605	ODF3B	0.858038	0.95813
1606	ARRDC2	0.858038	0.98833
1607	MADD	0.858038	0.98833
1608	HSBP1L1	0.858038	1.1424
1609	SLC36A2	0.858038	1.0198
1610	GTF2E2	0.858038	1.0873
1611	OSM	0.858038	1.2671
1612	VSX2	0.858038	1.1052
1613	DHRS3	0.858038	1.1052
1614	C4orf48	0.858038	0.97307
1615	H3F3A	0.858038	1.2021
1616	CTPS1	0.858038	0.97307
1617	NAA20	0.858038	1.0528
1618	SKA3	0.858038	0.97307
1619	PSMD6	0.858038	1.0198
1620	NT5DC2	0.858038	1.1618
1621	PPID	0.858038	1.2021
1622	ING5	0.858038	1.0698
1623	C9orf69	0.858038	1.2671
1624	RPL15	0.858038	1.0039
1625	LHX4	0.858038	1.2902
1626	CIRH1A	0.858038	1.2448
1627	LMOD3	0.858038	1.0873
1628	MFAP3	0.858038	0.19872
1629	hsa-mir-4661	0.857492	-0.56041
1630	RPS6KA6	0.858038	-0.584
1631	hsa-mir-4656	0.858028	1.2086
1632	CRTAC1	0.858038	1.2471
1633	FAM86B1	0.858038	1.032
1634	EVX1	0.858038	0.95369
1635	NVL	0.858038	0.95369
1636	FARSB	0.858038	1.1198
1637	TIMM10	0.858038	1.2333
1638	RPH3AL	0.858038	0.70515
1639	NUPL1	0.858038	1.2471
1640	CENPM	0.858038	1.032
1641	NAT14	0.858038	1.0856
1642	FFAR3	0.858038	0.9001
1643	BOP1	0.858038	1.1198
1644	FAM127A	0.858038	1.2198
1645	ANKRD7	0.858038	0.74569
1646	CD8A	0.858038	1.2756
1647	RPL39	0.858038	1.0856
1648	EID2	0.858038	0.98206
1649	TMEM212	0.858038	0.77404
1650	ASB16	0.858038	1.1435
1651	OLIG1	0.858038	1.1807
1652	HBQ1	0.858038	1.1935
1653	TMEFF2	0.858038	0.85829
1654	GPR137B	0.858038	0.99177
1655	EVL	0.858038	0.16948
1656	hsa-mir-495	0.858038	1.1669
1657	NELL1	0.858038	-0.12432
1658	hsa-mir-550a-1	0.858038	-1.2584
1659	hsa-mir-10a	0.858038	-0.32721
1660	FAT1	0.858038	-0.42355
1661	GCK	0.858038	0.26793
1662	TMEM91	0.858038	0.39209
1663	STK17A	0.858038	-0.60578
1664	ASAP3	0.858038	0.34458
1665	DAZL	0.858038	0.094428
1666	ZFC3H1	0.858038	0.44542
1667	TNFSF18	0.858038	0.65578
1668	hsa-mir-892a	0.858038	-0.48955
1669	H2BFM	0.858038	-0.2229
1670	UBE2L3	0.858038	0.83858
1671	hsa-mir-548aa-1	0.858038	-1.1022
1672	TFF1	0.858038	0.56053
1673	FKBP10	0.858038	0.88273
1674	SYT6	0.858038	-0.39636
1675	NSUN3	0.858038	0.43174
1676	INPP5K	0.858038	0.10771
1677	hsa-mir-4729	0.858038	0.31401
1678	FAM53B	0.858038	-0.28783
1679	UNC119	0.858038	0.15584
1680	ISG20	0.858038	-0.44303
1681	C9orf156	0.858038	0.231
1682	NPAS3	0.858038	-0.33104
1683	SELENBP1	0.858038	0.68936
1684	EPRS	0.858038	0.77311
1685	FAM104B	0.858038	0.095802
1686	HOXB6	0.858038	0.259
1687	ABO	0.858038	0.90046
1688	OR2AT4	0.858038	0.13825
1689	hsa-mir-4632	0.858038	1.5379
1690	hsa-mir-614	0.858038	1.4523
1691	NOL11	0.858038	0.16441
1692	C7orf73	0.858038	0.28515
1693	hsa-mir-548ak	0.84529	1.4102
1694	CTXN1	0.858038	0.93617
1695	CLDN18	0.858038	-0.30161
1696	CD86	0.858038	0.17026
1697	PDE4DIP	0.858038	0.45586
1698	RPL5	0.858038	0.67785
1699	OR52E2	0.858038	-0.12541
1700	HIST1H1D	0.858038	0.51631
1701	LTB	0.858038	0.40445
1702	DUSP3	0.858038	-0.30376
1703	CCDC85B	0.858038	0.24498
1704	ZXDA	0.858038	0.65725
1705	MAGEH1	0.858038	0.42145
1706	PARP11	0.858038	0.78111
1707	PIP	0.858038	-0.57512
1708	CHRNB1	0.858038	0.19791
1709	KPNB1	0.858038	0.54485
1710	KRT81	0.858038	0.11122
1711	HIST3H2A	0.858038	0.55103
1712	HLCS	0.858038	0.3613
1713	STARD7	0.858038	1.0744
1714	LEPREL1	0.858038	0.070227
1715	POLR3E	0.858038	0.44925
1716	SF3B5	0.858038	0.12874
1717	TRABD2B	0.858038	-0.079916
1718	DERL1	0.858038	0.5935
1719	FICD	0.858038	0.75437
1720	DERL3	0.858038	-0.1575
1721	LIMK1	0.858038	0.94161
1722	RBM10	0.858038	0.1764
1723	GORASP1	0.858038	0.7309
1724	ABCC2	0.858038	0.025628
1725	TMEM121	0.858038	0.47962
1726	MGLL	0.858038	0.81763
1727	GABRB2	0.858038	-0.29458
1728	AQP12B	0.858038	0.80459
1729	NEK8	0.858038	-0.4523
1730	SLC16A3	0.858038	0.32952
1731	CCDC3	0.858038	0.76016
1732	TMEM5	0.858038	0.76765
1733	C15orf53	0.858038	0.51121
1734	hsa-mir-3180-5	0.857492	1.823
1735	hsa-mir-519c	0.857492	1.823
1736	KRT1	0.858038	0.63723
1737	hsa-mir-4299	0.858038	0.42096
1738	COL4A4	0.858038	-0.14048
1739	RFX4	0.858038	0.15406
1740	ATF6	0.858038	-0.12008
1741	CYP3A43	0.858038	0.55643
1742	hsa-mir-92a-1	0.858038	0.60368
1743	ZNF90	0.858038	-0.72602
1744	RILP	0.858038	1.1471
1745	IDUA	0.858038	0.9435
1746	THRSP	0.858038	1.1089
1747	SPDL1	0.858038	1.1471
1748	OR4C13	0.858038	1.167
1749	POLR3A	0.858038	1.167
1750	LCMT2	0.858038	0.98927
1751	PIP5K1C	0.858038	1.1471
1752	TTC30A	0.858038	1.167
1753	DLX1	0.858038	1.0382
1754	PDZRN3	0.858038	1.0215
1755	NUDT9	0.858038	0.92886
1756	VAMP4	0.858038	1.1089
1757	CLPX	0.858038	0.98927
1758	GTF2H2D	0.858038	0.95844
1759	ATXN2	0.858038	1.1471
1760	IGFLR1	0.858038	1.0552
1761	RGPD3	0.858038	0.9435
1762	IFT57	0.858038	1.0052
1763	H1FNT	0.858038	0.98927
1764	BDKRB2	0.858038	1.1874
1765	TMEM82	0.858038	0.9435
1766	KCNJ9	0.858038	1.0382
1767	TOPORS	0.858038	0.92886
1768	PLK1S1	0.858038	1.0552
1769	TG	0.858038	1.0052
1770	SF3B4	0.858038	1.0906
1771	PATZ1	0.858038	1.2525
1772	ZBED3	0.858038	1.0215
1773	ZBTB24	0.858038	1.0552
1774	PCYOX1L	0.858038	1.0382
1775	POLE2	0.858038	1.2302
1776	SH3D21	0.858038	1.1089
1777	KRTAP5-7	0.858038	0.95844
1778	C1QL2	0.858038	0.92886
1779	OR51E1	0.858038	1.0215
1780	SOWAHA	0.858038	1.0552
1781	STAM2	0.858038	1.2085
1782	UXS1	0.858038	1.167
1783	SEC61G	0.858038	1.167
1784	UBN1	0.858038	0.9435
1785	SLAMF8	0.858038	1.0727
1786	PDLIM4	0.858038	1.0906
1787	ADAM29	0.858038	0.95844
1788	TPP1	0.858038	1.1278
1789	BUD31	0.858038	1.1278
1790	NOP56	0.858038	0.97369
1791	RCSD1	0.858038	0.92886
1792	RPS9	0.858038	1.0727
1793	RNF139	0.858038	0.9435
1794	OR5A2	0.858038	1.0906
1795	CMTM1	0.858038	1.3654
1796	GSTM2	0.858038	1.3654
1797	TOR1AIP1	0.858038	0.84549
1798	hsa-mir-5691	0.858038	0.99576
1799	ZNF726	0.858038	-0.11689
1800	hsa-mir-6128	0.858038	1.237
1801	hsa-mir-4734	0.858038	1.0359
1802	hsa-mir-6892	0.858038	1.5304
1803	hsa-mir-6787	0.858038	1.439
1804	hsa-mir-1260a	0.858038	0.92554
1805	hsa-mir-4741	0.858038	1.3257
1806	PAEP	0.858038	-0.034007
1807	KLHL9	0.858038	0.54964
1808	SIX6	0.858038	0.12084
1809	PCDH12	0.858038	-0.36719
1810	SULT1B1	0.858038	-0.040452
1811	LYN	0.858038	0.60697
1812	VRK1	0.858038	0.25058
1813	hsa-mir-6860	0.858038	-0.7708
1814	FBXO4	0.858038	0.22234
1815	TEX28	0.858038	0.42047
1816	PDP1	0.858038	0.93064
1817	EIF4G2	0.858038	0.58972
1818	C2orf49	0.858038	0.98854
1819	AGXT	0.858038	0.73667
1820	HOXC4	0.858038	1.2103
1821	SORCS1	0.858038	0.5027
1822	ETF1	0.858038	1.2382
1823	ANGPTL6	0.858038	0.5449
1824	ART5	0.858038	1.2241
1825	ATP6AP1	0.858038	0.94943
1826	HSPBP1	0.858038	0.90334
1827	C19orf52	0.858038	0.81916
1828	SNAPIN	0.858038	1.1085
1829	NCF4	0.858038	1.2103
1830	PPP1R35	0.858038	1.0852
1831	NFYC	0.858038	0.83523
1832	FGF23	0.858038	0.61922
1833	AAMP	0.858038	0.42505
1834	SNX22	0.858038	0.93997
1835	PGAM1	0.858038	0.8434
1836	DIO3	0.858038	0.8857
1837	KLHL1	0.858038	0.773
1838	CCDC151	0.858038	1.0852
1839	SRCIN1	0.858038	0.99866
1840	ARHGEF11	0.858038	1.0625
1841	ZYG11B	0.858038	0.086258
1842	FAM188B	0.858038	0.2857
1843	APOOL	0.858038	0.6845
1844	PTPLB	0.858038	0.78774
1845	SOCS6	0.858038	0.66406
1846	C17orf102	0.858038	-0.20175
1847	OR1L3	0.858038	-0.43659
1848	COQ2	0.858038	0.75041
1849	KLHL17	0.858038	0.17674
1850	MFSD6L	0.858038	0.21281
1851	hsa-mir-4754	0.858038	1.2906
1852	hsa-mir-130b	0.858038	1.4638
1853	hsa-mir-212	0.858038	1.4638
1854	hsa-mir-25	0.858038	1.4638
1855	hsa-mir-1910	0.858038	1.1694
1856	hsa-mir-4316	0.858038	1.5853
1857	RSF1	0.858038	0.32385
1858	hsa-mir-1204	0.858038	0.3151
1859	CBWD1	0.858038	0.08807
1860	TNFRSF1B	0.858038	-0.2572
1861	SERPINB4	0.858038	0.50074
1862	hsa-mir-891a	0.858038	-0.24119
1863	LOC100131094	0.858038	1.1527
1864	NINL	0.858038	0.62951
1865	CSPP1	0.858038	0.35072
1866	BBS10	0.858038	-0.22905
1867	CAT	0.858038	0.47962
1868	DDX17	0.858038	-0.099004
1869	COMMD9	0.858038	0.24413
1870	TMEM132E	0.858038	-0.073298
1871	IQGAP1	0.858038	-0.18438
1872	KCNMB2	0.858038	-0.62435
1873	URGCP	0.858038	-0.10279
1874	C19orf70	0.858038	0.048541
1875	ORC4	0.858038	0.90018
1876	ATG2A	0.858038	0.97493
1877	CCDC74A	0.858038	1.0762
1878	HES3	0.858038	0.92915
1879	PIGK	0.858038	1.1941
1880	FOXI3	0.858038	0.91452
1881	SPINT3	0.858038	0.94409
1882	ZNF655	0.858038	1.1731
1883	STK11IP	0.858038	1.1731
1884	SCAP	0.858038	1.0583
1885	ANKRD13B	0.858038	0.97493
1886	MST1	0.858038	1.0409
1887	SBNO2	0.858038	1.0583
1888	PET100	0.858038	0.92915
1889	SLC28A2	0.858038	1.0409
1890	TRPV2	0.858038	0.91452
1891	LRRFIP2	0.858038	1.0946
1892	ECHDC2	0.858038	1.0762
1893	TCF7L2	0.858038	1.1328
1894	KRTAP20-1	0.858038	1.1731
1895	PSMA8	0.858038	1.0071
1896	YBX1	0.858038	0.92915
1897	EMC8	0.858038	0.91452
1898	SCO2	0.858038	0.91452
1899	C11orf49	0.858038	0.99086
1900	ZNF358	0.858038	1.2158
1901	UBA52	0.858038	0.99086
1902	CYTIP	0.858038	1.0583
1903	OSBPL3	0.858038	1.0409
1904	RBX1	0.858038	1.0409
1905	PIK3CB	0.858038	0.91452
1906	CRIPT	0.858038	1.0409
1907	RPL7L1	0.858038	1.1328
1908	AMIGO2	0.858038	0.95935
1909	GSX2	0.858038	1.1527
1910	KLHL35	0.858038	1.0071
1911	TCEB1	0.858038	0.99086
1912	SH2B2	0.858038	0.6845
1913	TMCO5A	0.858038	0.67699
1914	FAM26D	0.858038	-0.52911
1915	C10orf131	0.858038	1.3267
1916	GPR135	0.858038	-0.030956
1917	SERTAD3	0.858038	0.11483
1918	CLEC5A	0.858038	0.059163
1919	PER3	0.858038	0.59419
1920	RFC5	0.858038	-0.0017305
1921	DAPK2	0.858038	0.71433
1922	HAX1	0.858038	-0.091261
1923	GZMB	0.858038	0.020262
1924	GATC	0.858038	-0.16575
1925	HHLA3	0.858038	-0.039534
1926	MPV17L	0.858038	-0.23775
1927	JMJD8	0.858038	0.58793
1928	TCEANC	0.858038	0.6147
1929	AP4E1	0.858038	0.35553
1930	RPL4	0.858038	0.6338
1931	RAMP1	0.858038	0.32385
1932	TICRR	0.858038	0.71504
1933	NEUROD6	0.858038	0.81884
1934	SLC7A6OS	0.858038	1.0588
1935	MOAP1	0.858038	1.0522
1936	MPV17L2	0.858038	0.92869
1937	SLC9B1	0.858038	-0.20522
1938	ATP8B3	0.858038	0.046244
1939	RPS2	0.858038	0.50169
1940	EGR4	0.858038	0.94161
1941	USP7	0.858038	0.34418
1942	KCP	0.858038	0.66274
1943	ZSCAN18	0.858038	0.26593
1944	ABT1	0.858038	1.0348
1945	FANCA	0.858038	-0.56354
1946	C12orf71	0.858038	0.28089
1947	GPR183	0.858038	0.23749
1948	OR4F15	0.858038	0.65325
1949	SRMS	0.858038	-0.58245
1950	APAF1	0.858038	0.1476
1951	EGFL8	0.858038	0.7891
1952	SEH1L	0.858038	0.56543
1953	ANKRD13A	0.858038	-0.59146
1954	TLN1	0.858038	0.22168
1955	RAB5C	0.858038	0.32484
1956	R3HDM4	0.858038	0.12807
1957	SETD7	0.858038	-0.27856
1958	CLCN5	0.858038	0.21916
1959	PGAP2	0.858038	0.50642
1960	JAKMIP2	0.858038	0.69042
1961	SH2B3	0.858038	0.36783
1962	CPXM1	0.858038	0.1796
1963	hsa-mir-3916	0.858038	0.86216
1964	hsa-mir-935	0.858038	1.5545
1965	hsa-mir-6885	0.858038	0.4249
1966	hsa-mir-7114	0.858038	1.4692
1967	hsa-mir-6740	0.858038	1.4051
1968	hsa-mir-548v	0.858038	0.98816
1969	hsa-mir-8057	0.858038	1.0837
1970	hsa-mir-1268b	0.858038	1.4965
1971	hsa-mir-1236	0.858038	1.0682
1972	hsa-mir-3137	0.858038	0.88566
1973	hsa-mir-744	0.858038	1.2314
1974	BPGM	0.858038	-0.16326
1975	TMEM48	0.858038	-0.17197
1976	BAI3	0.858038	-0.025178
1977	DEFB130	0.858038	0.11088
1978	NPNT	0.858038	-0.42545
1979	RHPN2	0.858038	0.29472
1980	FAM20B	0.858038	0.35241
1981	MAGEA11	0.858038	-0.15941
1982	MROH8	0.858038	0.4734
1983	FARP1	0.858038	-0.71601
1984	hsa-mir-6882	0.858038	1.192
1985	hsa-mir-4484	0.858038	1.3204
1986	hsa-mir-4497	0.858038	1.1
1987	hsa-mir-1268a	0.858038	1.1175
1988	hsa-mir-4695	0.858038	1.4482
1989	hsa-mir-661	0.858038	1.1726
1990	hsa-mir-3180-3	0.858038	1.4482
1991	FBF1	0.858038	-0.35671
1992	MATN3	0.858038	0.0079313
1993	FOXC1	0.858038	1.2017
1994	PRAMEF1	0.858038	0.60902
1995	WDR70	0.858038	1.1103
1996	PDF	0.858038	1.1353
1997	NKD1	0.858038	1.1481
1998	ZNF778	0.858038	0.82933
1999	PRR23A	0.858038	0.63394
[truncated: 18,700 more rows]

## Sheet: 1_5
	Gene	FDR	LFC
1	KCTD5	0.002475	16.273
2	CMIP	0.002475	12.567
3	SMARCB1	0.008251	11.818
4	KTI12	0.008663	13.494
5	BAX	0.10396	11.031
6	KAT6A	0.161952	12.307
7	SPOP	0.161952	12.064
8	HEXIM1	0.177888	12.448
9	TRIM42	0.177888	10.229
10	GAB1	0.177888	11.412
11	ATP2B1	0.177888	12.321
12	LDB1	0.177888	11.788
13	DCAF7	0.177888	10.632
14	B2M	0.177888	9.8787
15	ELP3	0.191522	12.213
16	CD48	0.192487	9.8127
17	YWHAE	0.19828	10.75
18	TAOK1	0.19828	9.3376
19	OR2L5	0.217574	8.9067
20	STARD8	0.236445	4.1747
21	hsa-mir-1255b-1	0.177888	13.416
22	TNFRSF10A	0.305854	9.9907
23	RBM12	0.305854	4.6241
24	COL25A1	0.349437	1.2517
25	FASN	0.349437	8.8989
26	SPNS2	0.349437	10.078
27	C4A	0.349437	11.499
28	TAOK2	0.349437	10.367
29	RRAGC	0.349437	11.197
30	ZNF69	0.389656	9.7696
31	PHKG1	0.389656	10.457
32	TMUB1	0.389656	8.8143
33	ZMIZ2	0.389656	9.1332
34	GABRG3	0.389656	3.3481
35	PKNOX2	0.389656	-0.51238
36	MIOS	0.389656	9.7243
37	GUCY2F	0.407473	5.7386
38	CRIPAK	0.407473	5.9639
39	hsa-mir-6750	0.389656	1.8746
40	KIF13B	0.429218	7.7224
41	LDLRAP1	0.429218	0.98036
42	WDR59	0.429218	9.0241
43	TCAP	0.429218	9.1766
44	TSGA13	0.429218	-0.1255
45	hsa-mir-548h-1	0.389656	11.719
46	SHBG	0.440796	10.698
47	SIVA1	0.440796	0.60644
48	TMEM198	0.442924	8.8365
49	HMGN4	0.442924	10.742
50	PCDHGA1	0.443926	9.0745
51	TRAM1	0.444869	7.3792
52	hsa-mir-182	0.407473	10.313
53	SYNPO	0.444869	10.851
54	hsa-mir-3910-1	0.407473	10.449
55	SGK223	0.444869	11.174
56	ING3	0.444869	1.0085
57	ACBD5	0.444869	8.7524
58	RTN2	0.444869	10.621
59	TRIM28	0.444869	10.86
60	OR6N1	0.444869	3.7335
61	FAM150A	0.444869	9.4995
62	BCL9L	0.444869	10.933
63	ABCA13	0.444869	10.618
64	UBE2R2	0.444869	10.042
65	SLC30A8	0.446357	6.6564
66	NR4A3	0.446621	7.795
67	ELN	0.446621	2.5028
68	DEFB4B	0.444869	8.749
69	LTBP2	0.466532	6.1338
70	IGF2BP3	0.466532	6.7933
71	KIAA1107	0.473552	8.2642
72	RFWD3	0.4903	-0.26057
73	CACUL1	0.49802	10.619
74	PHLDB3	0.521194	8.6235
75	ITGB1	0.521194	8.9944
76	GJA9	0.521194	6.6897
77	PAK3	0.521194	9.4053
78	KLF10	0.521194	9.6707
79	DERL1	0.521194	10.47
80	FLCN	0.521194	10.309
81	SUFU	0.521194	10.922
82	ALDH2	0.521194	-0.15659
83	hsa-mir-6876	0.473116	9.2482
84	SLC35G2	0.521194	4.8234
85	SLC2A9	0.521194	10.028
86	ABHD5	0.521194	5.721
87	SEMA3E	0.521194	7.4191
88	AUP1	0.521194	8.9902
89	ASS1	0.521194	7.8323
90	MTNR1B	0.521194	6.0885
91	RALBP1	0.536338	7.5791
92	GPR141	0.553713	6.5132
93	TMEM246	0.553713	10.605
94	TBATA	0.563107	-0.38374
95	ZCCHC8	0.563107	9.1352
96	B4GALNT3	0.563107	6.1382
97	FAM206A	0.563107	10.269
98	SAMD13	0.563107	5.377
99	hsa-mir-4521	0.521194	8.7003
100	IGF2	0.563107	9.1614
101	TAF12	0.564312	-0.034204
102	hsa-mir-498	0.521194	10.779
103	VGLL3	0.564312	1.2395
104	PCDHB3	0.564312	3.0467
105	ELP4	0.57325	7.1653
106	hsa-mir-941-1	0.521194	9.4
107	FAM83H	0.582049	8.7383
108	DCTN1	0.582049	1.7405
109	DENND5A	0.585396	5.6908
110	hsa-mir-4469	0.521194	11.444
111	MAP1B	0.586655	10.306
112	hsa-mir-550a-1	0.521194	10.328
113	KLHL17	0.58816	2.724
114	P2RY2	0.58816	5.9854
115	POLR2A	0.58816	6.1224
116	AATF	0.598928	6.247
117	GALNT7	0.600054	0.18571
118	JUN	0.600054	6.086
119	COL1A1	0.600054	10.129
120	CDRT1	0.600054	8.0082
121	MAST2	0.600054	7.1331
122	PLAA	0.600054	0.64256
123	TFAP4	0.601126	-0.13469
124	hsa-mir-1470	0.553713	4.306
125	CTIF	0.601126	1.1713
126	TRIB2	0.601126	7.7144
127	ANKRD20A3	0.444869	12.618
128	FOSL1	0.606773	8.42
129	FAM122C	0.616282	8.2852
130	DMRTC1B	0.563107	10.897
131	SNX1	0.616282	-0.19132
132	GJB6	0.616282	7.9707
133	ADRA2A	0.616282	4.1069
134	PHF3	0.617743	6.7611
135	RAP2B	0.617743	6.435
136	hsa-mir-6787	0.564312	11.422
137	RNF133	0.621611	0.97818
138	HMGB1	0.621611	7.0081
139	FLJ44313	0.621611	0.013239
140	ZNF814	0.621611	8.1573
141	YME1L1	0.621611	9.716
142	C3orf22	0.623729	8.4392
143	C19orf82	0.623729	9.8909
144	MIB1	0.623729	10.47
145	SLC25A11	0.623729	4.5263
146	PLEKHG3	0.624952	0.14506
147	NAB1	0.624952	10.236
148	S100A7	0.641184	1.3399
149	RPAIN	0.641184	3.7385
150	SENP8	0.647679	9.5822
151	RILP	0.647679	1.6695
152	LAMTOR2	0.647679	9.8593
153	FOXD4L3	0.600054	9.7063
154	FANCG	0.659058	-0.43525
155	BIK	0.659058	2.2621
156	PELI2	0.660846	6.8596
157	ENPP7	0.664845	8.8349
158	LRCH4	0.667395	0.27277
159	ANXA8L2	0.564312	12.613
160	PTCHD3	0.667395	8.3183
161	TGIF1	0.667395	9.2959
162	EPS15	0.667395	9.8067
163	TMEM107	0.667395	7.345
164	NRP1	0.667395	9.8921
165	LRRC56	0.667395	4.4205
166	ANKRD55	0.667395	10.217
167	hsa-mir-134	0.616282	10.83
168	TMEM14E	0.667395	3.0901
169	LOC286238	0.667395	9.5903
170	RIF1	0.667395	0.80128
171	CCRL1	0.667395	6.5492
172	MYL12A	0.667395	1.496
173	ALOX15	0.667395	6.3469
174	RRAGA	0.667395	10.445
175	DLC1	0.667395	10.224
176	CCDC134	0.667395	8.718
177	NDST4	0.667395	1.3189
178	GPR146	0.667395	10.258
179	hsa-mir-4265	0.621611	9.3095
180	CCL13	0.667395	4.0621
181	PPIG	0.667395	8.4672
182	C1GALT1C1	0.667395	10.186
183	SYVN1	0.668788	9.0098
184	RDH10	0.671313	5.236
185	F2R	0.671395	5.9045
186	SLC25A24	0.671395	0.41845
187	TXNRD3	0.676559	7.9549
188	hsa-mir-129-1	0.624952	8.0154
189	PIH1D2	0.68167	9.5855
190	hsa-mir-545	0.624952	5.7725
191	NPHP4	0.682789	0.47143
192	NUGGC	0.683193	9.4494
193	SCNN1G	0.687978	5.8181
194	OR9Q1	0.687978	3.0439
195	ZDHHC15	0.687978	9.5914
196	LRIT3	0.687978	0.54574
197	hsa-mir-548f-5	0.647679	7.5185
198	OR10G9	0.687978	6.7004
199	MXRA5	0.687978	8.9697
200	EVPLL	0.687978	0.22147
201	RALA	0.687978	7.7197
202	MS4A3	0.687978	4.9535
203	ZNF99	0.687978	7.8137
204	KCNAB3	0.687978	8.5498
205	CYP4V2	0.694155	4.4692
206	ZNF697	0.694155	10.074
207	CAPN12	0.694155	8.7852
208	TRMT1	0.694155	10.303
209	TMEM123	0.694155	9.3701
210	BNC1	0.694155	9.5096
211	CCDC120	0.694155	5.2072
212	LARP7	0.694155	9.9826
213	PSMD7	0.694155	2.5312
214	PPP5C	0.694155	9.3617
215	PTCH2	0.694155	8.9426
216	KCNK4	0.694155	6.312
217	HNRNPD	0.694155	7.2304
218	hsa-mir-6503	0.667395	10.231
219	RNF122	0.694155	-0.40881
220	GYS1	0.694155	9.9172
221	C9orf84	0.694155	5.9218
222	IQCF1	0.694155	8.8884
223	ETV2	0.694155	-0.49984
224	RC3H1	0.694155	1.4281
225	GLRA3	0.694155	5.4204
226	PDE1C	0.694155	6.5648
227	MBD3L2	0.694155	5.8897
228	USP17L11	0.694155	9.4761
229	AGA	0.694155	9.0714
230	HSPA14	0.694155	8.5605
231	CCL14	0.694155	8.3949
232	HSF5	0.694155	8.7419
233	PRDM4	0.694155	7.5551
234	ZBED6CL	0.624952	9.849
235	SCIN	0.694155	6.9334
236	hsa-mir-4286	0.667395	10.202
237	KHDRBS1	0.694155	9.8105
238	TOMM40	0.694155	0.93668
239	BRPF3	0.694155	8.0701
240	UBE2F	0.694155	9.9249
241	ERV3-1	0.694155	8.6319
242	SRPX2	0.694155	7.5667
243	FAM78B	0.694155	8.1556
244	hsa-mir-3158-1	0.671395	8.6824
245	VSTM4	0.694155	8.5595
246	COMMD8	0.694155	-1.2561
247	CUL5	0.694155	6.4237
248	CITED4	0.694155	7.9566
249	TMEM62	0.694155	2.28
250	TGM5	0.694155	7.0173
251	PCDHA1	0.694155	8.0915
252	MACC1	0.694155	5.2951
253	MARK2	0.694155	7.3002
254	C6orf211	0.705629	7.483
255	SP110	0.705937	9.2155
256	RNF7	0.705937	9.2012
257	DOCK7	0.706797	0.64256
258	hsa-mir-7973-1	0.687978	8.302
259	GAD1	0.712674	7.9072
260	hsa-mir-6894	0.687978	10.008
261	RASA2	0.712674	7.5853
262	ZFP3	0.712674	6.6075
263	hsa-mir-8080	0.687978	7.8161
264	HSD17B3	0.724113	-0.24961
265	ZNF683	0.728348	-1.5632
266	KRTAP3-3	0.728348	3.8574
267	C1QB	0.728348	7.1203
268	hsa-mir-570	0.694155	6.5387
269	CDHR3	0.728348	7.5183
270	PIM1	0.728348	7.41
271	KBTBD12	0.728348	9.068
272	FAM199X	0.728348	8.174
273	GLT6D1	0.731495	8.6369
274	IL19	0.731495	4.2016
275	CLASRP	0.731495	0.30315
276	GTF2H2D	0.731495	8.5577
277	SPINK1	0.731495	7.3959
278	AP2A1	0.736535	9.8073
279	SBNO2	0.737607	5.2567
280	BHLHE40	0.741783	5.9099
281	ZNF547	0.74588	0.11538
282	GRWD1	0.75721	-0.47332
283	FAM172A	0.75721	9.0792
284	AK3	0.757344	7.5842
285	hsa-mir-4640	0.694155	7.8502
286	ANO1	0.757344	6.1204
287	ART3	0.757344	9.4698
288	TRO	0.757344	0.15273
289	DLGAP2	0.757344	9.7352
290	ZNF232	0.76322	-0.47009
291	DCAF15	0.76322	9.4663
292	HPS5	0.76322	5.3687
293	PDIA5	0.76322	9.3307
294	OR9Q2	0.76322	9.411
295	CATSPERD	0.765144	1.3452
296	PRTN3	0.765378	9.2181
297	ARHGEF25	0.765378	2.4192
298	hsa-mir-1323	0.694155	5.3423
299	DACT2	0.770238	6.8928
300	LOC100289561	0.770238	3.3513
301	SCGB1A1	0.778337	-0.53744
302	C7orf31	0.778337	9.2658
303	hsa-mir-613	0.694155	10.275
304	hsa-mir-5096	0.694155	3.0647
305	hsa-mir-6790	0.694155	9.7494
306	hsa-mir-6731	0.694155	3.0647
307	hsa-mir-615	0.694155	7.1248
308	hsa-mir-6891	0.694155	3.0647
309	hsa-mir-92b	0.694155	6.3635
310	hsa-mir-18b	0.694155	6.6712
311	hsa-mir-4650-1	0.694155	9.3948
312	CHRM1	0.778337	5.8905
313	hsa-mir-4744	0.694155	4.6121
314	UPF3B	0.778337	9.3644
315	ZNF720	0.778337	9.6605
316	KCNE2	0.778337	9.1389
317	BLOC1S1	0.778337	0.14749
318	FBXL12	0.778337	5.8243
319	FAM122A	0.778337	4.9866
320	PABPC4	0.778337	9.3051
321	KIAA0408	0.778337	2.7813
322	CAPN5	0.778337	5.0326
323	GABRE	0.778337	6.7115
324	SLC16A14	0.778337	7.6928
325	SRR	0.778337	8.9337
326	BAGE	0.778337	8.3997
327	ADHFE1	0.778337	8.444
328	NME7	0.778337	6.9158
329	NKRF	0.778337	7.6469
330	LINGO1	0.778337	7.1578
331	UBOX5	0.778337	8.6424
332	CAMSAP2	0.778337	9.4556
333	PDCD1	0.778337	8.7121
334	EOGT	0.778337	6.7991
335	KRT33B	0.778337	7.194
336	SERPINA7	0.778337	-0.083407
337	AP3M2	0.778337	8.9791
338	MMD	0.778337	8.9942
339	ALPI	0.778337	2.8951
340	FAM194B	0.778337	-0.44062
341	NCK2	0.778337	9.5493
342	EIF4H	0.778337	3.3964
343	DHRSX_X	0.778337	9.2903
344	hsa-mir-26a-2	0.728348	10.146
345	C8orf87	0.778337	8.4191
346	TBL2	0.778337	4.9268
347	GRM3	0.781918	6.1489
348	EXTL3	0.781918	8.9353
349	TPSG1	0.781918	1.1603
350	XYLT2	0.781918	8.9271
351	GORASP2	0.782506	4.1519
352	HSF1	0.782506	-0.24125
353	hsa-mir-510	0.740023	10.754
354	TMEM99	0.782506	9.5804
355	FGFBP3	0.782506	3.1975
356	NCR2	0.782506	4.7257
357	P4HB	0.782506	8.3119
358	PPBP	0.782506	8.9155
359	P2RY6	0.782506	0.61976
360	DNAH1	0.782506	3.4646
361	TCF12	0.782506	5.7498
362	LRRC14	0.782506	5.9826
363	PROSC	0.782506	2.2134
364	SPATA22	0.782506	9.882
365	ZBTB38	0.785852	4.2162
366	ALDH3B2	0.785852	6.5804
367	LYRM5	0.785852	8.5085
368	ITGA1	0.785852	8.9636
369	NPTX2	0.785852	3.146
370	ZC3H3	0.785852	4.5196
371	GRB10	0.785852	6.6524
372	hsa-mir-6727	0.757344	5.4678
373	TRPM5	0.785983	6.9573
374	PINLYP	0.785983	3.0297
375	MUC16	0.785983	-1.3685
376	ABHD15	0.785983	4.9631
377	SPANXN4	0.785983	6.0258
378	KRT86	0.76322	10.048
379	CASZ1	0.791511	0.53859
380	TM2D3	0.791511	7.5157
381	hsa-mir-4658	0.76322	10.514
382	GALNT15	0.79342	5.3901
383	RP1L1	0.79342	1.8291
384	TMC8	0.796692	8.9744
385	hsa-mir-18a	0.770238	7.6353
386	EPHB1	0.7988	8.8298
387	LGALS9B	0.798858	3.6917
388	GPR143	0.8013	3.5468
389	AZI2	0.8013	8.9063
390	ZNF831	0.802041	7.917
391	CTU1	0.802041	6.2777
392	MYC	0.802041	1.939
393	ARMC8	0.802041	9.3821
394	CSK	0.803675	9.6357
395	RBM38	0.803821	5.7847
396	MANEA	0.803821	3.3259
397	ZC3H15	0.803821	8.714
398	HMHA1	0.803821	7.5882
399	hsa-mir-642a	0.778337	9.7563
400	ZNF318	0.803821	3.0887
401	DPH3	0.803821	9.472
402	GTF2I	0.803821	9.5527
403	KAT2A	0.803821	8.2408
404	TMEM53	0.803821	1.6954
405	NFKB1	0.803821	8.5215
406	AXL	0.803821	9.0888
407	S100A3	0.803821	6.2561
408	KALRN	0.803821	1.4068
409	UHRF1BP1	0.803821	6.847
410	ZDHHC18	0.803821	8.6754
411	BLOC1S5	0.803821	7.7699
412	CCDC158	0.803821	1.9118
413	DRD3	0.803821	9.1547
414	SRCRB4D	0.803821	9.1114
415	TM6SF2	0.803821	1.7439
416	PNPO	0.803821	8.8078
417	TGFB1I1	0.803821	6.4226
418	COL16A1	0.803821	-0.90477
419	hsa-mir-191	0.778337	7.7065
420	WDFY2	0.803821	0.22481
421	hsa-mir-5680	0.778337	7.6446
422	SYT7	0.803821	3.2951
423	KIF21B	0.803821	-0.47185
424	ELP5	0.803821	8.3396
425	SH3BGRL2	0.803821	7.423
426	HGFAC	0.803821	7.2802
427	ZNF25	0.803821	8.3061
428	AMZ1	0.803821	2.8237
429	FGD1	0.803821	8.2533
430	TTYH3	0.803821	4.1765
431	WBP2	0.803821	-0.14223
432	MYNN	0.803821	5.23
433	THEM5	0.803821	7.9576
434	OR9A4	0.803821	4.4626
435	ZNF555	0.803821	8.9393
436	ASB5	0.803821	7.3459
437	hsa-mir-6089-1	0.782506	7.8371
438	CHRNA3	0.803821	-0.38905
439	PTPRS	0.803821	6.7117
440	C20orf24	0.803821	8.9382
441	AGMAT	0.803821	5.5877
442	PSME1	0.803821	8.89
443	CPT1A	0.803821	9.2881
444	TOX	0.803821	3.7419
445	TMPRSS11F	0.803821	8.8522
446	MBD4	0.803821	6.026
447	ATXN7L1	0.803821	8.5066
448	TMPO	0.803821	1.8126
449	NIF3L1	0.803821	9.532
450	HPR	0.803821	0.14624
451	ACSF2	0.803821	5.5883
452	MTDH	0.803821	8.048
453	ZNF33A	0.803821	3.9227
454	hsa-mir-1-1	0.791511	5.9351
455	DCLK2	0.803821	8.8665
456	LAMTOR1	0.803821	5.1543
457	PLXNA4	0.803821	6.9857
458	TMEM207	0.803821	9.2974
459	DEK	0.803821	8.3731
460	APBB3	0.803821	0.93352
461	MYO9B	0.803821	6.1221
462	BMP1	0.803821	8.7203
463	HPS4	0.803821	7.4795
464	TBC1D13	0.803821	6.491
465	CHRDL2	0.803821	8.4797
466	IPMK	0.803821	0.91642
467	ZNF844	0.803821	7.9057
468	TNNT1	0.803821	8.9175
469	DRG1	0.803821	8.6037
470	ZWINT	0.803821	8.5762
471	SSBP3	0.803821	9.3093
472	NTRK1	0.803821	-0.92878
473	PRKRIP1	0.803821	0.85679
474	STC1	0.804033	9.0624
475	DNAJA1	0.804696	7.9503
476	RAD21	0.808083	0.4964
477	hsa-mir-339	0.803821	8.4797
478	F13A1	0.808324	9.0072
479	hsa-mir-2682	0.803821	-0.32588
480	TADA1	0.809605	7.4337
481	ZNF100	0.809605	2.8985
482	LYPD3	0.809605	1.7492
483	C10orf10	0.812006	6.2951
484	OGFOD1	0.812006	6.5305
485	APEX1	0.812006	-0.2256
486	hsa-mir-3926-1	0.803821	6.6024
487	TMEM101	0.812325	0.49564
488	hsa-mir-4529	0.803821	9.2589
489	hsa-mir-3180-5	0.778337	1.4743
490	RAB38	0.812325	8.4991
491	CLDN10	0.812325	8.027
492	COIL	0.812325	5.5464
493	C7orf69	0.812325	7.0431
494	PDK4	0.812325	6.5115
495	NR0B2	0.812325	8.4907
496	BCL2L10	0.812325	0.84416
497	XAGE1A	0.812325	7.1501
498	hsa-mir-548ac	0.803821	6.2184
499	CRIP1	0.812325	6.9567
500	RPS6KA3	0.812325	6.911
501	CEACAM21	0.812325	0.36882
502	ZNF594	0.812325	5.5077
503	C19orf33	0.812325	0.079279
504	USP43	0.812325	8.9595
505	MFSD8	0.812325	9.0703
506	GAA	0.812325	5.6262
507	DNAJB6	0.812325	0.12231
508	ERVW-1	0.812325	7.454
509	ACACA	0.812325	6.9848
510	UVSSA	0.812325	5.8846
511	PPP1R35	0.812325	8.3785
512	RGPD4	0.812325	9.9261
513	ATCAY	0.812325	-0.23585
514	hsa-mir-3943	0.803821	6.1515
515	BAMBI	0.812325	7.8382
516	RUNX2	0.812325	6.8756
517	hsa-mir-138-1	0.803821	7.5643
518	YBX1	0.812325	0.32233
519	hsa-mir-3925	0.803821	3.0647
520	ANO3	0.812325	0.16264
521	NOMO3	0.782506	-0.92538
522	SCARB1	0.812325	8.6724
523	hsa-mir-4668	0.803821	6.6694
524	DEAF1	0.812325	5.5472
525	ZNF619	0.812325	5.7745
526	GPHA2	0.812325	1.8553
527	hsa-mir-3690-1	0.803821	6.4409
528	hsa-mir-7852	0.782506	8.8512
529	VAMP7_X	0.812325	7.6129
530	MAF1	0.812325	5.8111
531	LYPD1	0.812325	0.62119
532	USP46	0.812325	5.4758
533	TMEM171	0.812325	8.7848
534	FAM72B	0.803821	5.9865
535	CCNB2	0.812325	6.2503
536	CNBD1	0.812325	5.0234
537	NEDD4	0.812325	8.8764
538	hsa-mir-6855	0.803821	6.5312
539	C4orf29	0.812325	3.3155
540	PDGFA	0.812325	8.9757
541	PAIP2B	0.812325	9.2217
542	DDX26B	0.812325	0.01885
543	PRR5-ARHGAP8	0.803821	7.5454
544	OVCH2	0.812325	-0.11871
545	ERI1	0.812325	8.2246
546	MAPK4	0.812325	-0.18675
547	LIMA1	0.812325	1.2199
548	ADAM28	0.812325	4.1032
549	hsa-mir-6869	0.803821	5.804
550	NAT9	0.812325	8.9092
551	BRD8	0.812325	6.8306
552	hsa-mir-8086	0.803821	3.0647
553	hsa-mir-29c	0.803821	8.2495
554	RFXAP	0.812325	1.1833
555	FAM187B	0.812325	-0.91211
556	PVRIG	0.812325	5.3522
557	ITGB3	0.812325	8.5107
558	BTBD17	0.812325	8.6318
559	UBE2G2	0.812325	0.10231
560	ASCL2	0.812325	9.0646
561	PAK6	0.812325	-0.95734
562	MAGEA9B	0.748077	11.551
563	hsa-mir-3162	0.803821	5.706
564	OR7E24	0.812325	5.4242
565	AP4B1	0.812325	6.0481
566	WBP4	0.812325	7.9943
567	ZNF625	0.812325	9.6917
568	TCEAL4	0.812325	8.8503
569	MS4A14	0.812325	-1.0851
570	EXT1	0.812325	8.5873
571	TSSK4	0.812325	5.3416
572	GGT7	0.812325	5.9885
573	COX7A1	0.812325	5.5479
574	XKR6	0.812325	7.0058
575	PRY	0.812325	6.6116
576	hsa-mir-938	0.808083	7.1633
577	FAM73B	0.812325	0.74975
578	TIMP3	0.812325	8.5684
579	C3orf30	0.812325	8.3518
580	hsa-mir-522	0.802041	11.273
581	PYCR1	0.812325	7.2636
582	MON2	0.812325	0.45964
583	MAPKAPK5	0.812325	9.0942
584	GAGE1	0.812325	7.5434
585	GPR125	0.812325	1.0778
586	CYTH2	0.812325	6.6178
587	GLT8D2	0.812325	5.2729
588	NRD1	0.812325	3.3678
589	VNN2	0.812325	8.9108
590	PNOC	0.812325	8.6968
591	SETD9	0.812325	0.32322
592	KCTD21	0.812325	1.2365
593	ASF1A	0.812325	8.3091
594	HOXA1	0.812325	6.5808
595	TRABD	0.812325	7.1259
596	SULT6B1	0.812325	6.8589
597	PSMC3	0.812325	6.3091
598	PRKACB	0.812325	6.808
599	TIGD3	0.812325	0.88511
600	hsa-mir-3929	0.812325	3.0647
601	hsa-mir-591	0.812325	9.679
602	ESRP2	0.812325	1.1068
603	hsa-mir-378i	0.812325	9.0985
604	FADS3	0.812325	8.9592
605	TOB2	0.812325	8.7929
606	C2orf50	0.812325	2.7146
607	SPATC1	0.812325	8.1526
608	USP27X	0.812325	8.283
609	ZNF227	0.812325	4.6919
610	CNTROB	0.812325	8.7455
611	USP22	0.812325	9.2812
612	RBMY1F	0.764391	10.575
613	GML	0.812325	7.3981
614	OR5AR1	0.812325	0.88954
615	EXOG	0.812325	3.7958
616	CALCB	0.812325	8.9251
617	CT47A1	0.812325	5.5181
618	SPHKAP	0.812325	8.62
619	LPHN2	0.812325	0.0098256
620	WDTC1	0.812325	6.4246
621	ANKRD45	0.812325	6.1024
622	POF1B	0.812325	5.7983
623	SLC10A7	0.812325	7.5018
624	PRAMEF8	0.812325	5.178
625	TRIM67	0.812325	1.0128
626	NEU3	0.812325	5.429
627	PRDM16	0.812325	7.2573
628	BBS9	0.812325	5.2712
629	HBA1	0.812325	8.5838
630	NOP58	0.812325	-0.053486
631	DEFB131	0.812325	4.9601
632	MFSD6L	0.812325	5.8058
633	hsa-mir-6813	0.812325	6.4883
634	ATHL1	0.812325	7.6092
635	ATXN7L2	0.812325	5.6626
636	C1orf151-NBL1	0.812325	6.3836
637	PSMG2	0.812325	8.0841
638	KCNJ14	0.812325	-0.45625
639	MED23	0.812325	1.0282
640	ZC3HC1	0.812325	4.801
641	USP45	0.812325	2.0201
642	HBG1	0.812325	5.4017
643	NCALD	0.812325	0.1773
644	hsa-mir-621	0.812325	0.28987
645	PML	0.812325	5.9889
646	CCDC168	0.812325	8.2348
647	PRM3	0.812325	0.42579
648	hsa-mir-1299	0.812325	3.0647
649	FAM9B	0.812325	6.3194
650	LAMP2	0.812325	8.8847
651	TCTE1	0.812325	1.7837
652	USP9X	0.812325	8.395
653	CHD7	0.812325	8.3281
654	CCDC155	0.812325	-1.4008
655	HSD17B6	0.812325	7.0348
656	CDK8	0.812325	8.021
657	PPIF	0.812325	4.7637
658	hsa-mir-6846	0.812325	8.114
659	CACNG1	0.812325	4.1582
660	hsa-mir-4752	0.812325	9.1256
661	TECTA	0.812325	8.2691
662	CLEC1A	0.812325	5.5307
663	CCDC25	0.812325	8.2678
664	KCNU1	0.812325	8.4044
665	TAL1	0.812325	-0.81233
666	PMAIP1	0.812325	9.0503
667	PDE6B	0.812325	7.3256
668	RGS22	0.812325	8.9499
669	DEFB103A	0.812325	8.2713
670	GDPD3	0.812325	-0.53713
671	RANGRF	0.812325	6.9552
672	CSGALNACT1	0.812325	6.5356
673	hsa-mir-520f	0.812325	7.7291
674	ALKBH4	0.812325	6.4272
675	BMP6	0.812325	3.4989
676	RAP1GAP2	0.812325	-0.49802
677	SPDYE3	0.812325	7.5348
678	FKBP1A	0.812325	8.505
679	hsa-mir-548a-1	0.812325	9.1384
680	FBN1	0.812325	0.45628
681	hsa-mir-4417	0.812325	4.0058
682	hsa-mir-4458	0.812325	9.4242
683	ZNF570	0.812325	9.0095
684	APP	0.812325	5.4627
685	PPT1	0.812325	8.5021
686	ABI3	0.812325	5.8912
687	DRAXIN	0.812325	3.8164
688	MTF1	0.812325	6.371
689	PHF5A	0.812325	3.0647
690	SRD5A3	0.812325	4.432
691	MYRIP	0.812325	6.626
692	BCL9	0.812325	7.9059
693	LOC100288524	0.812325	5.8824
694	FGB	0.812325	6.8259
695	SLFN12L	0.812325	4.733
696	hsa-mir-3129	0.803821	9.5258
697	hsa-mir-647	0.812325	10.205
698	DIO1	0.812325	6.1676
699	TMEM203	0.812325	8.23
700	BEND6	0.812325	8.2116
701	LOC728392	0.812325	5.4175
702	HUNK	0.812325	0.77152
703	hsa-mir-1270-1	0.812325	8.6032
704	RTN4R	0.812325	6.7091
705	CADM4	0.812325	8.0476
706	TM4SF5	0.812325	5.512
707	FSBP	0.812325	8.3742
708	NKX1-2	0.812325	-0.8828
709	FCAR	0.812325	8.1655
710	SLC4A7	0.812325	4.8505
711	ETS1	0.812325	1.5463
712	CNDP1	0.812325	8.2817
713	DBF4B	0.812325	7.3019
714	TRIM5	0.812325	8.8168
715	KIF1C	0.812325	0.71915
716	TAF15	0.812325	7.6356
717	DYRK2	0.812325	6.0822
718	SDC2	0.812325	8.8551
719	ELP6	0.812325	6.0213
720	LRGUK	0.812325	2.0021
721	FAM8A1	0.812325	-0.8456
722	ZNF304	0.812325	5.6027
723	THPO	0.812325	-0.73618
724	hsa-mir-451a	0.812325	9.1491
725	ASTN1	0.812325	4.8867
726	NUSAP1	0.812325	8.9899
727	ZNF501	0.812325	3.7463
728	ALG1L	0.812325	5.8008
729	CCDC28B	0.812325	8.5884
730	SLC35D3	0.812325	6.5812
731	KRTAP19-6	0.812325	-0.33343
732	PER3	0.812325	7.9477
733	DDHD2	0.812325	4.9885
734	hsa-mir-4302	0.812325	9.4425
735	CLCA4	0.812325	5.2676
736	KCNE1	0.812325	7.152
737	HPS6	0.812325	5.6289
738	RNF150	0.812325	6.6134
739	ELAVL4	0.812325	3.1964
740	VWF	0.812325	5.1856
741	CSPP1	0.812325	8.1401
742	LRRC37B	0.812325	3.0647
743	KIF2B	0.814044	4.4355
744	hsa-mir-4711	0.812325	8.8545
745	HTR7	0.814044	6.0711
746	hsa-mir-3921	0.812325	9.9154
747	MELK	0.814044	3.9133
748	PPP1R9B	0.814044	5.0875
749	TCEB1	0.814044	5.5526
750	FAM120AOS	0.814044	8.3385
751	INSL5	0.814044	7.9918
752	ZNF443	0.814044	6.7726
753	PRX	0.814044	6.2469
754	TNK1	0.814044	3.8632
755	MKLN1	0.814044	4.3235
756	SLC25A10	0.814485	-0.48201
757	MYO3A	0.814485	3.8205
758	KLHL7	0.814485	-1.3223
759	ADCYAP1R1	0.814485	0.033645
760	hsa-mir-1297	0.812325	7.1129
761	MID1	0.817325	8.4538
762	CRLF3	0.817325	8.5419
763	hsa-mir-331	0.812325	8.7653
764	FAM188B	0.817325	5.2971
765	S100A2	0.818202	8.9556
766	TSPEAR	0.818202	0.25696
767	MGAT3	0.819002	0.11772
768	B3GAT3	0.819493	8.3849
769	CYP4B1	0.819493	0.74416
770	TLCD1	0.819654	4.7465
771	DHX34	0.819654	0.35234
772	VAV1	0.819654	0.71598
773	hsa-mir-4320	0.812325	7.6524
774	OPCML	0.819654	2.4235
775	hsa-mir-5572	0.812325	4.2726
776	METTL22	0.819654	5.0368
777	TMEM234	0.819654	8.9446
778	TRIM29	0.819654	8.0957
779	ESCO2	0.819654	8.3087
780	FAM189A1	0.819654	0.074615
781	CNOT8	0.820055	-0.8988
782	ACSM1	0.820055	8.326
783	ZNF274	0.820055	0.32233
784	PCDHA11	0.79342	7.4144
785	ADAP2	0.822412	7.8694
786	CDK5RAP1	0.822412	8.471
787	IQCF3	0.822412	6.0906
788	C11orf54	0.822412	6.2056
789	CXXC5	0.822412	6.1936
790	OR52E6	0.822412	4.6382
791	SUCNR1	0.822412	8.7121
792	hsa-mir-6873	0.812325	3.0647
793	PHACTR4	0.822412	7.8784
794	MICALL2	0.822412	0.61329
795	GPT	0.822412	0.87293
796	FAM160B2	0.822412	8.0225
797	AOAH	0.822412	8.9527
798	IGSF8	0.822412	8.0879
799	NT5C3A	0.822412	8.1607
800	LOC100507003	0.822412	8.003
801	TMC6	0.822412	4.742
802	CCDC54	0.822412	6.2885
803	FGF5	0.822412	7.1549
804	IL17F	0.822412	5.4327
805	FAM183A	0.822412	4.244
806	NKIRAS2	0.822412	5.4834
807	OASL	0.822412	7.9228
808	hsa-mir-3668	0.803821	10.527
809	VDR	0.822412	4.6509
810	hsa-mir-8071-1	0.812325	9.0498
811	C10orf90	0.822412	8.4789
812	PTPRB	0.822412	5.0618
813	WRAP53	0.822412	5.3645
814	PPP1R3G	0.822412	8.2715
815	ANXA13	0.822412	8.7227
816	EMB	0.822412	8.8588
817	ABCA5	0.822412	8.1794
818	CSTA	0.822412	3.6306
819	HSPA1B	0.822412	7.9495
820	MOB3C	0.822412	1.6386
821	CHKB	0.822412	5.223
822	TMEM39A	0.822412	6.7635
823	hsa-mir-548ar	0.803821	8.5358
824	GAL3ST4	0.822412	2.068
825	GRM1	0.822412	4.2222
826	KRTAP10-9	0.822412	0.47143
827	JMJD4	0.824338	-0.37155
828	RBPJL	0.824416	0.091866
829	hsa-mir-6718	0.812325	5.7318
830	PAXBP1	0.825173	4.9582
831	KRTAP1-4	0.826802	7.3898
832	RAB34	0.812325	7.8678
833	hsa-mir-6507	0.812325	2.7419
834	hsa-mir-3677	0.812325	5.0246
835	FAM19A1	0.829633	4.6863
836	THSD1	0.830153	4.5697
837	FAM127B	0.831872	4.4862
838	SECTM1	0.832455	7.8491
839	OR4S2	0.833095	1.6954
840	GABRR2	0.833095	-0.46911
841	UBALD2	0.833095	4.8876
842	ZMPSTE24	0.833095	8.0131
843	hsa-mir-548f-1	0.812325	9.7507
844	hsa-mir-4636	0.812325	5.0179
845	hsa-mir-431	0.812325	9.0699
846	CPOX	0.833095	0.080967
847	EIF4E	0.833095	1.7911
848	hsa-mir-4710	0.812325	1.8805
849	TRABD2B	0.833095	5.3612
850	TINAGL1	0.833095	7.8644
851	FCGR1A	0.833095	5.2633
852	DUSP3	0.833095	5.0828
853	CUZD1	0.833095	6.6485
854	PRR23B	0.833095	7.13
855	PSMA6	0.833095	2.8895
856	C5orf64	0.833095	7.2704
857	MYOM1	0.833095	7.2411
858	CXorf23	0.833095	6.7219
859	AGPAT3	0.833095	0.33891
860	PDE4B	0.833095	3.3864
861	HBD	0.833095	8.5026
862	POU3F1	0.833095	3.7159
863	HCK	0.833095	2.6524
864	RPS15	0.833095	0.44726
865	MANEAL	0.833095	-0.023762
866	FAM92A1	0.833095	6.1319
867	hsa-mir-1202	0.814044	5.9592
868	hsa-mir-4466	0.814044	2.6781
869	hsa-mir-4435-1	0.814044	6.2695
870	TTR	0.833095	6.3178
871	MAOB	0.833095	7.8139
872	MLPH	0.833095	4.3627
873	C12orf42	0.833095	6.3815
874	GH1	0.833095	4.2766
875	SYNGR1	0.833095	8.5079
876	UBE2E2	0.833095	6.435
877	SBSPON	0.833095	8.2282
878	CST9L	0.833095	-1.3306
879	ZSCAN5B	0.833095	5.3455
880	HMGB3	0.833095	2.9553
881	C16orf71	0.833095	-0.53177
882	hsa-mir-3691	0.818202	5.7832
883	MORF4L1	0.833095	7.7226
884	SLC4A2	0.833095	8.3558
885	TIMP1	0.833095	5.3515
886	CDC37	0.833095	3.5589
887	PPP2R3A	0.833095	7.7897
888	RELL1	0.833095	7.7313
889	N4BP2L2	0.833095	7.934
890	CNTNAP5	0.833095	8.6901
891	NCF1	0.833095	5.0638
892	DCTD	0.833095	8.5752
893	ALDH16A1	0.833095	6.4058
894	FBXO16	0.833095	5.4979
895	PRDM14	0.833095	7.8217
896	ZNF804A	0.833095	5.2603
897	GDF15	0.833095	1.024
898	SYNGR2	0.833095	1.496
899	OR6B3	0.833095	8.1976
900	hsa-mir-8066	0.820055	6.5653
901	DCUN1D5	0.833095	2.5642
902	TMEM243	0.833095	2.3906
903	SLC35E2	0.833095	4.9351
904	SEMA3B	0.833095	6.7719
905	FAM26F	0.833095	5.7081
906	GYPC	0.833095	8.0605
907	POGK	0.833095	6.2416
908	FAM216A	0.833095	7.7489
909	DCUN1D4	0.833095	7.6303
910	CNKSR1	0.833095	7.2694
911	CHST13	0.833095	2.7419
912	OR4F15	0.833095	5.4209
913	CCDC110	0.833095	6.276
914	ZSCAN18	0.833095	5.287
915	CELA2A	0.833095	7.7606
916	hsa-mir-8083	0.822412	4.8556
917	hsa-mir-1180	0.822412	2.7226
918	AGTR1	0.833095	1.5643
919	C1orf234	0.833095	7.8344
920	GTSF1	0.833095	2.7142
921	ZDHHC4	0.833095	7.9624
922	GLP1R	0.833095	-0.5248
923	NLRP11	0.833095	8.4459
924	HEY2	0.833095	5.155
925	FAM209A	0.833155	4.2716
926	USP49	0.833155	0.40911
927	DOCK9	0.835221	3.2644
928	NMNAT3	0.835357	8.5521
929	CENPH	0.812325	2.0658
930	HHLA2	0.835357	0.82616
931	SERP1	0.835357	5.18
932	KCNA1	0.835357	6.4662
933	NXPE4	0.835357	8.5595
934	SNTG1	0.837175	6.4356
935	IBA57	0.837175	-0.11751
936	DCX	0.837602	7.8517
937	PARP10	0.837602	5.8062
938	KIAA1967	0.837602	0.018808
939	NCK1	0.837602	5.2165
940	RFFL	0.838238	6.1383
941	hsa-mir-4439	0.822412	4.7588
942	PELI1	0.838238	3.6054
943	OCLN	0.838238	6.3057
944	hsa-mir-4656	0.822412	8.9561
945	FAM159B	0.839593	5.3551
946	C7orf63	0.839593	8.1783
947	ST6GALNAC4	0.842921	7.8041
948	hsa-mir-223	0.822412	9.4182
949	TMSB4Y	0.822412	0.89998
950	PHIP	0.842921	5.0404
951	hsa-mir-6127	0.822412	2.0658
952	hsa-mir-1260a	0.822412	5.4012
953	DMRT1	0.842921	-0.078279
954	ANKRD40	0.842921	5.4371
955	BSPH1	0.833095	-0.69818
956	PSMC3IP	0.842921	8.615
957	ALDH1B1	0.842921	8.2072
958	RHBDL2	0.842921	7.0254
959	KDM5C	0.842921	5.8352
960	ATP2A3	0.842921	7.0872
961	TCF24	0.842921	7.3336
962	ARID1A	0.842921	7.2803
963	CRX	0.842921	4.0878
964	CWC22	0.842921	2.3553
965	DHODH	0.842921	2.3553
966	FAM186B	0.842921	6.2299
967	KCTD13	0.843139	8.3216
968	GAGE12B	0.803821	9.8676
969	hsa-mir-4682	0.830153	9.4352
970	SP140	0.844532	1.8319
971	EBF3	0.844532	7.6961
972	ARTN	0.844532	0.67241
973	CST3	0.844532	-0.41994
974	FNDC1	0.844532	7.845
975	DOCK11	0.844532	0.50924
976	C4orf26	0.844532	7.6432
977	GSTA5	0.844532	4.8824
978	THAP8	0.844532	0.95575
979	TCEB3B	0.844532	0.1128
980	UNC45B	0.844532	5.3206
981	AKAP10	0.844532	7.7636
982	RIT2	0.844532	6.2015
983	ANKDD1B	0.844532	3.0325
984	PCDHB5	0.844532	5.2478
985	GRIA1	0.844532	8.684
986	TSPAN6	0.844532	-0.72835
987	ZNF287	0.844532	3.6107
988	PDIA2	0.844532	7.8516
989	MLXIPL	0.844532	8.4063
990	CPPED1	0.844532	7.8695
991	MDGA1	0.845185	-0.036259
992	EMID1	0.845185	2.812
993	TFCP2L1	0.845185	-0.82697
994	KATNA1	0.845185	6.584
995	hsa-mir-6885	0.833095	4.3089
996	GARS	0.845185	0.38673
997	PSIP1	0.845185	-0.16343
998	C8G	0.845185	7.4991
999	EPN2	0.845185	8.4881
1000	IPO9	0.845185	5.8043
1001	MYOG	0.845185	4.184
1002	SI	0.845185	1.2242
1003	TMEM51	0.845185	0.80233
1004	OR2D3	0.845185	8.1626
1005	ZNF599	0.845185	-0.73483
1006	CCDC148	0.845185	6.9378
1007	SKIDA1	0.845185	1.0629
1008	STXBP4	0.845185	6.4142
1009	LOC100130370	0.845185	4.3423
1010	BCR	0.845185	4.9213
1011	SLC4A1	0.845185	5.6463
1012	HLA-DPB1	0.845185	7.9199
1013	CKAP5	0.845185	4.9153
1014	TTC22	0.845185	4.145
1015	WDR83OS	0.845185	2.7482
1016	SMARCE1	0.845185	4.5098
1017	TYW1B	0.845185	7.8609
1018	MON1B	0.845185	7.1107
1019	TACR2	0.845185	4.6881
1020	RAB23	0.845185	-0.012136
1021	PLP2	0.84636	5.1018
1022	PHF20L1	0.847395	0.13307
1023	SLFN13	0.849296	4.8726
1024	ARL17B	0.812325	8.867
1025	hsa-mir-4296	0.833095	6.5572
1026	ZFYVE9	0.849296	5.2493
1027	ZNF260	0.849296	7.9014
1028	GLMN	0.849296	7.8006
1029	MPV17L2	0.849296	5.3355
1030	GCSH	0.849296	-0.47265
1031	RBFOX2	0.849296	7.9633
1032	TTC28	0.849333	1.9463
1033	KCTD15	0.849333	1.2303
1034	GTF2IRD2	0.849333	7.4343
1035	hsa-mir-1273a	0.833095	3.0647
1036	hsa-mir-93	0.833095	5.7673
1037	ABCC11	0.849333	7.6899
1038	FSCN1	0.849333	8.5225
1039	RBP2	0.849333	4.4935
1040	TAP1	0.849333	4.5604
1041	SPINK8	0.849333	0.77926
1042	A4GALT	0.849333	5.1773
1043	hsa-mir-1973	0.833095	5.5523
1044	hsa-mir-32	0.812325	9.7411
1045	RNF41	0.849333	2.3424
1046	PPAPDC2	0.849333	-0.25774
1047	TWF2	0.849333	6.6429
1048	GOLGB1	0.850395	8.4325
1049	PREX2	0.850395	7.9167
1050	PRRX1	0.850561	4.9276
1051	hsa-mir-4650-2	0.814044	10.251
1052	C20orf78	0.850561	8.0278
1053	OR7G2	0.850561	4.7896
1054	SH2D5	0.850561	1.8581
1055	TBX15	0.850561	1.5322
1056	SFRP4	0.850561	7.8469
1057	INO80C	0.850561	5.8807
1058	PGM1	0.850561	5.2375
1059	SAC3D1	0.850561	7.9685
1060	SUMF1	0.850561	2.1427
1061	NIPSNAP1	0.850561	-0.73068
1062	hsa-mir-34a	0.837602	9.0535
1063	SIN3B	0.850561	7.939
1064	CTDP1	0.850561	2.5653
1065	BOD1L2	0.850561	7.106
1066	TAGLN3	0.850561	6.9693
1067	SURF4	0.850561	5.9305
1068	ANKRD17	0.850561	6.3387
1069	DHRS2	0.850561	5.9458
1070	IL12RB1	0.850561	6.1916
1071	TSPAN32	0.850561	7.6126
1072	PCED1B	0.85085	0.22566
1073	MFAP3	0.850917	7.5126
1074	C16orf58	0.850917	2.1611
1075	PRH2	0.850917	3.6935
1076	TEAD4	0.850917	3.8645
1077	hsa-mir-5001	0.839593	2.5148
1078	HEYL	0.851923	2.2356
1079	RNF208	0.851923	7.638
1080	TET3	0.851923	0.65016
1081	HOXA10	0.851923	0.03822
1082	UNC13D	0.851923	7.9131
1083	CLDN6	0.851923	7.9589
1084	GNB4	0.851923	8.3515
1085	MAP4K1	0.851923	3.539
1086	MAGEH1	0.851923	2.6781
1087	FGF23	0.851923	3.5062
1088	DRG2	0.851923	1.0964
1089	ZNF212	0.851923	6.836
1090	hsa-mir-548ax	0.842921	4.3514
1091	KLF11	0.851923	5.5384
1092	SLC18B1	0.851923	6.045
1093	hsa-mir-1277	0.842921	0.50884
1094	GBP1	0.851923	-0.2338
1095	DPY19L2	0.851923	6.4849
1096	CA8	0.851923	8.395
1097	OR52B2	0.851923	7.6765
1098	hsa-mir-4799	0.844532	9.0465
1099	ZNF300	0.851923	7.7628
1100	HDHD1	0.851923	3.6512
1101	F2	0.851923	0.84654
1102	EPHB4	0.851923	0.46562
1103	hsa-mir-1269a	0.844532	9.2653
1104	SNX25	0.851923	0.94972
1105	RAD54L2	0.851923	1.7896
1106	hsa-mir-3935	0.844532	8.4292
1107	DGKE	0.851923	7.7275
1108	TMEM225	0.851923	7.5015
1109	TMUB2	0.851923	4.986
1110	PPIAL4G	0.844532	6.2694
1111	EOMES	0.851923	0.44182
1112	GCGR	0.851923	7.4256
1113	ANKRD18A	0.851923	3.0647
1114	SREBF2	0.851923	3.7066
1115	ALG11	0.851923	2.5667
1116	KHDRBS3	0.851923	5.7656
1117	ABHD14B	0.851923	2.6682
1118	TMEM244	0.851923	3.0675
1119	CCAR2	0.851923	4.9183
1120	TMEM202	0.851923	4.7412
1121	EXTL2	0.851923	7.6656
1122	CD36	0.851923	7.6917
1123	RXFP4	0.851923	8.4721
1124	IL18R1	0.851923	4.7711
1125	NOS1	0.851923	5.3998
1126	CASC4	0.851923	7.2765
1127	ZNF394	0.851923	7.2743
1128	LMOD3	0.851923	4.4184
1129	TOPBP1	0.852637	0.49058
1130	NKAIN3	0.852695	5.8969
1131	SHISA9	0.853958	0.39369
1132	TUBGCP2	0.854474	0.94898
1133	FAM71A	0.854474	5.073
1134	DCK	0.854474	0.024662
1135	SMC1B	0.854474	-0.45454
1136	STAT6	0.854474	3.0308
1137	SPIN4	0.854474	3.7572
1138	TMEM41B	0.854474	7.3677
1139	FLVCR2	0.854474	4.6196
1140	YWHAQ	0.854474	0.59232
1141	KIF26B	0.854474	0.10593
1142	PEX1	0.854474	0.68793
1143	SEMA7A	0.854474	5.3595
1144	ATP5J	0.854474	8.2754
1145	CPNE3	0.854474	7.7941
1146	HNF4G	0.854474	8.422
1147	ZNF329	0.854474	0.50465
1148	RGS17	0.854474	5.0904
1149	HSPB9	0.854474	-0.64256
1150	SLC35G6	0.854474	7.8525
1151	SLAIN1	0.854474	0.14353
1152	AACS	0.854474	5.1411
1153	CCDC81	0.854474	8.1706
1154	PRR13	0.854474	0.26552
1155	GPIHBP1	0.854474	7.7483
1156	hsa-mir-1908	0.849296	3.0647
1157	hsa-mir-6133	0.849296	5.7979
1158	GTDC2	0.854474	3.493
1159	NCR1	0.854474	5.1488
1160	WDR16	0.854474	7.9508
1161	ORM2	0.849333	5.2708
1162	ZNF727	0.854474	3.9576
1163	HIST1H4F	0.854474	7.3717
1164	PRPF40A	0.854474	4.8045
1165	SUMO4	0.854474	4.365
1166	NECAB3	0.854474	-0.65919
1167	HRCT1	0.854474	5.4052
1168	hsa-mir-4260	0.849333	8.458
1169	ARG1	0.854474	0.12962
1170	hsa-mir-136	0.849333	3.8572
1171	KIAA1257	0.854474	2.7419
1172	GOLGA2	0.854474	3.7509
1173	TCFL5	0.854474	2.2425
1174	COL15A1	0.854474	5.5713
1175	ELP2	0.854474	5.7386
1176	GPRIN2	0.854474	5.1219
1177	TSKU	0.854474	4.4437
1178	SIRPB1	0.854474	2.5282
1179	KIF5A	0.854474	7.812
1180	OR5C1	0.854474	1.8319
1181	STYK1	0.854474	-1.0586
1182	NOD1	0.854474	5.0477
1183	hsa-mir-6720	0.849333	-0.33879
1184	hsa-mir-320d-1	0.849333	5.7894
1185	PPID	0.854892	2.115
1186	OTUD5	0.855083	-0.17157
1187	TMEM200B	0.855788	4.8718
1188	KLHL38	0.856331	7.6768
1189	DGKH	0.856331	4.1828
1190	PRDM13	0.856331	3.7096
1191	NUDT10	0.856331	-0.10764
1192	HNRNPCL1	0.856331	3.0508
1193	hsa-mir-122	0.850561	8.2583
1194	hsa-mir-521-2	0.833095	0.4677
1195	QRICH2	0.861066	7.796
1196	SLC25A12	0.861066	7.6807
1197	hsa-mir-146b	0.850561	3.9346
1198	GPR101	0.861066	1.0555
1199	RPGR	0.861066	7.1983
1200	RAB3A	0.861066	7.9924
1201	EQTN	0.861066	0.99271
1202	SPDYE2	0.851923	8.8042
1203	TTC39B	0.861066	7.6755
1204	DAXX	0.861066	5.464
1205	CGA	0.861066	7.9212
1206	hsa-mir-7113	0.850917	5.6193
1207	hsa-mir-7706	0.850917	3.0647
1208	hsa-mir-320e	0.850917	1.8574
1209	hsa-mir-3663	0.850917	3.1856
1210	DCAKD	0.861066	3.8837
1211	APOF	0.861066	2.9164
1212	ZSCAN21	0.861066	7.4238
1213	UBA6	0.861066	4.1716
1214	hsa-mir-4742	0.851923	8.5394
1215	ZNF496	0.861066	4.8793
1216	ARFGAP2	0.861066	7.2784
1217	BBS4	0.861066	3.1448
1218	TRDN	0.861066	1.5955
1219	SERPINB7	0.861066	0.31402
1220	LCN15	0.861066	2.1554
1221	hsa-mir-523	0.812325	6.5586
1222	ARMC6	0.861066	5.7261
1223	hsa-mir-637	0.851923	5.0168
1224	ACSL4	0.861066	4.2645
1225	KNOP1	0.861066	1.1921
1226	KCNJ5	0.861066	4.9199
1227	NT5C3B	0.861066	7.8253
1228	GRIK2	0.861066	7.9216
1229	MALT1	0.861066	3.358
1230	LAMA2	0.861066	-0.77728
1231	IRF9	0.861066	4.9281
1232	hsa-mir-6071	0.851923	3.87
1233	COL9A2	0.861066	4.9451
1234	PCNA	0.861066	2.9764
1235	LOC730159	0.861066	4.9404
1236	RPP40	0.861066	6.5213
1237	FAM173A	0.861066	4.116
1238	HIVEP1	0.861066	4.5046
1239	KAT2B	0.861066	5.5699
1240	PLEKHF2	0.861066	6.5746
1241	KLF13	0.861066	3.2649
1242	KEL	0.861066	4.566
1243	TMEM219	0.861066	4.3504
1244	MYCBPAP	0.861066	7.1842
1245	TAGLN	0.861066	4.3892
1246	VAMP4	0.861066	0.82821
1247	hsa-mir-7515	0.851923	5.0461
1248	SLCO3A1	0.863059	0.18571
1249	LOC100288814	0.863059	-0.50561
1250	LAMTOR4	0.863059	7.579
1251	AUNIP	0.863059	2.1142
1252	OSBPL3	0.863059	4.6464
1253	KDM6B	0.863059	1.0247
1254	CDYL	0.863059	5.6872
1255	hsa-mir-4695	0.851923	1.075
1256	hsa-mir-4253	0.851923	8.0968
1257	ZNF337	0.863691	-0.18899
1258	ZNF608	0.863691	4.2536
1259	MPP1	0.863691	0.11927
1260	hsa-mir-885	0.851923	5.5476
1261	GRN	0.863691	-0.045598
1262	ZSWIM6	0.863691	4.4856
1263	KCNMA1	0.863691	8.2717
1264	hsa-mir-639	0.851923	2.4253
1265	hsa-mir-222	0.851923	5.4564
1266	CAMK4	0.863691	4.49
1267	GHDC	0.863691	0.10423
1268	HCN2	0.863691	4.3655
1269	C19orf66	0.863691	7.7826
1270	CLPSL1	0.863691	4.3392
1271	HIST1H4G	0.863691	4.9989
1272	MTMR2	0.863691	5.4279
1273	LY6H	0.863691	7.6799
1274	CAGE1	0.863691	7.0971
1275	SOX6	0.863691	-0.27599
1276	LLGL2	0.863691	3.0647
1277	GAS2L2	0.863691	2.485
1278	C9orf37	0.863691	7.6363
1279	TAL2	0.863691	4.2603
1280	FIZ1	0.863691	4.0205
1281	hsa-mir-4699	0.854474	5.0692
1282	GKN1	0.863691	7.3577
1283	HDGFRP2	0.863691	0.088978
1284	SYCN	0.863691	5.0215
1285	ANKRD34B	0.863691	7.5963
1286	hsa-mir-556	0.837602	-0.81625
1287	ZNF605	0.863691	7.213
1288	hsa-mir-7152	0.854474	9.1259
1289	FAR2	0.863691	7.2478
1290	FAM200A	0.863691	7.166
1291	IL1F10	0.863691	-0.24137
1292	hsa-mir-3605	0.854474	7.0485
1293	CCDC166	0.863691	2.8068
1294	hsa-mir-8059	0.854474	-0.048025
1295	CAPN10	0.863691	2.9445
1296	ADAMTSL5	0.863691	4.6242
1297	DOK2	0.863691	5.9243
1298	FASTKD2	0.863691	0.52564
1299	KRT3	0.863691	0.033162
1300	ZNF536	0.863691	7.8691
1301	ETV5	0.863691	7.4908
1302	DGKA	0.863691	5.0394
1303	LRRC37A	0.863691	6.2202
1304	HIST2H2AC	0.863691	2.9764
1305	SOHLH2	0.863691	6.6869
1306	HOXD12	0.863691	3.0535
1307	CTSL2	0.863691	3.8895
1308	PRKAA1	0.863691	4.6292
1309	RPL11	0.863691	2.2425
1310	CSN2	0.863691	3.0647
1311	NRN1L	0.863691	4.4663
1312	SOX14	0.863691	3.5366
1313	TTPA	0.863691	5.6168
1314	C5orf38	0.863799	1.6147
1315	ARGFX	0.863799	4.2142
1316	CXXC4	0.863799	0.87952
1317	MYL7	0.863799	0.76567
1318	HMOX1	0.863991	5.1382
1319	C9orf72	0.863991	4.8463
1320	PLEKHO2	0.863991	-0.080827
1321	CYS1	0.865497	0.55059
1322	ARMC12	0.86576	-0.69564
1323	PIP4K2A	0.86576	8.038
1324	hsa-mir-342	0.854474	-0.81479
1325	hsa-mir-198	0.854474	8.0739
1326	hsa-mir-646	0.854474	6.5255
1327	hsa-mir-6796	0.854474	7.5171
1328	ZFHX4	0.86576	2.1889
1329	RCC2	0.86576	5.4866
1330	ZNF134	0.86576	7.8773
1331	USP21	0.86576	2.2224
1332	SMAD6	0.86576	5.7518
1333	PTH2R	0.86576	-0.87023
1334	KPRP	0.86576	4.2664
1335	MAZ	0.86576	-0.26117
1336	CLUL1	0.86576	7.256
1337	RTCA	0.86576	-1.1475
1338	SULF1	0.86576	3.8041
1339	EFCAB2	0.86576	5.6361
1340	SPATA31A2	0.855788	8.3686
1341	HPCA	0.86576	0.39975
1342	LOC100287399	0.86576	7.7622
1343	DXO	0.855788	0.45551
1344	SDK2	0.86576	4.4782
1345	NSMAF	0.86576	7.0201
1346	hsa-mir-1276	0.855788	4.7066
1347	APPL2	0.86576	0.0098256
1348	ABCG2	0.86576	6.9544
1349	SPATA21	0.86576	2.9431
1350	LAMTOR5	0.86576	4.2787
1351	KIRREL	0.86576	7.5639
1352	TTC26	0.86576	-1.3716
1353	PPP1R3C	0.86576	7.218
1354	SLITRK6	0.86576	7.1363
1355	LSM7	0.86576	4.8775
1356	SLIT3	0.86576	0.92008
1357	TCTE3	0.86576	7.2805
1358	TMEM14B	0.86576	5.0019
1359	SSX2IP	0.86576	7.9046
1360	SPATA31A3	0.812325	10.503
1361	ARID2	0.86576	0.54543
1362	RPL28	0.86576	5.1353
1363	ANP32A	0.86576	0.25931
1364	ZNF165	0.86576	-0.22743
1365	ZFY	0.86576	-0.52691
1366	MYO1D	0.86576	7.0508
1367	HIST1H1B	0.86576	3.5377
1368	LARP4	0.86576	5.8524
1369	TCEA2	0.86576	6.3849
1370	PSMB4	0.86576	1.9322
1371	PLOD3	0.86576	4.6512
1372	ZNF696	0.86576	1.85
1373	GPR39	0.86576	5.8944
1374	XG	0.86576	8.0692
1375	TSPAN5	0.86576	5.0201
1376	AKIRIN2	0.86576	4.9206
1377	RASGEF1A	0.86576	4.701
1378	TRIP6	0.86576	-0.0078798
1379	EGFR	0.86576	7.5923
1380	RTKN	0.86576	7.0146
1381	SCPEP1	0.86576	5.2088
1382	CXCR6	0.86576	0.63212
1383	TMEM81	0.86576	7.6623
1384	OR7D2	0.86576	6.8822
1385	TSPAN33	0.86576	5.4817
1386	DISC1	0.861066	-0.048755
1387	hsa-mir-566	0.861066	2.1812
1388	hsa-mir-663b	0.861066	2.4192
1389	FAM157B	0.861066	4.4831
1390	FUNDC1	0.86576	4.1722
1391	BLOC1S6	0.86576	3.924
1392	OR2F2	0.86576	7.5746
1393	hsa-mir-548az	0.861066	2.8934
1394	FBXL22	0.86576	3.5768
1395	FREM3	0.86576	-0.22878
1396	IFT81	0.86576	1.019
1397	RNASE8	0.86576	7.1678
1398	SCN11A	0.86576	4.4505
1399	INSC	0.86576	4.7186
1400	MAGI2	0.86576	7.8162
1401	STAT3	0.86576	0.80485
1402	CEP55	0.86576	-0.83617
1403	ZSCAN25	0.86576	5.346
1404	KCTD2	0.86576	7.7889
1405	TRAM1L1	0.86576	4.4915
1406	KPNA2	0.86576	4.7422
1407	CRYM	0.86576	0.090397
1408	RABAC1	0.86576	7.4049
1409	ZNF483	0.86576	-0.50294
1410	hsa-mir-4537	0.861066	7.3166
1411	C19orf60	0.86576	0.37757
1412	CD24	0.86576	3.9694
1413	SLC30A4	0.86576	5.2322
1414	SRSF12	0.86576	5.5448
1415	CLIP1	0.86576	4.9234
1416	hsa-mir-4280	0.861066	-0.43019
1417	OR8G2	0.86576	7.7484
1418	TMEM115	0.86576	5.2702
1419	POU3F4	0.866071	-0.55432
1420	DRAM2	0.867129	4.7292
1421	hsa-mir-6715a	0.863059	7.9318
1422	ELL2	0.867129	1.9062
1423	TSPY1	0.867129	-2.8056
1424	ZNF829	0.867129	7.648
1425	SUN3	0.867129	7.8814
1426	TRAPPC8	0.867129	3.8715
1427	CEBPG	0.867129	-0.35138
1428	hsa-mir-103b-1	0.803821	13.07
1429	ZSCAN20	0.867129	1.1459
1430	SMARCD3	0.867129	6.2464
1431	HIST1H3H	0.867129	4.7491
1432	hsa-mir-4740	0.863691	4.8211
1433	PFDN4	0.867129	0.60893
1434	DEFB126	0.867129	7.104
1435	ESM1	0.867129	0.079279
1436	CACNA1S	0.867129	5.7405
1437	hsa-mir-376c	0.849333	3.9344
1438	PCDHB8	0.867129	7.615
1439	PTN	0.867129	7.3212
1440	TFDP2	0.867129	4.5647
1441	LOC81691	0.867129	5.611
1442	CRTAM	0.867129	8.0535
1443	DPPA3	0.867129	6.8589
1444	EXOC3L2	0.867129	-1.3228
1445	HOXA2	0.867129	1.2085
1446	CATSPERG	0.867129	7.5657
1447	IMP3	0.867129	1.9467
1448	SPINK13	0.867129	4.378
1449	FAM168A	0.867129	4.2849
1450	SETMAR	0.867129	4.6045
1451	AHDC1	0.867129	4.1575
1452	PIWIL4	0.867129	7.1037
1453	BAG4	0.867129	5.929
1454	ADPRHL2	0.867129	6.8382
1455	PNN	0.867129	5.2676
1456	ATXN7	0.867129	6.1559
1457	CX3CR1	0.867129	0.32612
1458	SLC34A2	0.867129	5.7192
1459	RHOXF2	0.867129	0.46935
1460	hsa-mir-638	0.863691	1.0569
1461	hsa-mir-4763	0.863691	4.9987
1462	hsa-mir-4727	0.863691	6.6047
1463	hsa-mir-6851	0.863691	3.0647
1464	hsa-mir-1228	0.863691	2.4235
1465	SLC47A2	0.867129	5.1428
1466	hsa-mir-7112-1	0.863691	4.8185
1467	MGAT4A	0.867935	3.8494
1468	GFI1B	0.867935	5.3162
1469	IL25	0.868486	6.9499
1470	OR7D4	0.868561	5.5892
1471	UPF2	0.868642	7.0838
1472	hsa-mir-4481	0.863691	9.2398
1473	SLK	0.869806	4.1273
1474	ANKEF1	0.869806	4.0533
1475	STRIP2	0.869908	0.16274
1476	EIF4EBP2	0.869908	0.39961
1477	FAM20A	0.870024	-0.44562
1478	CD1C	0.870024	7.4803
1479	hsa-mir-4509-1	0.863691	7.8299
1480	BMP4	0.870024	1.5353
1481	ZCCHC11	0.870024	-0.24649
1482	FNBP1	0.870024	4.2144
1483	LOXHD1	0.870024	3.1631
1484	PI16	0.870024	0.6097
1485	VPS37B	0.870024	5.2746
1486	GJA4	0.870024	5.388
1487	TRH	0.870024	4.6389
1488	NME2	0.86576	4.8771
1489	hsa-mir-302e	0.863799	8.3868
1490	POLR2H	0.870024	0.53942
1491	SGMS2	0.870024	5.2041
1492	AP3S2	0.870024	4.1141
1493	UBXN7	0.870024	6.3817
1494	PTP4A1	0.870024	1.7162
1495	TRAFD1	0.870024	1.6287
1496	MT2A	0.864535	5.7179
1497	RPS4X	0.870024	1.079
1498	GRIN2C	0.870024	-0.99424
1499	ZNF207	0.870024	7.4938
1500	SSX5	0.870024	7.603
1501	LGALS16	0.86576	-0.4284
1502	RPS6KA2	0.870024	0.97098
1503	DMKN	0.870024	6.357
1504	KRT40	0.870024	7.2373
1505	C22orf26	0.870024	1.8496
1506	IYD	0.870024	4.6146
1507	S1PR2	0.870024	5.9113
1508	hsa-mir-520b	0.851923	10.065
1509	THAP2	0.870024	-0.31039
1510	BOD1	0.870024	1.7492
1511	C5orf51	0.870024	-0.62452
1512	MAPK8	0.870024	4.8608
1513	ISL1	0.870024	7.438
1514	CYP3A43	0.870024	7.3441
1515	hsa-mir-548v	0.86576	0.94197
1516	ZFYVE1	0.870024	7.1658
1517	FMO4	0.870024	5.7364
1518	EVC2	0.870024	-1.1784
1519	DHDH	0.870024	0.81014
1520	hsa-mir-4449	0.86576	7.8119
1521	C4orf40	0.870024	7.1621
1522	C4orf51	0.870024	5.034
1523	PDLIM4	0.870024	7.4229
1524	PCF11	0.870024	2.9676
1525	KCNRG	0.870024	2.9764
1526	CYP2R1	0.870024	7.4173
1527	TEX36	0.870024	7.3825
1528	ORC1	0.870024	6.5353
1529	TMEM30B	0.870024	1.9558
1530	COL6A6	0.870024	6.7654
1531	CT62	0.870024	4.8687
1532	EML2	0.870024	5.1567
1533	KLK14	0.870024	4.2969
1534	SGCE	0.870024	5.3831
1535	ACSM5	0.870024	2.0225
1536	HHIP	0.870024	4.2803
1537	EIF2B4	0.870024	2.8159
1538	MYO1G	0.870024	7.447
1539	OR10G2	0.872441	6.7983
1540	EMX1	0.872441	0.23528
1541	DEFB130	0.874885	6.78
1542	SYN1	0.877822	-0.57209
1543	ZNF680	0.877822	6.9851
1544	KCNH4	0.877822	0.24479
1545	WRN	0.877822	-0.61172
1546	hsa-mir-190b	0.86576	8.4358
1547	ALS2CL	0.877822	7.8213
1548	LAMB1	0.877822	2.6096
1549	ARFGEF1	0.877822	6.7307
1550	hsa-mir-4647	0.86576	5.3663
1551	TRIM10	0.877822	6.1924
1552	OR4F16	0.877822	4.2953
1553	TENM4	0.877822	4.2477
1554	SEL1L	0.877822	4.9954
1555	SMURF1	0.877822	7.4028
1556	CALCOCO2	0.877822	6.4431
1557	AGAP3	0.877822	1.3964
1558	KCNJ3	0.877822	4.5806
1559	BEX1	0.877822	6.6452
1560	APOA1BP	0.877822	4.6963
1561	SLC25A38	0.877822	0.15569
1562	ARHGAP22	0.877822	-0.15804
1563	NYX	0.877822	4.6154
1564	AKAP5	0.877822	7.1056
1565	CD81	0.877822	6.0192
1566	OR6C68	0.877822	1.0725
1567	FAM221B	0.877822	2.9548
1568	FARP2	0.877822	7.1481
1569	CTNNA1	0.877822	7.1128
1570	PDCD1LG2	0.877822	0.91642
1571	LPIN1	0.877822	6.6087
1572	LMOD1	0.877822	2.0674
1573	BEGAIN	0.877822	-0.7501
1574	EPM2A	0.877822	3.0641
1575	KDELR3	0.877822	-0.48571
1576	BFAR	0.877822	7.6979
1577	SLC12A8	0.877822	5.9485
1578	GPR133	0.877822	-0.40488
1579	hsa-mir-5683	0.86576	8.5679
1580	hsa-mir-3938	0.86576	5.7247
1581	ATP10B	0.877822	-0.038548
1582	CD70	0.877822	5.2785
1583	C4B	0.803821	12.789
1584	SACM1L	0.877822	4.864
1585	hsa-mir-515-1	0.854474	4.9809
1586	SRA1	0.877822	1.3619
1587	SNAPC3	0.877822	-0.046073
1588	SOX3	0.877822	-0.61586
1589	ATP1A3	0.877822	5.1131
1590	MLF1	0.877822	1.5014
1591	ISG20	0.877822	6.9434
1592	WDFY3	0.877822	4.1988
1593	ACE	0.877822	-0.23585
1594	STX17	0.877822	5.1532
1595	RNPS1	0.877822	2.9764
1596	MAGIX	0.877822	1.9184
1597	ZNF597	0.877822	6.7086
1598	CRABP1	0.877822	4.7745
1599	NAGLU	0.877822	1.3742
1600	HIST1H3G	0.877822	2.3818
1601	KARS	0.877822	3.3726
1602	PUS7	0.877822	3.5218
1603	CDRT15	0.877822	1.62
1604	MKI67IP	0.877822	3.8299
1605	PSMB7	0.877822	1.8736
1606	ARSD	0.877822	5.4074
1607	POP1	0.877822	2.5442
1608	ARHGEF9	0.879438	4.6671
1609	IFIT1B	0.879526	0.10593
1610	HSD17B2	0.879526	7.0156
1611	SH3TC1	0.879526	4.9501
1612	GSPT2	0.880712	4.6496
1613	KRT81	0.880712	1.9361
1614	CBL	0.880712	-1.126
1615	STMN2	0.880712	7.5426
1616	BLMH	0.880712	-0.89787
1617	VSIG10	0.880712	3.8403
1618	EFCAB1	0.880712	0.89171
1619	NPC1L1	0.880712	6.9996
1620	RUFY1	0.880712	7.0514
1621	IQCF6	0.881586	0.92041
1622	DNAJC28	0.882196	4.7438
1623	TMOD3	0.884922	6.7111
1624	TREML1	0.885456	7.6082
1625	C8orf44-SGK3	0.870024	8.6127
1626	MAMDC2	0.885456	7.1025
1627	PKD1L1	0.885456	6.7442
1628	SLC46A2	0.885456	5.2404
1629	ATG10	0.885456	3.7114
1630	C1QC	0.885456	1.4174
1631	hsa-mir-4731	0.867129	8.1436
1632	IRGM	0.885456	6.6589
1633	KHDC3L	0.885456	7.6862
1634	CCDC109B	0.885456	7.3067
1635	GRPEL2	0.885456	4.3368
1636	STOML1	0.885456	1.5739
1637	STON2	0.885456	1.3582
1638	DKK4	0.885456	7.5569
1639	ZNF441	0.885456	6.47
1640	TDRP	0.870024	-1.0511
1641	DLGAP1	0.885456	4.8568
1642	OPN4	0.885456	5.4832
1643	NRGN	0.885456	0.79634
1644	ZNF146	0.885456	7.0799
1645	hsa-mir-4438	0.867129	8.1558
1646	IL17RE	0.885456	6.4206
1647	TRPV2	0.885456	5.8698
1648	CRYBB2	0.885456	4.7675
1649	GMEB2	0.885456	5.3943
1650	SAMD5	0.885456	1.8401
1651	AZGP1	0.885456	-0.14358
1652	C8orf76	0.885456	3.8704
1653	YTHDC2	0.885456	0.07454
1654	NFE2L1	0.885456	6.9217
1655	GJB4	0.885456	7.4833
1656	RPRD1B	0.885456	3.2003
1657	ROBO1	0.885456	3.2695
1658	FLOT2	0.885456	4.4235
1659	SNAP47	0.885456	-0.1524
1660	MMD2	0.885456	3.723
1661	hsa-mir-3916	0.869908	5.5375
1662	C4orf36	0.885456	1.2037
1663	MGST3	0.885456	4.0405
1664	ACTRT1	0.885456	5.6474
1665	PRSS48	0.885456	5.2277
1666	GAP43	0.885456	3.4244
1667	ERO1LB	0.885456	6.0233
1668	PROM1	0.885456	4.1816
1669	BCORL1	0.885456	4.8661
1670	RBMX2	0.885456	4.4386
1671	LIN7A	0.885456	4.5927
1672	DSCR4	0.885456	3.1965
1673	RPL3	0.885456	1.5311
1674	ZNF507	0.885456	2.0036
1675	AMACR	0.885456	5.2475
1676	ABCD1	0.885861	4.7342
1677	KIAA1024	0.885861	6.16
1678	hsa-mir-576	0.870024	5.096
1679	TAS2R20	0.886035	6.4131
1680	LOC100287534	0.861066	3.8292
1681	C5orf49	0.887119	4.7539
1682	hsa-mir-325	0.870024	9.0418
1683	LOXL4	0.889097	2.7541
1684	SLC6A14	0.889097	5.5162
1685	PCDHGA2	0.833095	10.753
1686	C19orf71	0.889097	4.8879
1687	HBG2	0.833095	8.1539
1688	ARHGEF6	0.889097	0.077355
1689	FAM219A	0.889097	7.3062
1690	ST18	0.889097	6.7528
1691	REG1A	0.889097	4.7936
1692	SLC39A7	0.889097	3.5853
1693	NUDT2	0.889097	7.0102
1694	NAT10	0.889097	0.24667
1695	RFWD2	0.889647	4.6682
1696	ADD2	0.889647	-0.031656
1697	GATAD1	0.890653	3.2712
1698	ZNF331	0.890653	0.040377
1699	TMEM159	0.892101	3.4149
1700	TMEM64	0.89232	2.5615
1701	SRP9	0.89232	2.2915
1702	SPANXA1	0.89232	3.7316
1703	PILRA	0.89232	4.7771
1704	HNRNPH3	0.89232	6.3611
1705	FAM170A	0.89232	6.4629
1706	RAI2	0.89232	0.63836
1707	ALDH3A1	0.89232	4.3932
1708	HSPB11	0.89232	-1.0272
1709	NDN	0.89232	3.9571
1710	PLCXD1_X	0.89232	6.6768
1711	CHRNG	0.89232	1.0063
1712	TARM1	0.89232	-0.56161
1713	XPNPEP3	0.89232	1.7326
1714	MCAM	0.89232	-0.50004
1715	hsa-mir-345	0.870024	7.6007
1716	KIR2DL4	0.89232	5.5962
1717	VMA21	0.89232	-0.49185
1718	NDUFS8	0.89232	3.0647
1719	PPP1R2	0.89232	-0.29653
1720	STS	0.89232	5.943
1721	OR2T2	0.89232	0.02274
1722	hsa-mir-3646	0.870024	7.771
1723	DUS4L	0.89232	5.3216
1724	PYCRL	0.89232	3.2776
1725	NKX2-2	0.89232	3.4471
1726	RDH16	0.89232	4.1062
1727	PUM1	0.89232	4.4699
1728	NCKAP5L	0.89232	5.0021
1729	DCAF4L2	0.89232	1.8016
1730	SLC26A8	0.89232	3.9136
1731	SH2B1	0.89232	5.711
1732	KCNK13	0.89232	1.2244
1733	HEXIM2	0.89232	2.9764
1734	ATP7B	0.89232	4.1302
1735	LGSN	0.89232	1.3136
1736	COLEC10	0.89232	2.4235
1737	TANC2	0.89232	3.4703
1738	ZNF689	0.89232	2.12
1739	MOS	0.89232	3.8525
1740	DTX3	0.89232	1.8752
1741	CNTNAP3	0.89232	5.3247
1742	SSBP4	0.89232	4.9874
1743	C9orf114	0.89232	1.8167
1744	KRT34	0.89232	2.887
1745	CDC45	0.89232	1.6594
1746	OXER1	0.89232	1.562
1747	PPIP5K2	0.89232	1.7245
1748	MDH2	0.892336	2.0414
1749	C5orf63	0.89315	4.0801
1750	MSL3	0.89315	3.0847
1751	TMEM60	0.89332	0.4721
1752	C8orf37	0.895395	3.6758
1753	NDUFB11	0.895528	-0.0078099
1754	KIAA1671	0.895528	0.22107
1755	CST2	0.896779	3.428
1756	C2orf80	0.897777	5.5189
1757	ARAP1	0.89825	2.009
1758	COL19A1	0.89825	5.2965
1759	PNRC1	0.89825	5.5018
1760	GNGT2	0.898526	5.0928
1761	CYLC1	0.880712	8.4322
1762	hsa-mir-548o	0.877822	4.3111
1763	TRIM39-RPP21	0.844532	8.3555
1764	HYPK	0.899733	4.6773
1765	ATXN7L3	0.901184	4.8074
1766	OR12D3	0.901184	-0.16429
1767	hsa-mir-598	0.877822	7.9129
1768	SLC25A14	0.901835	4.781
1769	hsa-mir-4659a	0.865296	6.6823
1770	CHAC2	0.902986	-0.92491
1771	ELK1	0.903435	5.9815
1772	OR13C4	0.903435	2.8808
1773	UPK1A	0.903435	4.9858
1774	PVRL3	0.903435	4.918
1775	NANOG	0.903435	2.1875
1776	C1orf158	0.903435	0.90324
1777	EIF5B	0.903435	1.7561
1778	ZSCAN22	0.903435	4.75
1779	hsa-mir-5579	0.877822	1.0746
1780	BMP3	0.903435	0.26662
1781	CBFA2T2	0.903435	5.2198
1782	CNBP	0.903435	4.2477
1783	LIMS3	0.903435	1.3864
1784	MAPT	0.903435	5.0518
1785	OR5R1	0.903435	-0.54979
1786	SCN3B	0.903435	4.3121
1787	PAK2	0.903435	4.2849
1788	EGLN1	0.903435	0.47959
1789	SNX27	0.903435	-0.33606
1790	hsa-mir-4491	0.877822	3.5689
1791	CDY2B	0.812325	12.51
1792	PGK2	0.903435	6.0917
1793	hsa-mir-1-2	0.877822	4.58
1794	hsa-mir-3155a	0.877822	7.7879
1795	DGAT1	0.903435	5.2026
1796	TTC39A	0.903435	4.1057
1797	RNF112	0.903435	1.1914
1798	FKBP14	0.903435	6.8325
1799	FOXK1	0.903435	-0.85515
1800	ECHDC3	0.903435	4.3749
1801	TRIM16L	0.903435	6.9263
1802	ZNRF3	0.903435	3.3365
1803	TRIM8	0.903435	3.4148
1804	UGT2B4	0.903435	4.6466
1805	COX17	0.903435	2.2935
1806	CDK9	0.903435	2.1145
1807	OTUD6B	0.903435	4.4604
1808	KIF5C	0.903435	5.8368
1809	HES6	0.903435	4.449
1810	CLCN7	0.903435	2.2708
1811	FZD2	0.903435	4.1724
1812	SLC48A1	0.903435	1.3136
1813	RPL10	0.903435	1.45
1814	PLCL1	0.903435	3.655
1815	FAM134C	0.903435	3.1365
1816	UBE2D4	0.903435	3.566
1817	SCHIP1	0.877822	8.8203
1818	MTTP	0.903435	-1.4062
1819	hsa-mir-139	0.877822	7.5892
1820	COG3	0.903435	0.98284
1821	SMCR8	0.903435	0.79005
1822	STAT2	0.903435	0.81599
1823	GATA2	0.903435	5.2262
1824	MAP3K12	0.903435	4.3337
1825	OR1C1	0.903435	4.7026
1826	hsa-mir-4730	0.877822	5.6092
1827	PRR19	0.903435	0.86778
1828	BCAS2	0.903435	-0.46456
1829	STAG1	0.903435	5.5461
1830	KCNJ6	0.903435	-0.30946
1831	PAOX	0.903435	4.4922
1832	KCNIP3	0.903435	0.091866
1833	TNFSF8	0.903435	-0.88565
1834	SALL1	0.903435	2.4784
1835	FFAR2	0.903435	-0.4677
1836	ZNF596	0.903435	0.54199
1837	ANXA9	0.903435	-0.33973
1838	LMLN	0.889097	3.4617
1839	CAPSL	0.903435	0.70154
1840	KRTAP17-1	0.903435	4.198
1841	MTFR1	0.903435	2.5717
1842	FAM228B	0.903435	4.9086
1843	IL13	0.903435	4.6379
1844	hsa-mir-4476	0.880712	7.8387
1845	ELMO3	0.903435	0.85679
1846	hsa-mir-7848	0.881017	8.3073
1847	UHMK1	0.903435	4.1307
1848	IGSF22	0.903435	-0.82123
1849	DOCK1	0.903435	0.65145
1850	SRPK3	0.903435	6.798
1851	hsa-mir-500b	0.867129	9.6948
1852	GIMAP1	0.903435	5.2679
1853	AGBL5	0.903435	0.10593
1854	GJC1	0.903435	-0.16343
1855	hsa-mir-26a-1	0.885456	7.1144
1856	EVI5	0.903435	-0.15845
1857	ATN1	0.903435	-0.4677
1858	ITM2C	0.903435	2.6856
1859	TAP2	0.903435	4.3542
1860	RBM28	0.903435	5.1174
1861	OTUD4	0.903435	1.985
1862	MRPL45	0.903435	5.8588
1863	SLC39A1	0.903435	4.3917
1864	ALG10B	0.903435	2.305
1865	MAPK10	0.903435	3.3186
1866	NUDT9	0.903435	4.7032
1867	MAPK6	0.903435	6.3626
1868	SFSWAP	0.903435	2.6195
1869	LURAP1L	0.903435	2.7555
1870	GNB3	0.903435	1.8598
1871	CCDC62	0.903435	4.8996
1872	ZFP69	0.903435	1.2851
1873	AIMP1	0.903435	3.1252
1874	TIMM44	0.903435	4.2241
1875	ARPP19	0.903435	1.3742
1876	DACT1	0.903435	4.938
1877	AFF1	0.903435	4.4361
1878	DDX41	0.903435	1.4894
1879	NAP1L3	0.903435	4.8782
1880	OR10J3	0.903435	4.2297
1881	hsa-mir-2909	0.885456	8.7539
1882	PORCN	0.903435	3.1788
1883	CAPG	0.903435	1.058
1884	NR2C2AP	0.903435	0.21075
1885	C6orf203	0.903435	0.73048
1886	ZC3H12A	0.903435	4.2355
1887	MCM10	0.903435	0.59451
1888	HSBP1	0.903435	4.9212
1889	NCF2	0.903435	0.36809
1890	TTC33	0.903435	4.1409
1891	MTMR9	0.903435	4.2153
1892	RBM12B	0.903435	-0.075258
1893	PRPF39	0.903435	-0.29182
1894	CADM1	0.903435	7.5192
1895	WFDC8	0.903435	-0.82789
1896	DEFB134	0.89232	5.7797
1897	GALNT5	0.903435	5.3154
1898	SAA2-SAA4	0.885456	5.4766
1899	TAZ	0.903435	1.4609
1900	FST	0.903435	4.4778
1901	KLK6	0.903435	-0.30727
1902	hsa-mir-1281	0.885456	1.7325
1903	FAM203A	0.903435	4.8452
1904	F13B	0.903435	0.064207
1905	RUNX3	0.903435	-0.4703
1906	hsa-mir-6732	0.885456	7.6758
1907	RBPMS	0.903435	4.1405
1908	ILF3	0.903435	1.3051
1909	PPP1R17	0.903435	4.5502
1910	hsa-mir-650	0.885456	5.5283
1911	C8orf48	0.903435	5.8039
1912	CSF3R	0.903435	2.114
1913	CTBP2	0.903435	0.12086
1914	ACLY	0.903435	0.16898
1915	PUM2	0.903435	4.1208
1916	CLEC11A	0.903435	5.1242
1917	PRUNE	0.903435	5.7389
1918	WDR73	0.903435	5.5316
1919	TMEM184B	0.903435	4.7797
1920	RGS20	0.903435	4.7408
1921	ADRM1	0.903435	5.6232
1922	BRINP2	0.903435	3.0647
1923	CAND2	0.903435	3.0647
1924	TRIM71	0.903435	5.5892
1925	SYN3	0.903435	4.9728
1926	DLEC1	0.903435	4.8524
1927	SLC26A11	0.903435	4.942
1928	MYL1	0.903435	5.3613
1929	GPR32	0.903435	5.262
1930	PLD3	0.903435	4.7994
1931	C15orf60	0.903435	5.2211
1932	TMPRSS11E	0.903435	5.3807
1933	KLK3	0.903435	3.0647
1934	KIAA1211L	0.903435	4.9924
1935	HDGF	0.903435	3.0647
1936	KRTAP3-2	0.903435	5.0916
1937	LPCAT3	0.903435	5.6647
1938	GZF1	0.903435	5.8751
1939	ADAMTS14	0.903435	5.6343
1940	KRT14	0.903435	5.9525
1941	IKBKAP	0.903435	6.0304
1942	SEMA4D	0.903435	5.2924
1943	NDUFAF6	0.903435	5.012
1944	CUL3	0.903435	5.0399
1945	LYRM1	0.903435	3.0647
1946	NLGN4Y	0.903435	4.9525
1947	TMEM65	0.903435	4.7555
1948	PARD6A	0.903435	5.8761
1949	B3GNT4	0.903435	5.3995
1950	SOCS7	0.903435	4.8356
1951	SLC26A2	0.903435	5.3937
1952	MYEOV	0.903435	4.8589
1953	GEMIN6	0.903435	5.3014
1954	POMT2	0.903435	3.0647
1955	PCDH11Y	0.903435	5.3551
1956	AK7	0.903435	3.0647
1957	TPM2	0.903435	4.8348
1958	TIAL1	0.903435	5.5514
1959	PPP1R26	0.903435	5.4928
1960	PACS1	0.903435	5.4245
1961	B4GALNT2	0.903435	5.3324
1962	HIST1H3J	0.903435	5.9096
1963	BEND2	0.903435	5.2644
1964	SBSN	0.903435	5.3515
1965	EID2B	0.903435	3.0647
1966	SNX6	0.903435	5.6057
1967	GNPTAB	0.903435	5.5579
1968	DBI	0.903435	3.0647
1969	C1orf168	0.903435	4.9733
1970	UPF3A	0.903435	3.0647
1971	CYB5B	0.903435	5.2091
1972	GALR1	0.903435	5.7131
1973	PDF	0.903435	0.93195
1974	EIF3E	0.903435	4.8339
1975	CXADR	0.904153	1.4081
1976	hsa-mir-6840	0.886035	7.747
1977	CDC20B	0.904873	4.4118
1978	hsa-mir-1295a	0.887119	7.8557
1979	ZNF549	0.904873	4.1281
1980	hsa-mir-3913-1	0.889097	7.807
1981	ARHGEF17	0.904873	4.5715
1982	hsa-mir-8075	0.851923	9.5347
1983	GREB1	0.904873	5.7874
1984	WDR4	0.904873	1.6653
1985	MOGAT3	0.904873	4.1991
1986	GPR20	0.904873	0.04595
1987	SLC25A40	0.904873	4.7008
1988	MPP4	0.904873	-0.3516
1989	hsa-mir-4652	0.889097	-0.74659
1990	PARD3B	0.904873	0.29337
1991	hsa-mir-4485	0.889097	5.8724
1992	WBSCR27	0.904873	4.1247
1993	PLD5	0.904873	0.45346
1994	MAML3	0.904873	0.43881
1995	SEC14L6	0.904873	4.9137
1996	MRPL32	0.904873	-0.60124
1997	ERLIN1	0.904873	4.654
1998	TIAM2	0.904873	0.6548
1999	TPH1	0.904873	-1.3482
[truncated: 18,700 more rows]

## Sheet: 4_03
	Gene	FDR	LFC
1	KCTD5	0.00495	9.0298
2	OPLAH	0.74654	1.4381
3	CSH1	0.74654	6.8074
4	ING3	0.74654	2.5395
5	AHR	0.74654	7.8037
6	HRK	0.74654	4.4749
7	C19orf12	0.74654	4.7
8	SLC25A22	0.74654	5.5273
9	PHKG1	0.74654	5.5305
10	BTBD1	0.74654	6.9544
11	RBM12	0.74654	3.3488
12	RRAGA	0.74654	3.6508
13	MRPS15	0.74654	4.0692
14	YWHAG	0.74654	5.5142
15	TMEM40	0.74654	4.4754
16	THSD7A	0.74654	5.034
17	NOVA1	0.74654	7.1143
18	C14orf93	0.74654	4.0207
19	UBE2O	0.74654	4.4433
20	C5orf45	0.74654	6.9544
21	GAD2	0.74654	6.9544
22	CAMK2B	0.74654	3.1823
23	GAB1	0.74654	5.8217
24	FLCN	0.74654	5.7044
25	ZNF25	0.74654	6.5431
26	KLHDC9	0.74654	4.4801
27	RNF170	0.74654	5.9144
28	VAMP3	0.74654	6.213
29	KIF24	0.74654	7.2636
30	LAPTM4B	0.74654	4.9232
31	CDRT1	0.74654	4.6757
32	PMAIP1	0.74654	5.0864
33	MPP3	0.74654	5.4029
34	CYC1	0.74654	3.45
35	UGT2B10	0.74654	0.11889
36	WRAP53	0.74654	4.1079
37	LDB1	0.74654	3.8409
38	AJUBA	0.74654	7.2314
39	RAB38	0.74654	5.4233
40	MIB1	0.74654	5.8847
41	MICU2	0.74654	6.6385
42	MAGEC3	0.74654	6.9289
43	HDHD2	0.74654	6.7139
44	ACOT12	0.74654	6.814
45	NAT8L	0.74654	6.5976
46	C7orf41	0.74654	6.5543
47	DHX57	0.74654	-1.2062
48	CALHM1	0.74654	4.2787
49	PABPC1	0.74654	3.7009
50	ZNF76	0.74654	4.6815
51	SERPINF1	0.74654	4.855
52	MND1	0.74654	6.5436
53	KDM5C	0.74654	6.4138
54	OTUD3	0.74654	4.727
55	TMEM181	0.74654	5.6979
56	KLHL38	0.74654	6.7647
57	SIRPG	0.74654	6.7952
58	AGAP2	0.74654	6.4098
59	RIMKLB	0.74654	6.459
60	PTPN14	0.74654	6.6512
61	CD302	0.74654	0.27312
62	HAPLN3	0.74654	2.3054
63	hsa-mir-877	0.74654	0.85956
64	CYBB	0.74654	6.4956
65	hsa-mir-3916	0.74654	5.401
66	TM4SF20	0.74654	0.63144
67	EN1	0.74654	-0.0094324
68	PMP22	0.74654	4.0791
69	AAED1	0.74654	4.4437
70	FBXO43	0.74654	5.1256
71	TMEM234	0.74654	4.2061
72	C14orf180	0.74654	7.2147
73	ATP2B1	0.74654	4.4064
74	LIPJ	0.74654	0.4298
75	STAC2	0.74654	5.629
76	ZMYND10	0.74654	1.8565
77	SPOP	0.74654	5.6145
78	CNTNAP1	0.74654	2.9826
79	LDHC	0.74654	2.5721
80	BBC3	0.74654	6.6174
81	C1orf111	0.74654	5.9541
82	PSMA8	0.74654	4.1124
83	OR5C1	0.74654	5.2048
84	PPM1M	0.74654	5.7525
85	IFI27L2	0.74654	6.5548
86	SLIT2	0.74654	7.9007
87	PYGB	0.74654	3.3529
88	PLXDC1	0.74654	4.2143
89	ILVBL	0.74654	3.2374
90	BAX	0.74654	7.0196
91	MLLT1	0.74654	2.7083
92	LDOC1L	0.74654	3.1614
93	AK8	0.74654	4.6421
94	GGA1	0.74654	6.807
95	TBX1	0.74654	7.0696
96	SEPT2	0.74654	0.63144
97	B3GNTL1	0.74654	5.4273
98	MAGI3	0.74654	3.2612
99	ELP6	0.74654	6.1852
100	RAP1GAP2	0.74654	6.238
101	CCDC149	0.74654	5.2149
102	IGSF1	0.74654	3.5744
103	ZNF582	0.74654	1.179
104	NUPR1	0.74654	2.4669
105	MYRIP	0.74654	4.4635
106	PRDM5	0.74654	-0.15047
107	hsa-mir-3126	0.74654	-4.3279
108	EXOC3L2	0.74654	2.7589
109	CORO2B	0.74654	5.3912
110	GNG13	0.74654	6.2613
111	NGLY1	0.74654	6.3304
112	OR10W1	0.74654	5.574
113	CCDC117	0.74654	3.3196
114	USP17L4	0.74654	1.1725
115	EGLN1	0.74654	3.2307
116	DBN1	0.74654	0.63144
117	HTRA4	0.74654	6.0045
118	DCAF6	0.74654	-1.8033
119	NKIRAS2	0.74654	3.5341
120	TRAM1	0.74654	4.024
121	ZSCAN22	0.74654	5.3914
122	KCNA6	0.74654	6.0604
123	HOXC9	0.74654	1.7116
124	EDN2	0.74654	2.457
125	KTI12	0.74654	3.9688
126	DENND2C	0.74654	4.9864
127	OGFOD3	0.74654	6.3014
128	CLSTN1	0.74654	3.8634
129	PMEL	0.74654	4.3324
130	CSK	0.74654	6.0909
131	CDK6	0.74654	4.4935
132	ANGEL2	0.74654	3.5889
133	CDK12	0.74654	2.831
134	LIN9	0.74654	1.2688
135	UCKL1	0.74654	5.2747
136	TMEM238	0.74654	5.1743
137	MOCS3	0.74654	4.169
138	XK	0.74654	2.2254
139	TECPR1	0.74654	6.6975
140	WDR19	0.74654	-1.6294
141	RGS10	0.74654	3.9905
142	CHMP2B	0.74654	5.5227
143	hsa-mir-148a	0.74654	0.082701
144	IL17REL	0.74654	0.63144
145	IFT140	0.74654	6.1448
146	IBSP	0.74654	5.7134
147	ZNF226	0.74654	4.8426
148	ZNF92	0.74654	4.7002
149	SLC6A13	0.74654	-4.112
150	KIAA1045	0.74654	5.0343
151	CDK13	0.74654	4.5028
152	INTS12	0.74654	2.3402
153	UBA1	0.74654	3.5698
154	LAMB2	0.74654	2.9201
155	MMP1	0.74654	5.8606
156	EFHB	0.74654	4.4866
157	GJC1	0.74654	3.2081
158	JAKMIP1	0.74654	5.652
159	SERPINE2	0.74654	6.3368
160	ADAM29	0.74654	5.6259
161	TMEM208	0.74654	1.5816
162	ITGA6	0.74654	4.2707
163	MGAT4A	0.74654	3.5942
164	hsa-mir-1271	0.74654	4.4037
165	CLIC4	0.74654	4.7688
166	ACN9	0.74654	4.3692
167	FIGF	0.74654	3.767
168	C7orf72	0.74654	6.5333
169	CC2D2A	0.74654	5.8403
170	SUOX	0.74654	5.1572
171	AXL	0.74654	2.3343
172	hsa-mir-4795	0.74654	1.1452
173	DDI2	0.74654	0.35479
174	CDC42SE2	0.74654	4.9747
175	LAMTOR4	0.74654	5.8764
176	PRCC	0.74654	1.2617
177	SSTR1	0.74654	4.8463
178	PIK3AP1	0.74654	5.7745
179	GATAD1	0.74654	4.6622
180	ZBTB4	0.74654	5.4383
181	BBS7	0.74654	6.8107
182	SLC5A8	0.74654	4.1877
183	THUMPD3	0.74654	5.4468
184	FSCN3	0.74654	6.0641
185	MAST2	0.74654	5.8558
186	WDR41	0.74654	-2.1876
187	CSRNP3	0.74654	4.2475
188	SGK223	0.74654	4.7467
189	TTC4	0.74654	4.2056
190	YDJC	0.74654	6.5751
191	LANCL2	0.74654	4.7405
192	TRMT2A	0.74654	1.6996
193	ACE	0.74654	1.7143
194	AK3	0.74654	0.88499
195	ALDH1A3	0.74654	1.2384
196	SSNA1	0.74654	6.0973
197	ASGR1	0.74654	4.5085
198	ONECUT2	0.74654	2.5138
199	NUDT3	0.74654	3.6419
200	PHKA1	0.74654	2.7202
201	PTPRG	0.74654	0.41138
202	C14orf2	0.74654	4.0341
203	C2CD4C	0.74654	5.6035
204	TRADD	0.74654	6.0973
205	NAT1	0.74654	5.8649
206	EPHA6	0.74654	5.4258
207	IFNW1	0.74654	5.8079
208	BMP1	0.74654	5.967
209	DVL2	0.74654	0.026948
210	hsa-mir-1234	0.74654	0.46478
211	DAB2	0.74654	1.682
212	PDLIM4	0.74654	3.9364
213	SLC39A4	0.74654	0.63144
214	C8orf87	0.74654	6.1947
215	CAB39L	0.74654	4.0937
216	HIP1R	0.74654	-1.5989
217	TNFRSF10C	0.74654	3.2955
218	GSC2	0.74654	4.4356
219	GUF1	0.74654	-0.84432
220	FAM136A	0.74654	-1.4608
221	LRRC32	0.74654	4.0588
222	DERA	0.74654	4.8432
223	BAZ2B	0.74654	4.9269
224	FBXL16	0.74654	3.8437
225	NACC1	0.74654	5.9424
226	CBX2	0.74654	3.81
227	NKIRAS1	0.74654	5.1815
228	EYA1	0.74654	6.8765
229	USP32	0.74654	4.6475
230	MEOX1	0.74654	1.0562
231	CASK	0.74654	0.64641
232	AGL	0.74654	4.9566
233	RNF43	0.74654	-3.0974
234	CDC34	0.74654	1.3206
235	MYLK3	0.74654	2.4383
236	CHUK	0.74654	1.2369
237	hsa-mir-378b	0.74654	-0.7198
238	ZNF613	0.74654	2.7922
239	TBK1	0.74654	5.3422
240	LAMB4	0.74654	4.0748
241	INSM1	0.74654	3.8174
242	SH2D4B	0.74654	1.7222
243	FAM19A3	0.74654	0.35707
244	SOX17	0.74654	6.4928
245	OOEP	0.74654	-0.54278
246	TMEM95	0.74654	6.3903
247	ZNF347	0.74654	4.9056
248	FXYD3	0.74654	5.6173
249	PABPC3	0.74654	4.254
250	TMPRSS5	0.74654	4.6649
251	SNRNP70	0.74654	6.2397
252	CTRL	0.74654	4.4623
253	MBLAC2	0.74654	5.8157
254	WNT7B	0.74654	3.7268
255	SOCS1	0.74654	3.9645
256	hsa-mir-1343	0.74654	3.7853
257	ABCC10	0.74654	3.8384
258	TMEM229B	0.74654	-0.3387
259	CD2	0.74654	4.6552
260	ST13	0.74654	4.8705
261	SMARCB1	0.74654	3.1199
262	YWHAE	0.74654	4.9777
263	MKNK1	0.74654	4.786
264	NPC1L1	0.74654	5.088
265	C17orf59	0.74654	3.9159
266	PAX9	0.74654	4.2673
267	TRIM46	0.74654	4.2702
268	CCR6	0.74654	5.2323
269	KATNAL2	0.74654	2.3434
270	PURG	0.74654	-0.079647
271	GGA3	0.74654	3.2354
272	SOGA2	0.74654	5.3078
273	GHRHR	0.74654	4.9366
274	NET1	0.74654	1.5823
275	FCHSD1	0.74654	2.1243
276	hsa-mir-4804	0.74654	-1.625
277	ARGFX	0.74654	2.4924
278	COL1A2	0.74654	3.7249
279	MLH1	0.74654	3.9706
280	ITPR2	0.74654	3.8099
281	MANBA	0.74654	3.1335
282	SERPINC1	0.74654	-0.16351
283	CKLF	0.74654	3.7755
284	EFR3B	0.74654	4.7067
285	PPP1R21	0.74654	5.1705
286	MPLKIP	0.74654	5.2812
287	FAM210B	0.74654	4.4848
288	ST6GALNAC4	0.74654	3.7755
289	KRT39	0.74654	5.3745
290	DPH1	0.74654	4.0152
291	KRT9	0.74654	0.62554
292	SNCG	0.74654	0.63144
293	MIOS	0.74654	2.2582
294	RMDN3	0.74654	0.64521
295	BMP5	0.74654	4.1392
296	VPREB3	0.74654	1.1594
297	C20orf27	0.74654	4.5379
298	CCDC65	0.74654	3.4392
299	RTCA	0.74654	5.4105
300	EPC2	0.74654	4.0298
301	PDCD10	0.74654	4.5944
302	ANGPT4	0.74654	3.8949
303	OPRK1	0.74654	5.564
304	TARM1	0.74654	4.953
305	PIDD	0.74654	5.4419
306	BNIP3L	0.74654	5.1894
307	ZDHHC24	0.74654	6.1409
308	TMEM130	0.74654	4.953
309	NUDT15	0.74654	4.4268
310	FAM219A	0.74654	0.03483
311	ZNF311	0.74654	5.0519
312	FSD1L	0.74654	1.5604
313	FHOD1	0.74654	3.7388
314	EMC2	0.74654	3.384
315	KIAA1731	0.74654	3.7388
316	KIF1C	0.74654	5.7441
317	CCR4	0.74654	4.4879
318	IL4I1	0.74654	4.707
319	TAS2R9	0.74654	5.8023
320	GNAO1	0.74654	5.271
321	NR2C2AP	0.74654	1.2126
322	AKIRIN2	0.74654	0.63144
323	TMEM14E	0.74654	5.3275
324	AHCYL1	0.74654	4.5874
325	TMEM174	0.74654	2.7922
326	FAM127B	0.74654	1.5
327	LDLR	0.74654	1.6245
328	CCDC106	0.74654	0.93894
329	NUDT2	0.74654	1.4648
330	TERT	0.74654	0.58725
331	KCND3	0.74654	-1.386
332	MIDN	0.74654	0.38061
333	WSB1	0.74654	1.9422
334	PARPBP	0.74654	3.3646
335	ZNF121	0.74654	-1.096
336	DBNDD1	0.74654	5.8079
337	FAM25C	0.74654	6.4098
338	RHO	0.74654	5.6857
339	HPD	0.74654	5.7382
340	RFTN1	0.74654	1.649
341	NTRK2	0.74654	-1.5692
342	SEC16B	0.74654	-1.0004
343	HIVEP3	0.74654	1.3605
344	SOX30	0.74654	1.8199
345	SDC1	0.74654	0.96386
346	RAB3GAP2	0.74654	4.9469
347	RNASE12	0.74654	0.54015
348	BTC	0.74654	-1.3533
349	CABP7	0.74654	2.9325
350	RFX8	0.74654	0.1466
351	SLCO5A1	0.74654	4.2119
352	C1QTNF8	0.74654	3.5991
353	BRWD3	0.74654	5.3275
354	DPY19L3	0.74654	3.9706
355	PAOX	0.74654	3.5609
356	ACPT	0.74654	3.7001
357	CHDC2	0.74654	3.4257
358	BICC1	0.74654	2.9141
359	APIP	0.74654	5.3661
360	FAM174A	0.74654	1.7302
361	TPGS1	0.74654	4.7671
362	SLC2A10	0.74654	3.7001
363	PLEKHO2	0.74654	4.0776
364	ENAM	0.74654	5.507
365	SLC39A9	0.74654	3.7001
366	AMN1	0.74654	3.309
367	METAP1D	0.74654	2.8953
368	SMIM13	0.74654	1.7146
369	MSANTD2	0.74654	0.24256
370	MLL4	0.74654	3.3503
371	DTNB	0.74654	3.311
372	MTMR11	0.74654	5.5135
373	E2F7	0.74654	3.7755
374	UBE2G1	0.74654	5.0128
375	hsa-mir-4697	0.74654	3.5353
376	PPM1H	0.74654	4.436
377	GRIN2D	0.74654	0.63144
378	ZFP90	0.74654	-0.23702
379	OBSL1	0.74654	-0.67188
380	FHL2	0.74654	0.97827
381	SH3TC2	0.74654	1.4793
382	VSTM4	0.74654	4.9599
383	POLA1	0.74654	2.7922
384	ATL3	0.74654	2.8425
385	HYAL4	0.74654	4.6421
386	RFX6	0.74654	4.9254
387	C1orf95	0.74654	5.1283
388	DNAH3	0.74654	5.6535
389	NCOA7	0.74654	3.5958
390	CHPF2	0.74654	4.9911
391	ZNF627	0.74654	3.9215
392	MZT2A	0.74654	2.0979
393	PDHA2	0.74654	1.9184
394	MED11	0.74654	0.63144
395	AP5S1	0.74654	2.0114
396	RAB5B	0.74654	2.0582
397	IFITM3	0.74654	3.0591
398	NR2F6	0.74654	0.63144
399	HIST2H4A	0.74654	1.7437
400	CCDC62	0.74654	1.4051
401	HK3	0.74654	2.235
402	NRXN1	0.74654	2.7152
403	TNFRSF8	0.74654	1.2698
404	TCFL5	0.74654	0.63144
405	DPP4	0.74654	2.1637
406	ELMO3	0.74654	1.8767
407	PEX16	0.74654	0.63144
408	LOC643355	0.74654	3.2147
409	HTRA1	0.74654	1.3339
410	CLEC3B	0.74654	1.1172
411	ANKRD27	0.74654	3.2871
412	MUC22	0.74654	2.8286
413	NAA38	0.74654	3.5035
414	MXI1	0.74654	4.4978
415	KIF12	0.74654	1.8624
416	SPATA18	0.74654	1.8334
417	FGFR3	0.74654	2.8923
418	THAP10	0.74654	1.8498
419	TEX33	0.74654	2.7565
420	CSRP3	0.74654	1.3437
421	SBDS	0.74654	3.2782
422	NASP	0.74654	2.476
423	SPPL2C	0.74654	1.3641
424	SLC35G6	0.74654	3.2472
425	BARD1	0.74654	0.63144
426	PET117	0.74654	0.63144
427	DQX1	0.74654	1.8039
428	TNRC18	0.74654	2.9069
429	RUNDC3A	0.74654	1.872
430	TUBA3E	0.74654	2.3392
431	ZHX2	0.74654	3.6069
432	OR11H4	0.74654	3.1176
433	LCE4A	0.74654	3.4082
434	LMBR1L	0.74654	2.7776
435	HPDL	0.74654	1.1855
436	WNT4	0.74654	3.0137
437	C19orf60	0.74654	0.63144
438	AK6	0.74654	0.63144
439	HIST1H3C	0.74654	3.3876
440	IQSEC1	0.74654	4.2083
441	CNTD2	0.74654	0.63144
442	FOXC1	0.74654	1.5364
443	TUBA1A	0.74654	2.2324
444	ADRM1	0.74654	1.1625
445	MNX1	0.74654	4.3245
446	MYT1L	0.74654	3.3839
447	NFYB	0.74654	1.3321
448	LRRC10B	0.74654	0.63144
449	SMPDL3A	0.74654	4.6796
450	GFER	0.74654	0.63144
451	SFT2D3	0.74654	0.63144
452	CHRNA2	0.74654	2.7922
453	TFIP11	0.74654	0.63144
454	VTI1B	0.74654	1.5512
455	FTL	0.74654	3.4308
456	SIAH1	0.74654	0.63144
457	LRRFIP1	0.74654	4.7719
458	MYC	0.74654	5.3301
459	TOMM20	0.74654	0.63144
460	CORO7	0.74654	1.5333
461	LSM6	0.74654	2.2785
462	SPAG8	0.74654	1.1116
463	UCN2	0.74654	0.63144
464	MRPL54	0.74654	1.223
465	BIK	0.74654	2.7922
466	ZNF645	0.74654	4.6913
467	RAD51AP2	0.74654	3.6494
468	ESRP1	0.74654	4.3295
469	PDF	0.74654	1.7146
470	FOLR2	0.74654	3.9151
471	HNRNPD	0.74654	4.5023
472	TMEM63C	0.74654	1.6972
473	TMEM248	0.74654	2.7978
474	LRRC33	0.74654	3.5058
475	JUNB	0.74654	3.5338
476	TMEM209	0.74654	2.1726
477	OGDH	0.74654	1.4022
478	MSMP	0.74654	1.6585
479	OR11A1	0.74654	1.2672
480	PTPRT	0.74654	3.4678
481	OR1S2	0.74654	5.5336
482	CISH	0.74654	1.9753
483	TNNI3K	0.74654	3.8973
484	PUSL1	0.74654	1.223
485	BLMH	0.74654	3.2869
486	CACNG8	0.74654	1.5378
487	GBP5	0.74654	3.292
488	GPR137B	0.74654	1.4297
489	SLITRK3	0.74654	3.5425
490	HSPBAP1	0.74654	3.7226
491	SLC2A8	0.74654	1.8534
492	SUGP1	0.74654	1.519
493	PCK1	0.74654	2.0443
494	IRF8	0.74654	1.4375
495	HHLA2	0.74654	2.0324
496	MRPL41	0.74654	0.63144
497	NDUFA2	0.74654	0.63144
498	HECTD1	0.74654	4.7386
499	UPF1	0.74654	1.9775
500	TLL2	0.74654	2.9201
501	ARL3	0.74654	0.63144
502	VPS28	0.74654	0.63144
503	ATP6V0D1	0.74654	0.63144
504	GCNT4	0.74654	0.63144
505	MRPL40	0.74654	0.63144
506	HSF4	0.74654	3.4678
507	C8orf4	0.74654	1.7146
508	MOB3C	0.74654	1.7146
509	ZFAND1	0.74654	4.9772
510	PCED1A	0.74654	1.7146
511	PLXND1	0.74654	1.6144
512	IMP3	0.74654	0.63144
513	MRPL23	0.74654	0.63144
514	BSND	0.74654	4.7477
515	PRDM12	0.74654	3.4343
516	LMX1B	0.74654	2.4671
517	BLK	0.74654	2.9583
518	WDR72	0.74654	2.8119
519	ZFAT	0.74654	3.6898
520	ANKRD33B	0.74654	2.802
521	USHBP1	0.74654	2.1104
522	C7orf50	0.74654	2.7821
523	TNIP1	0.74654	0.63144
524	RPTN	0.74654	1.7781
525	NELFA	0.74654	0.63144
526	SLC25A24	0.74654	2.9653
527	PRAM1	0.74654	2.5706
528	CAPRIN1	0.74654	5.0056
529	ADAM33	0.74654	2.8489
530	RPS20	0.74654	3.671
531	RAB11A	0.74654	0.63144
532	RILP	0.74654	1.9721
533	COMMD9	0.74654	4.3901
534	PTTG1IP	0.74654	2.9838
535	VSTM2L	0.74654	0.63144
536	TCTN1	0.74654	3.1179
537	SLCO6A1	0.74654	2.8902
538	SCAND1	0.74654	0.63144
539	ZNF175	0.74654	1.7557
540	FAM46C	0.74654	2.4608
541	POU6F1	0.74654	4.4523
542	PHC1	0.74654	1.9968
543	EGF	0.74654	5.4746
544	FAM110D	0.74654	3.5425
545	IYD	0.74654	2.2058
546	ELN	0.74654	3.89
547	LOC256021	0.74654	4.1562
548	PNPLA2	0.74654	3.1229
549	MECOM	0.74654	1.6524
550	KLHL28	0.74654	2.1745
551	POU2F1	0.74654	0.63144
552	SRGAP3	0.74654	0.63144
553	FAM169B	0.74654	2.2769
554	GRK7	0.74654	4.2061
555	NT5C	0.74654	3.4877
556	C6orf141	0.74654	3.4749
557	PABPC4	0.74654	2.4417
558	ACADM	0.74654	2.8098
559	AKAP9	0.74654	2.7224
560	APPL1	0.74654	0.63144
561	CXCR4	0.74654	3.7776
562	GAL3ST2	0.74654	4.2306
563	TMEM206	0.74654	2.4842
564	DLG5	0.74654	4.2895
565	EGFLAM	0.74654	1.7146
566	MRPS10	0.74654	1.3386
567	MAPK3	0.74654	1.8362
568	PCBP1	0.74654	3.0445
569	SIK2	0.74654	5.0229
570	COL6A2	0.74654	2.7248
571	CYP2C19	0.74654	0.63144
572	MCCD1	0.74654	2.6571
573	MRPS24	0.74654	1.4926
574	MEPCE	0.74654	1.6617
575	MAP3K8	0.74654	3.7309
576	KRTAP9-8	0.74654	1.8652
577	ARL14	0.74654	2.661
578	E4F1	0.74654	1.3098
579	DNAJA1	0.74654	3.2555
580	TIAF1	0.74654	2.7978
581	WWTR1	0.74654	1.8139
582	LCN8	0.74654	2.1112
583	ZNF177	0.74654	2.707
584	C2CD2L	0.74654	6.059
585	DENND4C	0.74654	2.0399
586	CETN2	0.74654	0.63144
587	UGT2A3	0.74654	2.3224
588	C7orf43	0.74654	4.1623
589	DZIP1	0.74654	3.6841
590	SNRPD3	0.74654	0.63144
591	ST3GAL2	0.74654	1.3433
592	CYTH1	0.74654	2.1452
593	KLF1	0.74654	2.1839
594	KIAA1324	0.74654	5.3619
595	CXorf38	0.747648	4.8834
596	SUPT3H	0.748007	4.2647
597	CHD5	0.748007	-4.6772
598	PPARGC1B	0.748007	4.727
599	ZSCAN20	0.748007	4.8133
600	TRPM8	0.748007	3.3099
601	CCDC109B	0.748007	-0.95608
602	TP53	0.748007	1.772
603	C8orf44	0.748007	5.5372
604	STON2	0.748007	3.8521
605	CEPT1	0.748007	4.3604
606	KCNV2	0.748007	4.6013
607	CPA1	0.748007	3.0314
608	CCDC111	0.748007	4.6537
609	NCOA1	0.748007	5.3783
610	TMED5	0.748007	4.5247
611	KIAA1919	0.748007	3.0618
612	ZFYVE20	0.748007	3.9492
613	SYBU	0.748007	4.8727
614	CCND2	0.748007	5.7646
615	C17orf97	0.748007	3.6592
616	SLC35C2	0.748007	4.7424
617	GPNMB	0.748007	4.4615
618	RFPL4AL1	0.74654	4.6163
619	hsa-mir-8056	0.74654	1.6582
620	SPRR4	0.755623	0.36079
621	ACVR1B	0.755623	0.50466
622	ARHGAP10	0.74654	2.4039
623	DNMT3A	0.755623	0.44351
624	PSME2	0.755623	-1.7642
625	REEP5	0.755623	4.5783
626	ZNF585B	0.755623	4.6308
627	AGPS	0.755623	2.891
628	SMPD1	0.755623	2.084
629	ASB17	0.755623	3.5656
630	HSPA14	0.755623	3.9948
631	WBSCR22	0.755623	1.0759
632	THEMIS2	0.762568	5.101
633	OR5D14	0.762568	6.2781
634	C9orf37	0.762568	3.685
635	GORAB	0.762568	4.9191
636	B3GNT7	0.762568	6.0129
637	DEFB118	0.762568	4.9349
638	PLEKHH1	0.762568	3.7413
639	C1QTNF7	0.762568	2.1637
640	PPP6C	0.762568	-0.84789
641	FAM163B	0.766213	4.1867
642	RSPRY1	0.766213	3.5816
643	CCDC34	0.766779	4.8355
644	CACNA1C	0.771161	6.238
645	ACRV1	0.772133	4.0958
646	SLC17A6	0.772133	2.4383
647	hsa-mir-329-1	0.74654	0.9299
648	TTC23L	0.784121	5.7683
649	TGFBR1	0.784121	-2.4028
650	PTPRA	0.784121	-0.47646
651	DFNB31	0.784121	4.3776
652	APLF	0.784121	0.35707
653	MRPL2	0.784121	2.8864
654	OR2K2	0.789975	3.9867
655	hsa-mir-1469	0.74654	2.9936
656	ZNF528	0.794767	1.2025
657	ADO	0.794767	0.63144
658	HRSP12	0.794767	3.0326
659	MYEOV2	0.794767	4.2702
660	FAM9A	0.794767	2.9086
661	RAD54B	0.794767	4.1612
662	RPS4Y1	0.794767	3.6212
663	E2F1	0.794767	3.6159
664	SMCO4	0.794767	0.52671
665	SLCO1B7	0.794767	3.8985
666	B3GNT8	0.794767	4.4248
667	IRGQ	0.794767	3.6159
668	FRMD5	0.794767	3.6159
669	NPFFR1	0.794767	5.3395
670	C2orf70	0.795845	4.5991
671	CDK5R2	0.797255	-1.0231
672	PEX3	0.797255	2.7805
673	ELP3	0.797255	4.2443
674	CCL4L2	0.74654	3.8276
675	KLC1	0.801128	3.0286
676	KRTAP10-9	0.801128	0.60016
677	DRG1	0.801128	3.1396
678	TUB	0.801128	1.0824
679	IGFL4	0.801128	0.5652
680	DCBLD1	0.801128	-0.83373
681	STARD4	0.801128	-1.1499
682	CLDN6	0.801128	2.6807
683	TGIF2LY	0.801128	0.63894
684	OR10H1	0.801128	-0.80183
685	SDHAF1	0.801128	2.6872
686	PLCD1	0.809509	3.7044
687	MT1B	0.809509	-0.058601
688	PRUNE2	0.809509	0.55658
689	TESPA1	0.809509	4.4539
690	ALAS1	0.811705	4.5232
691	CDK3	0.811705	5.2177
692	EIF4ENIF1	0.811705	4.8355
693	LOC440335	0.811705	4.4437
694	ARVCF	0.811705	4.727
695	KCNN4	0.811705	4.8355
696	CD177	0.811705	5.088
697	FLYWCH2	0.814983	-0.088476
698	PLAC8	0.814983	0.63144
699	RAB3A	0.814983	4.2855
700	BAK1	0.814983	3.7613
701	EXOC8	0.814983	4.0022
702	KIAA1143	0.820866	3.1633
703	MED7	0.821445	2.5389
704	BMP15	0.821445	3.1849
705	FBXL19	0.821445	1.5091
706	ZNF713	0.821445	1.5704
707	SLC8A3	0.821445	-0.032056
708	MBNL1	0.821445	2.4607
709	TP53TG5	0.821445	0.58952
710	COQ10B	0.821445	1.7728
711	PAFAH1B3	0.821445	2.6977
712	SLC6A2	0.821445	1.7464
713	PTPN22	0.821445	-1.3853
714	TNS4	0.827117	3.318
715	DRP2	0.830209	-0.76195
716	FER	0.834716	5.3143
717	WDR96	0.837839	4.0033
718	FUS	0.837839	2.6557
719	ERP29	0.837839	3.5223
720	OR14J1	0.837839	1.6502
721	GLIPR1	0.837839	2.9128
722	KRT33B	0.837839	2.3628
723	CCDC78	0.837839	3.5215
724	FGFR1OP2	0.837839	4.6454
725	PRDM14	0.837839	4.0672
726	RORA	0.837839	3.8488
727	ZNF442	0.837839	4.2591
728	SNX4	0.837839	3.9268
729	ADAM19	0.837839	3.5698
730	ZNF285	0.837839	4.2705
731	GP6	0.837839	3.7136
732	OAS3	0.837839	2.6207
733	FAM20B	0.839013	3.2359
734	TMEM198	0.839013	3.2015
735	FITM2	0.839013	5.6293
736	PRR15L	0.839013	0.53652
737	COL8A2	0.839013	0.28045
738	VEPH1	0.839013	2.8088
739	ARID1B	0.839013	3.8714
740	PNP	0.839013	0.78161
741	BRD8	0.839013	1.8513
742	FER1L6	0.839013	0.98204
743	GLRB	0.839013	2.4548
744	MMP15	0.839013	0.63144
745	FZD5	0.839013	4.2452
746	PSMC6	0.839013	4.032
747	OR2F1	0.839013	5.1552
748	C10orf54	0.839013	0.023743
749	MBOAT4	0.839013	3.6892
750	LOC650293	0.839013	5.3129
751	NRROS	0.762568	4.4759
752	PELI2	0.839013	4.8933
753	ZG16B	0.839013	5.3575
754	SLC22A15	0.839013	5.7306
755	CA1	0.839013	5.0346
756	FTSJD2	0.766779	4.0736
757	DENND1A	0.839013	5.5697
758	CMIP	0.839013	5.1611
759	FAM188B	0.839013	-1.2163
760	SIRPB1	0.839013	1.4869
761	WWC2	0.839013	3.2504
762	BEST1	0.839013	4.5991
763	CCDC71	0.839013	1.5291
764	FBXW12	0.839013	1.4935
765	SLC4A7	0.839013	3.8057
766	PXDN	0.839013	2.6027
767	LHFPL3	0.839013	0.22188
768	USP1	0.839013	1.3019
769	UTS2B	0.839013	2.9272
770	SLC10A6	0.839013	0.83198
771	OR1J2	0.839013	2.8642
772	LIMK1	0.839013	5.2411
773	CHD8	0.839013	4.1807
774	ECI2	0.839013	0.39706
775	LPPR1	0.839013	0.63144
776	LPO	0.839013	0.63144
777	LILRB5	0.839013	0.85904
778	CPSF6	0.839013	3.9289
779	hsa-mir-25	0.794767	3.1308
780	MCM7	0.839013	3.6845
781	LIN28A	0.839013	3.5206
782	SSC5D	0.839013	3.8457
783	CERK	0.839013	4.5823
784	C22orf23	0.839013	4.9965
785	TEDDM1	0.839013	4.0877
786	CEP19	0.839013	4.3781
787	HYPK	0.839013	4.1118
788	RNF180	0.839013	0.24313
789	MARK3	0.839013	5.1512
790	IKBKAP	0.839013	5.0077
791	KERA	0.839013	4.6038
792	TEF	0.839013	4.0313
793	PCNT	0.839013	4.1664
794	MBD3L1	0.839013	1.1603
795	KLHL41	0.839013	3.4389
796	FAM220A	0.839013	3.4857
797	RPS4Y2	0.839013	3.793
798	SHISA3	0.839013	1.0869
799	STX1B	0.839013	2.6132
800	PLA2R1	0.839013	1.3433
801	HOXD8	0.839013	0.26254
802	CACNG1	0.839013	5.0956
803	RAB39B	0.839013	1.1642
804	TRIM73	0.839013	1.7077
805	ABHD12	0.839013	0.044652
806	HMG20B	0.839013	4.994
807	MBD2	0.839013	5.0818
808	CKAP4	0.839013	0.25994
809	PHKB	0.839013	3.9634
810	LRRC8A	0.839013	-0.51867
811	LMOD2	0.839013	2.5916
812	COMMD6	0.839013	2.8455
813	CD99L2	0.839013	3.8458
814	TRIM5	0.839013	0.1612
815	FEV	0.839013	0.22886
816	UFM1	0.839013	-1.3853
817	ZNF439	0.839013	3.72
818	NRDE2	0.839013	4.4523
819	CAPN14	0.839013	4.943
820	PKDREJ	0.839013	3.9706
821	GFAP	0.839013	4.4523
822	AKAP1	0.839013	4.7386
823	GLYCTK	0.839013	4.6552
824	BAZ1B	0.839013	3.6959
825	MC1R	0.839013	5
826	B3GNT3	0.839013	4.7386
827	EHMT2	0.839013	4.4523
828	ZNF74	0.839013	4.169
829	CALB1	0.839013	-2.2376
830	RNFT2	0.839013	0.33303
831	KCNC1	0.839013	1.1763
832	EPB41L4A	0.839013	1.139
833	PXK	0.839013	0.63144
834	VGLL1	0.839013	0.90372
835	PEBP4	0.839013	1.4282
836	ZNF503	0.839013	-3.1811
837	ERI1	0.839013	0.49002
838	GPR55	0.839013	4.1072
839	ADCY3	0.839013	2.8824
840	PAX1	0.839013	3.4108
841	C8orf31	0.839013	0.99774
842	NR2F2	0.839013	2.1637
843	EIF4H	0.839013	4.9006
844	ASCC3	0.839013	0.63273
845	MPEG1	0.839013	3.5715
846	MINPP1	0.839013	3.8126
847	EIF3C	0.839013	3.7099
848	LOC154872	0.839013	3.2916
849	ITFG2	0.839013	4.2699
850	CFD	0.839013	2.6368
851	SIRT3	0.839013	2.0741
852	SERTAD2	0.839013	-2.4469
853	ATP13A2	0.839013	1.0793
854	PGLYRP4	0.839013	1.2768
855	GBA2	0.839013	4.0917
856	LGALS1	0.839013	3.6959
857	CACNG5	0.839013	1.4317
858	TMEM192	0.839013	3.4678
859	TSR3	0.839013	4.3232
860	ARMC9	0.839013	3.5681
861	SAMD15	0.839013	2.9761
862	STK17A	0.839013	3.802
863	MYO1C	0.839013	3.349
864	CTSG	0.839013	1.6016
865	OPN3	0.839013	4.1355
866	TTC9B	0.839013	3.8788
867	DNAJC27	0.839013	5.1379
868	RFPL4B	0.839013	3.9889
869	ADAP2	0.839013	3.3885
870	AGAP1	0.839013	3.4678
871	GOLT1A	0.839013	3.6555
872	ROPN1L	0.839013	4.8777
873	PLEKHN1	0.839013	4.4106
874	PPP1R14C	0.839013	4.8728
875	SYT4	0.839013	3.4678
876	ABHD16B	0.839013	3.7624
877	DDX24	0.839013	3.4678
878	MID1IP1	0.839013	4.1736
879	HCN3	0.839013	4.3166
880	LEMD3	0.839013	3.7512
881	TRAPPC9	0.839013	5.7936
882	CYSLTR1	0.839013	5.3001
883	CLEC2A	0.839013	5.779
884	CRNN	0.839013	2.4437
885	VPS52	0.839013	2.2793
886	ITM2C	0.839013	1.2087
887	PRKACG	0.839013	-0.75801
888	KRT81	0.839013	5.8773
889	SDR42E1	0.839013	5.2458
890	SYDE1	0.839013	3.388
891	SERPINB12	0.839013	6.1785
892	CDCA4	0.839013	3.5215
893	KCNAB1	0.839013	3.3951
894	PADI1	0.839013	3.7985
895	FBXO11	0.839013	-0.31766
896	ADRB3	0.839013	2.2732
897	SLC16A5	0.839013	-2.3009
898	METTL2B	0.839013	0.81101
899	CYP27A1	0.839013	-4.521
900	SPANXN3	0.839013	0.36771
901	IFIT2	0.839013	0.89037
902	PDK4	0.839013	3.3617
903	OR5T3	0.839013	4.6342
904	CDCA7L	0.839013	4.6421
905	PPFIBP1	0.839013	3.9706
906	TRIM77	0.839013	4.0611
907	PTGFRN	0.839013	-1.9401
908	RCBTB1	0.839013	3.3253
909	hsa-mir-582	0.839013	2.7299
910	RGL2	0.839013	5.6256
911	TCF3	0.839013	5.0521
912	ICOSLG	0.839013	2.5479
913	hsa-mir-4453	0.839013	3.4933
914	WFDC13	0.839013	2.5994
915	SELL	0.839013	0.77064
916	IRX5	0.839013	0.89658
917	CDC14B	0.839013	2.9191
918	ARHGAP8	0.839013	0.13977
919	hsa-mir-6800	0.839013	-2.2979
920	C17orf89	0.839013	3.4678
921	P2RX6	0.839013	4.2865
922	C7orf25	0.839013	4.0142
923	RIPK2	0.839013	3.7289
924	TMEM101	0.839013	3.0471
925	NLRP2	0.839013	4.169
926	CALCR	0.839013	4.7551
927	GTF2H4	0.839013	1.7146
928	MYL3	0.839013	3.5505
929	KIFC1	0.839013	1.4098
930	PAX5	0.839013	3.2296
931	HEBP1	0.839013	4.0733
932	hsa-mir-101-2	0.839013	1.6252
933	SLC25A39	0.839013	3.4491
934	KRTAP13-1	0.839013	4.7429
935	STXBP1	0.839013	3.2033
936	LRRC42	0.839013	4.169
937	BRI3BP	0.839013	5.9202
938	BTF3	0.839013	3.0979
939	PRR25	0.839013	4.2166
940	OR1J4	0.839013	3.6046
941	HELB	0.839013	2.2824
942	CTTNBP2NL	0.839013	3.4456
943	CENPL	0.839013	5.1955
944	ADIPOR2	0.839013	2.3842
945	ARHGAP24	0.839013	-0.22446
946	EGLN2	0.839013	2.2737
947	ATRNL1	0.839013	2.6169
948	MET	0.839013	-3.5804
949	FAM49B	0.839013	2.5249
950	CD97	0.839013	5.6477
951	ALG13	0.839013	4.8675
952	ATP4A	0.839013	2.5457
953	DOCK10	0.839013	2.7978
954	ARID1A	0.839013	3.7611
955	ZNF624	0.839013	1.218
956	NTF3	0.839013	0.53857
957	FRMD7	0.839013	0.63144
958	TBC1D4	0.839013	0.97644
959	REM2	0.839013	3.4122
960	ACP5	0.839013	3.9706
961	PHYKPL	0.74654	8.5207
962	SFSWAP	0.839013	4.1787
963	SPRR2G	0.839013	3.8906
964	ZCCHC12	0.839013	5.5272
965	ATXN3L	0.839013	4.5438
966	NUTM1	0.839013	3.6329
967	FEZF2	0.839013	4.5674
968	OGDHL	0.839013	1.3845
969	MEIS3	0.839013	4.4297
970	PRRG3	0.839013	3.4108
971	EIF5B	0.839013	4.4016
972	NDC1	0.839013	3.8447
973	EVX1	0.839013	3.4108
974	GMNC	0.839013	4.803
975	TXNRD3	0.839013	4.6686
976	EVI5L	0.839013	4.839
977	GMIP	0.839013	0.84843
978	GRIN3B	0.839013	4.54
979	NDFIP1	0.839013	4.8469
980	GTF2I	0.839013	5.2971
981	KCNMB3	0.839013	4.5372
982	RAMP3	0.839013	5.1936
983	ALPL	0.839013	4.0348
984	MAPK1IP1L	0.839013	3.6517
985	GSG2	0.839013	0.52254
986	PGAP1	0.839013	-0.63319
987	TTLL10	0.839013	1.8382
988	AARS2	0.839013	-1.1559
989	MARCH3	0.839013	0.14378
990	EPYC	0.839013	0.34517
991	CNPY2	0.839013	0.053433
992	RGS17	0.839013	4.6206
993	GRP	0.839013	2.5617
994	CPNE8	0.821445	4.6421
995	SMO	0.839013	4.2519
996	RHOJ	0.839013	3.3572
997	C7orf57	0.839013	3.0411
998	ARF6	0.839013	1.3466
999	BBS9	0.839013	3.4416
1000	PHLPP1	0.839013	1.3761
1001	CEL	0.839013	3.6537
1002	ATP6V0A2	0.839013	0.24377
1003	GLTP	0.839013	-1.8098
1004	XYLT1	0.839013	3.6314
1005	PCDHB4	0.839013	-0.60826
1006	ENSA	0.839013	3.2475
1007	ZKSCAN5	0.839013	1.0816
1008	AASDH	0.839013	3.2457
1009	TMPRSS11E	0.839013	1.2664
1010	ERVV-1	0.839013	2.8969
1011	THRB	0.839013	0.45037
1012	TOMM70A	0.839013	-2.7862
1013	TRANK1	0.839013	-1.3462
1014	ZNF644	0.839013	3.2558
1015	KDM6A	0.839013	0.88325
1016	MOK	0.839013	5.2609
1017	MARCH10	0.839013	3.2933
1018	CTXN1	0.839013	4.74
1019	SIX6	0.839013	4.7553
1020	FLI1	0.839013	2.3112
1021	STK25	0.839013	5.1228
1022	ARHGAP35	0.839013	3.2633
1023	SH3GLB1	0.839013	3.5231
1024	C1orf151-NBL1	0.839013	5.3105
1025	TOM1	0.839013	4.9112
1026	HCRT	0.839013	2.4657
1027	C3orf83	0.839013	0.54115
1028	CHMP4C	0.839013	-1.2018
1029	ACSM1	0.839013	3.0119
1030	PAQR5	0.839013	2.1601
1031	TREX2	0.839013	3.4652
1032	PQLC2	0.839013	3.0291
1033	IFNA21	0.839013	0.63144
1034	KIAA0317	0.839013	0.63144
1035	KRTAP10-8	0.839013	2.8563
1036	RRAGC	0.839013	5.0442
1037	RRBP1	0.839013	4.8523
1038	IL1RAPL1	0.839013	3.2578
1039	PRB1	0.839013	2.9281
1040	ST14	0.839013	2.6574
1041	TTC36	0.839013	3.4215
1042	RAB3D	0.839013	4.2148
1043	PDK3	0.839013	3.5077
1044	UBXN8	0.839013	3.513
1045	LRRC61	0.839013	4.7662
1046	ZC3H15	0.839013	3.3737
1047	C6orf170	0.839013	4.0471
1048	SRRM2	0.839013	2.2262
1049	USP2	0.839013	-0.3199
1050	ICOS	0.839013	2.7486
1051	SLC1A1	0.839013	3.336
1052	NR2F1	0.839013	-0.22886
1053	CCNJ	0.839013	-2.2979
1054	AMDHD1	0.839013	3.9246
1055	DYNLRB1	0.839013	0.63144
1056	H3F3A	0.839013	-1.1682
1057	A2M	0.839013	-1.5702
1058	SOX6	0.839013	4.1078
1059	CDAN1	0.839013	4.4408
1060	PCYT2	0.839013	4.2005
1061	KCNF1	0.839013	4.3438
1062	LMAN2L	0.839013	3.8166
1063	RNF112	0.839013	0.15051
1064	MAGEA11	0.839013	3.8941
1065	FKRP	0.839013	3.8656
1066	ELAVL2	0.839013	3.0067
1067	SRRT	0.839013	3.0265
1068	GRIP1	0.839013	1.0874
1069	AK7	0.839013	0.63144
1070	CD93	0.839013	3.3019
1071	EMC10	0.839013	-2.2332
1072	FAM53A	0.839013	0.89379
1073	ZNF584	0.839013	2.7751
1074	PTPRH	0.839013	1.9844
1075	HMMR	0.839013	1.7662
1076	GPC2	0.839013	2.3777
1077	hsa-mir-4799	0.839013	0.35666
1078	WSCD2	0.839013	3.1372
1079	VSIG4	0.839013	2.5154
1080	EPC1	0.839013	0.73493
1081	SLC6A9	0.839013	3.8498
1082	BTBD16	0.839013	-0.1829
1083	EFCAB1	0.839013	0.63144
1084	GLP2R	0.839013	2.2978
1085	CLOCK	0.839013	4.8355
1086	SWSAP1	0.839013	3.3488
1087	HKDC1	0.839013	3.3488
1088	OCLN	0.839013	4.6534
1089	CYP26B1	0.839013	3.3488
1090	CYP27C1	0.839013	4.3833
1091	GRIK4	0.839013	1.933
1092	TNRC6C	0.839013	2.1091
1093	AACS	0.839013	3.3488
1094	ZNF697	0.839013	3.8325
1095	EMR3	0.839013	4.2471
1096	ELF2	0.839013	3.3488
1097	PRKCD	0.839013	3.3271
1098	IGFBP3	0.839013	2.5908
1099	ZNHIT3	0.839013	2.9725
1100	DEFB113	0.839013	2.3954
1101	MOSPD1	0.839013	3.3654
1102	SLC25A23	0.839013	3.8867
1103	hsa-mir-4633	0.839013	5.0609
1104	POT1	0.839013	1.7946
1105	SI	0.839013	-0.39955
1106	DEPTOR	0.839013	2.5079
1107	C5orf52	0.839013	0.33679
1108	BCAT1	0.839013	0.35842
1109	LYG1	0.839013	-0.64361
1110	LBX2	0.839013	0.24377
1111	FABP4	0.839013	0.53167
1112	HOPX	0.839013	3.0611
1113	PAGE1	0.839013	2.5785
1114	hsa-mir-6889	0.839013	3.9654
1115	STIP1	0.839013	2.4469
1116	LOC100287177	0.839013	4.3951
1117	ZNF34	0.839013	3.0475
1118	TRAF5	0.839013	2.4597
1119	STMN1	0.839013	1.2559
1120	NDUFS4	0.839013	3.1608
1121	JUND	0.839013	0.63144
1122	SGSM1	0.839013	-2.0207
1123	B3GNT6	0.839013	1.6599
1124	PRR4	0.839013	0.27178
1125	HMOX2	0.839013	4.4558
1126	IFT172	0.839013	1.0151
1127	CCDC170	0.839013	0.044204
1128	NUP210	0.839013	0.60923
1129	CLDN9	0.839013	0.63144
1130	FAM206A	0.839013	1.4309
1131	CCDC122	0.839013	2.7468
1132	MRGPRX1	0.839013	4.0015
1133	GRK6	0.839013	4.0777
1134	ZNF883	0.839013	0.7284
1135	SPATA31A6	0.839013	0.90013
1136	WAC	0.839013	1.1574
1137	RDH10	0.839013	4.5808
1138	ALS2CR11	0.839013	0.63144
1139	DCX	0.839013	2.5603
1140	HPX	0.839013	2.8284
1141	PNMA3	0.839013	3.5094
1142	SPON1	0.839013	4.0042
1143	KIF14	0.839013	3.8214
1144	hsa-mir-425	0.839013	-4.3474
1145	C20orf173	0.839013	3.4644
1146	XAF1	0.839013	3.7068
1147	SYCP3	0.839013	3.7212
1148	hsa-mir-6726	0.839013	-0.44543
1149	EAPP	0.839013	2.2663
1150	MANSC1	0.839013	2.7978
1151	SLC13A4	0.839013	3.5215
1152	CAPZA2	0.839013	3.2469
1153	NPM3	0.839013	2.7978
1154	DCN	0.839013	3.2469
1155	ZNF532	0.839013	4.1118
1156	SPG11	0.839013	3.735
1157	CALCB	0.839013	3.8754
1158	OLFM2	0.839013	4.2895
1159	NBEAL2	0.839013	4.0033
1160	RNF38	0.839013	3.2469
1161	CDC42EP4	0.839013	3.2469
1162	IL36RN	0.839013	3.5215
1163	RBM7	0.839013	2.7978
1164	TNFAIP1	0.839013	3.8754
1165	ABCC11	0.839013	3.2469
1166	CCDC166	0.839013	2.7978
1167	MCF2L	0.839013	3.2469
1168	PIP5K1B	0.839013	4.0033
1169	RLN2	0.839013	3.5215
1170	CRH	0.839013	3.7962
1171	FAM133B	0.839013	3.2469
1172	SEMA6C	0.839013	3.2469
1173	FAM57A	0.839013	3.2469
1174	BEX1	0.839013	2.7978
1175	GADD45A	0.839013	4.1118
1176	TRAPPC1	0.839013	2.7978
1177	DNER	0.839013	3.72
1178	LAMTOR3	0.839013	4.7584
1179	MFAP5	0.839013	3.8754
1180	SCGB2A1	0.839013	-2.7152
1181	NGFR	0.839013	1.963
1182	RETSAT	0.839013	1.9021
1183	WDR70	0.839013	0.63144
1184	THSD4	0.839013	1.3315
1185	COG3	0.839013	0.63144
1186	SSFA2	0.839013	0.99698
1187	CTNND1	0.839013	2.7628
1188	INTU	0.839013	2.9589
1189	IL23R	0.839013	4.9623
1190	SLC5A5	0.839013	2.8926
1191	WASL	0.839013	3.4331
1192	TFAP2B	0.839013	4.0407
1193	KIAA0895	0.839013	1.4506
1194	KCNN1	0.839013	0.5551
1195	CDK14	0.839013	0.92414
1196	ADAM17	0.839013	2.3867
1197	GBE1	0.839013	3.2064
1198	SMPD2	0.839013	1.1243
1199	EGR3	0.839013	0.31343
1200	SIX1	0.839013	0.86625
1201	OR10S1	0.839013	2.4873
1202	MAP4K1	0.839013	1.8167
1203	CCL3	0.839013	2.4193
1204	UHRF1BP1L	0.839013	1.3275
1205	ADAM8	0.839013	2.5231
1206	ZNF512B	0.839013	4.3265
1207	MSMO1	0.839013	3.1372
1208	BATF2	0.839013	1.6884
1209	RSPH6A	0.839013	3.1572
1210	STAP2	0.839013	2.7939
1211	HLA-DRB5	0.839013	2.4659
1212	PARP16	0.839013	3.4209
1213	GZF1	0.839013	0.66444
1214	OR2T1	0.839013	0.32679
1215	TP73	0.839013	3.504
1216	GPATCH3	0.839013	3.2811
1217	GABPB2	0.839013	3.2811
1218	LALBA	0.839013	3.2811
1219	GHSR	0.839013	3.2811
1220	GSTK1	0.839013	3.2811
1221	CIB2	0.839013	3.6286
1222	TTPAL	0.839013	4.375
1223	OR8K5	0.839013	3.2811
1224	ASGR2	0.839013	4.1291
1225	KRTAP10-3	0.839013	3.0031
1226	PMS2	0.839013	3.2811
1227	PAX8	0.839013	4.8553
1228	SIX2	0.839013	3.6294
1229	CLYBL	0.839013	4.3017
1230	HTR1E	0.839013	2.9961
1231	BEST3	0.839013	4.0336
1232	ARID3B	0.839013	4.0727
1233	UBE2E2	0.839013	4.5563
1234	PIWIL3	0.839013	1.2644
1235	OR51D1	0.839013	3.8644
1236	CDS2	0.839013	0.87223
1237	ZUFSP	0.839013	4.4008
1238	P2RY2	0.839013	1.1238
1239	ATXN7L1	0.839013	2.1918
1240	ENPP2	0.839013	2.6645
1241	CHD6	0.839013	3.925
1242	ZNF417	0.839013	2.8402
1243	FDCSP	0.839013	1.8886
1244	ZNF618	0.839013	3.0831
1245	ZNF24	0.839013	1.6165
1246	STXBP2	0.839013	1.8043
1247	RFC1	0.839013	3.2256
1248	BIN2	0.839013	2.3912
1249	SLC35G1	0.839013	2.7354
1250	PLEKHB2	0.839013	2.7511
1251	IGF2BP1	0.839013	3.7226
1252	GULP1	0.839013	2.1757
1253	TMEM249	0.839013	2.6065
1254	SPHKAP	0.839013	3.9696
1255	ALOX12	0.839013	2.4745
1256	MAP1A	0.839013	1.0635
1257	FOSL1	0.839013	1.9107
1258	LAMTOR2	0.839013	3.817
1259	CBLL1	0.839013	-0.16236
1260	EIF4EBP3	0.839013	2.5012
1261	PAICS	0.839013	0.81586
1262	SUMF2	0.839013	2.8013
1263	ZNF302	0.839013	2.921
1264	GRIA3	0.839013	2.4702
1265	ISY1	0.839013	4.4683
1266	RNF34	0.839013	2.9419
1267	PUS7	0.839013	3.6291
1268	LCE2A	0.839013	1.0816
1269	AKR1C3	0.839013	2.8204
1270	CD1C	0.839013	3.4154
1271	INMT	0.839013	1.8063
1272	C12orf74	0.839013	0.99435
1273	OR52M1	0.839013	0.78353
1274	BPTF	0.839013	2.5579
1275	RND2	0.839013	0.64218
1276	TNNI2	0.839013	0.63144
1277	PXMP2	0.839013	3.4237
1278	PAK4	0.839013	1.9546
1279	FAM83A	0.839013	0.52224
1280	CMTR1	0.839013	3.6444
1281	PHRF1	0.839013	1.5122
1282	RASAL1	0.839013	1.2707
1283	ZMAT5	0.839013	4.2578
1284	TMEM256	0.839013	3.1713
1285	PEX26	0.839013	2.3762
1286	NR6A1	0.839013	2.3135
1287	SGK110	0.839013	1.0811
1288	MAGED4	0.839013	3.2628
1289	MID1	0.839013	-1.5691
1290	BPIFC	0.839013	1.8946
1291	FAM218A	0.839013	1.3003
1292	FAM168A	0.839013	0.63144
1293	TAS2R40	0.839013	3.14
1294	CCDC181	0.839013	1.5049
1295	DSG3	0.839013	1.8893
1296	UBE3B	0.839013	0.77817
1297	TCEANC2	0.839013	2.9201
1298	NRP1	0.839013	3.1443
1299	AIMP2	0.839013	1.8908
1300	UTP14C	0.839013	3.0691
1301	SIGLEC6	0.839013	3.9462
1302	RCN1	0.839013	3.738
1303	TMEM91	0.839013	2.8652
1304	ZNF280C	0.839013	2.8849
1305	CCDC85C	0.839013	5.5726
1306	KIR3DL2	0.839013	0.8317
1307	CTGF	0.839013	3.0916
1308	hsa-mir-4457	0.839013	-0.23863
1309	KIF3A	0.839013	4.3859
1310	RPTOR	0.839013	4.5533
1311	CRAT	0.839013	-1.4633
1312	ALDH9A1	0.839013	-0.95317
1313	AAMP	0.839013	0.63144
1314	SZRD1	0.839013	-1.3078
1315	SCIN	0.839013	0.085168
1316	GLIPR1L1	0.839013	2.7799
1317	KIF22	0.839013	-1.672
1318	LRRC47	0.839013	-1.9538
1319	ZSCAN16	0.839013	1.3195
1320	PROKR1	0.839013	0.43995
1321	IL1RL1	0.839013	-2.3529
1322	CISD2	0.839013	1.0411
1323	TAAR6	0.839013	3.9736
1324	BHLHA15	0.839013	2.6257
1325	TRAF3IP3	0.839013	0.63144
1326	ERF	0.839013	3.6082
1327	MYL2	0.839013	2.217
1328	PLEKHM2	0.839013	3.0476
1329	TXNL1	0.839013	4.0411
1330	RAPGEF5	0.839013	2.3959
1331	MLL5	0.839013	3.6469
1332	ZNF391	0.839013	0.99181
1333	NEUROG2	0.839013	1.7249
1334	ANKK1	0.839013	4.5855
1335	SSH1	0.839013	1.0479
1336	FFAR2	0.839013	2.0483
1337	hsa-mir-4491	0.839013	-0.098556
1338	FAM118B	0.839013	1.7259
1339	FAM154A	0.839013	0.83978
1340	HTR3D	0.839013	2.1601
1341	CD300LD	0.839013	1.4889
1342	DOK1	0.839013	3.3703
1343	SMURF2	0.839013	3.3434
1344	EHD3	0.839013	2.6156
1345	LPPR2	0.839013	1.2432
1346	MED25	0.839013	1.0402
1347	SYTL1	0.839013	1.2981
1348	C6orf132	0.839013	1.7773
1349	GABRG1	0.839013	3.9925
1350	ZCCHC5	0.839013	0.47819
1351	MAP4K3	0.839013	3.3882
1352	HNRNPLL	0.839013	1.6447
1353	SFRP1	0.839013	4.272
1354	MYO9A	0.839013	2.4729
1355	FAM45A	0.839013	0.84336
1356	GLIS3	0.839013	-1.2227
1357	TAF6L	0.839013	2.6368
1358	TACR2	0.839013	0.99926
1359	TAS2R50	0.839013	2.5557
1360	SNX22	0.839013	0.98503
1361	REG3G	0.839013	1.6269
1362	ZNF160	0.839013	1.8471
1363	NOVA2	0.839013	4.4341
1364	FAM170A	0.839013	4.6705
1365	C17orf82	0.839013	0.99854
1366	FOXD2	0.839013	4.047
1367	BTG3	0.839013	3.2469
1368	CDKL5	0.839013	2.456
1369	GDPD1	0.839013	1.7074
1370	STX5	0.839013	1.0503
1371	KRT20	0.839013	1.5976
1372	GPR68	0.839013	2.3869
1373	PHACTR4	0.839013	4.3995
1374	RBP4	0.839013	0.99889
1375	SBF1	0.839013	3.7354
1376	GTPBP2	0.839013	3.2064
1377	ACSBG1	0.839013	4.167
1378	ESPN	0.839013	4.5087
1379	TRIM68	0.839013	2.0436
1380	RHBDF2	0.839013	2.7147
1381	GPR143	0.839013	3.2064
1382	OXTR	0.839013	2.01
1383	ENDOU	0.839013	0.99263
1384	IZUMO3	0.839013	3.4862
1385	KRTAP5-2	0.839013	4.9298
1386	GNS	0.839013	2.6419
1387	USP4	0.839013	4.4712
1388	ABCF1	0.839013	4.9041
1389	ATP2B4	0.839013	3.2064
1390	RIC8A	0.839013	2.7898
1391	ARR3	0.839013	0.63348
1392	TNKS1BP1	0.839013	2.6513
1393	SPATA16	0.839013	2.8281
1394	C1orf115	0.839013	2.3122
1395	SLC22A23	0.839013	-2.3256
1396	C16orf58	0.839013	2.7434
1397	DHX40	0.839013	1.6692
1398	NEBL	0.839013	1.6546
1399	NF2	0.839013	2.1848
1400	ATP5I	0.839013	0.63144
1401	MYBL1	0.839013	-0.37121
1402	JAKMIP2	0.839013	0.99182
1403	OR13C8	0.839013	4.0195
1404	OR6C68	0.839013	2.072
1405	hsa-mir-548a-2	0.839013	2.0648
1406	SFTPA2	0.839013	1.6578
1407	LRRC4	0.839013	4.8609
1408	SMARCD3	0.839013	0.98068
1409	MTF2	0.839013	0.63144
1410	RGPD6	0.839013	6.2953
1411	FAM65A	0.839013	4.0096
1412	NXNL1	0.839013	4.8871
1413	GRHPR	0.839013	3.5734
1414	HSD17B12	0.839013	0.98717
1415	IRF6	0.839013	1.582
1416	ZNF282	0.839013	1.5936
1417	FBXO32	0.839013	3.8094
1418	SSBP3	0.839013	3.7394
1419	hsa-mir-23a	0.839013	4.5227
1420	hsa-mir-4274	0.839013	-2.4049
1421	TIPARP	0.839013	4.7112
1422	ST6GALNAC5	0.839013	4.6279
1423	PLXNA2	0.839013	4.1914
1424	PPP1R3D	0.839013	4.8116
1425	ATG9A	0.839013	3.5419
1426	hsa-mir-1294	0.839013	5.5209
1427	HSPG2	0.839013	3.9639
1428	TSPEAR	0.839013	4.2328
1429	SPAM1	0.839013	3.1079
1430	NKX1-2	0.839013	0.63144
1431	ZNF812	0.839013	1.8401
1432	EIF5A2	0.839013	0.13824
1433	ALS2	0.839013	-1.0418
1434	KCNJ5	0.839013	1.7702
1435	RAB27B	0.839013	0.77397
1436	LTV1	0.839013	-4.9579
1437	HSD17B8	0.839013	0.70114
1438	APLP1	0.839013	3.271
1439	C1orf162	0.839013	0.21871
1440	TRPM7	0.839013	-0.35422
1441	CHAC2	0.839013	1.3943
1442	KRTAP19-4	0.839013	4.8404
1443	UNCX	0.839013	4.7082
1444	LAMC2	0.839013	3.5939
1445	CDK2AP1	0.839013	0.78904
1446	COPS6	0.839013	2.6368
1447	GRID2	0.839013	2.9269
1448	C5orf49	0.839013	1.1329
1449	XXYLT1	0.839013	1.02
1450	TMEM245	0.839013	2.4645
1451	ANGPTL3	0.839013	1.0997
1452	CREB5	0.839013	1.8613
1453	SPSB3	0.839013	0.63144
1454	ATG4D	0.839013	-0.17883
1455	FOXL1	0.839013	3.9662
1456	RND1	0.839013	3.4496
1457	MRPS17	0.839013	1.3578
1458	C1orf168	0.839013	1.4569
1459	ANGPTL7	0.839013	2.9228
1460	ZDHHC2	0.839013	-2.1798
1461	LRRC3B	0.839013	-0.86633
1462	KIAA0753	0.839013	0.68117
1463	RAB9B	0.839013	3.585
1464	GSDMC	0.839013	3.3361
1465	ROS1	0.839013	2.4375
1466	hsa-mir-194-1	0.839013	3.2811
1467	hsa-mir-5047	0.839013	0.9212
1468	SPIB	0.839013	4.5325
1469	FAM76A	0.839013	3.9352
1470	SYPL1	0.839013	3.4534
1471	PLIN1	0.839013	3.6959
1472	RXFP3	0.839013	3.9572
1473	R3HCC1L	0.839013	3.4678
1474	SEMA3B	0.839013	3.4678
1475	ELOVL1	0.839013	4.4526
1476	RSG1	0.839013	3.6962
1477	MPHOSPH10	0.839013	2.0438
1478	FBXW8	0.839013	0.5732
1479	CGRRF1	0.839013	4.2303
1480	OCM2	0.839013	5.0544
1481	NEGR1	0.839013	2.5776
1482	RABGGTA	0.839013	0.93484
1483	hsa-mir-4474	0.839013	0.35707
1484	TUBGCP4	0.839013	0.98958
1485	IGFBP5	0.839013	3.8318
1486	PSEN2	0.839013	3.4438
1487	SHMT1	0.839013	2.7538
1488	DDX51	0.839013	-0.91002
1489	INTS1	0.839013	0.90869
1490	C11orf88	0.839013	-0.2551
1491	TCEAL2	0.839013	0.49028
1492	PLCG1	0.839013	0.33196
1493	MCCC2	0.839013	0.63144
1494	PMP2	0.839013	-2.2168
1495	C22orf43	0.839013	2.3519
1496	KCNJ12	0.839013	2.8986
1497	YTHDF2	0.839013	0.93113
1498	FAM64A	0.839013	4.5471
1499	MAGEA3	0.839013	4.1692
1500	ULK2	0.839013	2.0225
1501	FOXK1	0.839013	2.0261
1502	CD80	0.839013	4.6534
1503	RDM1	0.839013	2.3294
1504	hsa-mir-124-3	0.839013	2.8198
1505	POM121L12	0.839013	4.1601
1506	SCML1	0.839013	3.888
1507	hsa-mir-1587	0.839013	1.0809
1508	hsa-mir-6847	0.839013	1.3847
1509	LYZL4	0.839013	-1.3853
1510	SCP2	0.839013	2.0165
1511	SPSB4	0.839013	-0.16222
1512	RHOH	0.839013	0.63144
1513	TCN2	0.839013	0.30859
1514	IMPAD1	0.839013	-0.24728
1515	CAPN12	0.839013	1.7832
1516	ATN1	0.839013	4.4086
1517	BLOC1S2	0.839013	2.9463
1518	TADA2A	0.839013	4.0899
1519	MZB1	0.839013	0.91787
1520	SPPL2B	0.839013	1.4045
1521	TRIM28	0.839013	4.0424
1522	PPP1R3E	0.839013	1.8746
1523	SORBS3	0.839013	-0.91952
1524	ACTG1	0.839013	-1.0652
1525	RASL11B	0.839013	1.7274
1526	STAC3	0.839013	1.1268
1527	NBPF3	0.839013	3.5579
1528	PANK3	0.839013	4.0285
1529	OR5M9	0.839013	0.02712
1530	ZDHHC15	0.839013	-0.29919
1531	RXFP1	0.839013	2.3106
1532	OSMR	0.839013	1.4209
1533	SLC12A3	0.839013	1.4033
1534	HCN1	0.839013	3.1039
1535	LGALS12	0.839013	-0.41005
1536	MSH5	0.839013	0.63144
1537	CLINT1	0.839013	3.2878
1538	MPC1L	0.839013	2.4198
1539	SAMD8	0.839013	-0.25797
1540	UNG	0.839013	-4.003
1541	MKNK2	0.839013	-1.1499
1542	IL1A	0.839013	3.8127
1543	GIPC3	0.839013	1.4062
1544	SHARPIN	0.839013	0.90002
1545	hsa-mir-4801	0.839013	2.6049
1546	CERS4	0.839013	2.523
1547	SERPINB7	0.839013	3.3689
1548	SOWAHB	0.839013	-2.0434
1549	SMDT1	0.839013	0.63144
1550	ZNF394	0.839013	0.63144
1551	ZNF853	0.839013	1.1671
1552	CNEP1R1	0.839013	-0.061485
1553	ACOT2	0.839013	0.99991
1554	hsa-mir-196b	0.839013	5.1174
1555	hsa-mir-23b	0.839013	3.5305
1556	DEFB116	0.839013	4.3399
1557	PLEKHM1	0.839013	1.9715
1558	LLGL2	0.839013	0.63144
1559	LYSMD4	0.839013	3.3796
1560	MAPRE1	0.839013	1.2436
1561	TCTEX1D2	0.839013	3.8422
1562	TAF9B	0.839013	3.0567
1563	RNF125	0.839013	3.3158
1564	MUC5B	0.839013	-0.16627
1565	SMTNL2	0.839013	3.1229
1566	DNPEP	0.839013	0.66328
1567	YIPF4	0.839013	3.3609
1568	HMBOX1	0.839013	3.1229
1569	DMRT3	0.839013	3.1229
1570	EXOC6	0.839013	4.5614
1571	C2orf57	0.839013	3.1229
1572	RAB11B	0.839013	3.053
1573	DPF2	0.839013	3.1229
1574	ANO7	0.839013	3.1229
1575	OR1F1	0.839013	4.005
1576	DCAF10	0.839013	1.7106
1577	TIFAB	0.839013	3.1229
1578	PRDX1	0.839013	3.1229
1579	SLC14A1	0.839013	3.8016
1580	PGF	0.839013	1.8832
1581	TMEM18	0.839013	4.3971
1582	CD200R1	0.839013	3.1522
1583	TMEM202	0.839013	3.1229
1584	UGDH	0.839013	4.4612
1585	RNF44	0.839013	1.6545
1586	RHOD	0.839013	3.1229
1587	GRID2IP	0.839013	0.62742
1588	HCAR3	0.839013	4.2625
1589	ZFP14	0.839013	4.1252
1590	PALMD	0.839013	3.1229
1591	RHBDD2	0.839013	4.3749
1592	DLX2	0.839013	3.1229
1593	TMCC1	0.839013	3.169
1594	EIF2B3	0.839013	-0.4473
1595	C12orf43	0.839013	0.69201
1596	SMYD2	0.839013	0.70602
1597	HTR7	0.839013	1.684
1598	RNF123	0.839013	3.4056
1599	ZNF688	0.839013	0.71366
1600	DPCR1	0.839013	1.3276
1601	TAF2	0.839013	4.3435
1602	ZNF234	0.839013	1.5155
1603	CTXN2	0.839013	4.7197
1604	TMEM56-RWDD3	0.74654	8.0508
1605	HPS6	0.839013	3.3818
1606	KAT6B	0.839013	4.0751
1607	UBE2D2	0.839013	0.88107
1608	ARHGEF25	0.839013	0.89432
1609	hsa-mir-6786	0.839013	4.3643
1610	HINFP	0.839013	0.63144
1611	BLOC1S3	0.839013	3.8237
1612	ZNF575	0.839013	0.63144
1613	ATP13A4	0.839013	1.1973
1614	CATSPER3	0.839013	0.88342
1615	DCLK2	0.839013	3.3494
1616	PAX6	0.839013	1.6127
1617	TIAM1	0.839013	0.89351
1618	SOWAHC	0.839013	0.63144
1619	HABP4	0.839013	2.8312
1620	PGM2L1	0.839013	1.8546
1621	PROSC	0.839013	0.23173
1622	SLC27A1	0.839013	1.4837
1623	CBR4	0.839013	1.4724
1624	FRMD3	0.839013	1.0627
1625	ZNF418	0.839013	-0.78565
1626	HOXA6	0.839013	3.7937
1627	TMEM102	0.839013	3.6113
1628	RHOXF1	0.839013	0.85898
1629	SURF2	0.839013	4.4257
1630	PPWD1	0.839013	0.87844
1631	PTPRJ	0.839013	4.0719
1632	NLRP1	0.839013	2.0346
1633	hsa-mir-500b	0.839013	3.6959
1634	OR6C65	0.839013	0.072766
1635	CREM	0.839013	1.2238
1636	CYB5B	0.839013	0.63144
1637	PAK3	0.839013	1.7449
1638	SCUBE3	0.839013	-3.025
1639	ARHGAP44	0.839013	0.35707
1640	TTYH3	0.839013	2.3873
1641	DLK2	0.839013	0.63144
1642	CYP3A4	0.839013	1.9553
1643	STARD9	0.839013	2.1841
1644	RC3H1	0.839013	3.5949
1645	ELP4	0.839013	-2.2343
1646	NXPE4	0.839013	-2.1698
1647	TGFBR3L	0.839013	-1.5648
1648	RGS9BP	0.839013	1.6757
1649	MAPK4	0.839013	0.12478
1650	SLC45A3	0.839013	2.2591
1651	FAM26D	0.839013	-0.24036
1652	FAM229A	0.839013	0.99578
1653	DXO	0.839013	0.63144
1654	FUT7	0.839013	2.2193
1655	LOC283710	0.839013	1.1151
1656	UPF3B	0.839013	2.0408
1657	STAG3	0.839013	3.7168
1658	RTN1	0.839013	2.4848
1659	CCDC84	0.839013	1.8996
1660	MRPL53	0.839013	0.63144
1661	ZNF415	0.839013	0.83558
1662	C6orf120	0.839013	1.7913
1663	MEP1B	0.839013	1.29
1664	AFAP1	0.839013	1.5003
1665	CUL5	0.839013	4.1617
1666	BCMO1	0.839013	4.51
1667	SLC39A14	0.839013	3.3305
1668	AGBL5	0.839013	1.7369
1669	ZFAND2B	0.839013	4.275
1670	LENG8	0.839013	3.8639
1671	AURKC	0.839013	4.0723
1672	ADAT3	0.839013	3.2296
1673	hsa-mir-3196	0.839013	3.7001
1674	BCL7B	0.839013	3.537
1675	UTP23	0.839013	4.0692
1676	FXYD4	0.839013	1.7152
1677	PTPN12	0.839013	2.7978
1678	SDR16C5	0.839013	0.45914
1679	RTP4	0.839013	2.932
1680	MRPL50	0.839013	-0.15519
1681	MBTD1	0.839013	-1.8641
1682	NPY4R	0.839013	0.63144
1683	MYO6	0.839013	0.49738
1684	MARCH11	0.839013	0.5545
1685	DEFB103A	0.839013	2.8644
1686	CAPN15	0.839013	-1.2845
1687	PLAC4	0.839013	-2.2813
1688	GLTPD1	0.839013	0.88107
1689	ZNF569	0.839013	0.63144
1690	SULT2A1	0.839013	1.9015
1691	SESN3	0.839013	4.1792
1692	ZFP28	0.839013	-0.68333
1693	DUS4L	0.839013	4.3697
1694	ARHGEF4	0.839013	5.1932
1695	CCAR2	0.839013	2.1902
1696	C18orf25	0.839013	1.4091
1697	CLEC14A	0.839013	2.408
1698	GIGYF1	0.839013	1.1174
1699	CLVS2	0.839013	4.3926
1700	hsa-mir-3672	0.74654	7.984
1701	TMEM177	0.839013	3.7853
1702	STBD1	0.839013	3.7864
1703	PGLS	0.839013	1.6686
1704	GPR61	0.839013	1.6387
1705	FEM1A	0.839013	4.3968
1706	UFC1	0.839013	3.9831
1707	COQ9	0.839013	0.8193
1708	LYPD4	0.839013	3.5449
1709	NRGN	0.839013	3.324
1710	SLC22A3	0.839013	1.5407
1711	UBXN7	0.839013	4.0663
1712	OR6N1	0.839013	2.3466
1713	FOXG1	0.839013	4.3768
1714	ZCCHC11	0.839013	4.5723
1715	NLN	0.839013	0.80502
1716	FAM213B	0.839013	2.5693
1717	MAP3K1	0.839013	5.0217
1718	NUCKS1	0.839013	3.9776
1719	PRPH2	0.839013	0.63144
1720	VSNL1	0.839013	1.8438
1721	MEIOB	0.839013	3.9701
1722	ETNPPL	0.839013	0.63144
1723	MYLIP	0.839013	3.6873
1724	ZC3HC1	0.839013	4.1868
1725	DRAP1	0.839013	2.2267
1726	CCHCR1	0.839013	3.0621
1727	RGAG1	0.839013	0.79641
1728	EMCN	0.839013	1.48
1729	LETM2	0.839013	1.8417
1730	LPCAT2	0.839013	2.2491
1731	EAF2	0.839013	-0.47771
1732	SYTL4	0.839013	1.9311
1733	PRM2	0.839013	0.76869
1734	TNR	0.839013	1.4684
1735	ELAVL4	0.839013	2.1763
1736	CD86	0.839013	3.8917
1737	RUNX3	0.839013	1.3312
1738	CDH7	0.839013	0.81696
1739	SEC23A	0.839013	4.2916
1740	MRI1	0.839013	0.82116
1741	TTC30B	0.839013	1.0691
1742	GDAP1	0.839013	4.1365
1743	KRT4	0.839013	1.7922
1744	MST4	0.839013	4.0867
1745	WDR1	0.839013	3.7387
1746	GSTA5	0.839013	2.5495
1747	CAPN2	0.839013	3.823
1748	CISD1	0.839013	2.8393
1749	SH3RF1	0.839013	3.6548
1750	hsa-mir-7843	0.839013	2.7978
1751	SFXN5	0.839013	3.9829
1752	SF3A2	0.839013	0.76386
1753	SPPL2A	0.839013	1.7727
1754	WFDC3	0.839013	3.8336
1755	SLC26A6	0.839013	-1.5255
1756	SNX31	0.839013	0.63144
1757	MIR205HG	0.839013	2.5811
1758	IFT80	0.839013	-3.5907
1759	MORC1	0.839013	1.2404
1760	C2orf54	0.839013	0.63144
1761	SAR1A	0.839013	1.223
1762	SEC22C	0.839013	0.40594
1763	SNX14	0.839013	2.0126
1764	ACHE	0.839013	-0.05846
1765	MFAP3	0.839013	0.55007
1766	SETD6	0.839013	-1.4554
1767	RBM11	0.839013	2.8526
1768	CLCF1	0.839013	0.63144
1769	MAST3	0.839013	1.7146
1770	CCL1	0.839013	2.9404
1771	CLIP2	0.839013	2.1844
1772	HAS2	0.839013	3.4056
1773	MMS19	0.839013	-0.67497
1774	DUSP7	0.839013	3.3461
1775	C2orf44	0.839013	0.72961
1776	RFPL1	0.839013	2.8173
1777	CD63	0.839013	-0.92565
1778	hsa-mir-29c	0.839013	-5.0567
1779	GLYATL1	0.839013	3.9797
1780	AGXT2L1	0.839013	3.2192
1781	ZNF438	0.839013	4.1709
1782	SP4	0.839013	1.8028
1783	NHSL1	0.839013	3.2509
1784	hsa-mir-5696	0.839013	2.4065
1785	BLVRA	0.839013	3.582
1786	RYK	0.839013	3.905
1787	HYAL3	0.839013	1.5846
1788	DCLK1	0.839013	4.3924
1789	BCL2L11	0.839013	2.166
1790	PSAPL1	0.839013	3.1049
1791	IFRD1	0.839013	1.958
1792	LY86	0.839013	3.6737
1793	HDGF	0.839013	4.1916
1794	KPNA1	0.839013	3.2763
1795	HLF	0.839013	-0.10046
1796	SNX29	0.839013	2.2215
1797	BAI3	0.839013	2.549
1798	LIPT1	0.839013	-4.6908
1799	MDM2	0.839013	0.99091
1800	LYPD2	0.839013	0.75387
1801	MTX2	0.839013	-3.8075
1802	VPS33B	0.839013	0.35707
1803	BTAF1	0.839013	1.2538
1804	NPHP3	0.839013	3.2239
1805	KCNA3	0.839013	0.79689
1806	SCNN1B	0.839013	2.0961
1807	LAGE3	0.839013	2.0052
1808	TMEM11	0.839013	-0.40609
1809	FAM3A	0.839013	0.63144
1810	ZNF622	0.839013	1.7146
1811	SCRN1	0.839013	0.63144
1812	MTFR2	0.839013	0.76639
1813	FKBP15	0.839013	5.1502
1814	TRPM1	0.839013	4.3373
1815	TES	0.839013	3.6097
1816	PRSS38	0.839013	4.1017
1817	PPFIA3	0.839013	3.1735
1818	TSPAN11	0.839013	1.8585
1819	QSOX1	0.839013	3.0286
1820	PLAC8L1	0.839013	4.1705
1821	SLC25A20	0.839013	3.4757
1822	FAM222B	0.839013	1.4221
1823	FKBP1B	0.839013	3.0286
1824	SLC45A4	0.839013	3.0286
1825	BLVRB	0.839013	3.5901
1826	PVRL2	0.839013	1.5154
1827	PLIN3	0.839013	2.4792
1828	URM1	0.839013	2.8275
1829	EGFR	0.839013	3.4165
1830	ZC3H12C	0.839013	3.0286
1831	TEX37	0.839013	1.3727
1832	OTX1	0.839013	3.0286
1833	UBA3	0.839013	2.8627
1834	RNASE6	0.839013	3.7904
1835	NUP107	0.839013	2.3725
1836	LCK	0.839013	3.0286
1837	RARB	0.839013	3.7032
1838	DCHS2	0.839013	3.6128
1839	INTS8	0.839013	3.0286
1840	SLC25A48	0.839013	3.0286
1841	SCUBE2	0.839013	1.1351
1842	GYG1	0.839013	3.9049
1843	SLC9A3	0.839013	1.4442
1844	SLURP1	0.839013	3.0286
1845	NCKAP5L	0.839013	1.4297
1846	CCR1	0.839013	3.0286
1847	TNFSF15	0.839013	2.7542
1848	TNFAIP6	0.839013	3.8007
1849	ZBTB45	0.839013	1.578
1850	ZNF460	0.839013	4.0293
1851	hsa-mir-6744	0.839013	0.33601
1852	KRTAP20-1	0.839013	2.1173
1853	C4orf45	0.839013	4.2736
1854	PRKX	0.839013	1.8468
1855	CYP4F3	0.839013	4.162
1856	RNASEH2A	0.839013	3.2073
1857	CBFA2T2	0.839013	4.3797
1858	TPRA1	0.839013	1.3653
1859	DDX58	0.839013	4.1185
1860	DERL1	0.839013	0.76003
1861	DEFA6	0.839013	0.9601
1862	PTPN2	0.839013	1.9348
1863	TMEM216	0.839013	0.79734
1864	HADHB	0.839013	0.63144
1865	SCLY	0.839013	3.8911
1866	TBX6	0.839013	0.63144
1867	MXRA5	0.839013	-1.387
1868	MSH4	0.839013	1.1673
1869	NSMCE4A	0.839013	2.8856
1870	HAMP	0.839013	2.2321
1871	XIRP2	0.839013	0.93822
1872	FAM71A	0.839013	0.87699
1873	ARL14EPL	0.839013	-0.035953
1874	GLA	0.839013	0.63144
1875	PIK3C2A	0.839013	2.6531
1876	PKD1	0.839013	1.3717
1877	C21orf62	0.839013	1.8894
1878	EIF4E2	0.839013	3.7709
1879	TJP3	0.839013	4.1256
1880	EIF2AK3	0.839013	1.22
1881	GRXCR2	0.839013	2.9969
1882	GPR64	0.839013	1.571
1883	KCNJ4	0.839013	3.8988
1884	WIPF3	0.839013	1.9346
1885	hsa-mir-4777	0.839013	0.37285
1886	hsa-mir-323a	0.839013	0.2556
1887	KRT75	0.839013	4.3573
1888	HBG1	0.839013	0.80883
1889	OR11H6	0.839013	1.2906
1890	SARNP	0.839013	0.63144
1891	RASAL3	0.839013	0.95833
1892	LOC100996485	0.839013	1.6705
1893	EXTL1	0.839013	2.0815
1894	LAT	0.839013	2.7479
1895	TMEM37	0.839013	0.63144
1896	DLX3	0.839013	-1.2621
1897	RARRES3	0.839013	0.89806
1898	CADPS	0.839013	2.6347
1899	PGAM4	0.839013	2.7583
1900	GREB1	0.839013	1.5331
1901	P2RY1	0.839013	-0.65334
1902	MLXIPL	0.839013	3.0088
1903	MRRF	0.839013	2.2723
1904	PTEN	0.839013	2.378
1905	MATN2	0.839013	2.066
1906	YWHAQ	0.839013	3.6281
1907	SPANXB1	0.839013	2.4883
1908	PIP5KL1	0.839013	0.73209
1909	TNFRSF11A	0.839013	4.0671
1910	SUCLG2	0.839013	2.4989
1911	RPL18A	0.839013	0.63144
1912	B4GALT6	0.839013	4.2777
1913	CD300LF	0.839013	2.219
1914	SPECC1L	0.839013	3.8382
1915	USP19	0.839013	1.5894
1916	ZNF181	0.839013	0.71107
1917	MDFI	0.839013	1.5574
1918	HAGHL	0.839013	4.0999
1919	EBPL	0.839013	1.4525
1920	SNED1	0.839013	3.5127
1921	LIN28B	0.839013	1.4941
1922	UBXN6	0.839013	2.9282
1923	OR8B3	0.839013	1.7638
1924	NLRP13	0.839013	4.5516
1925	PDE7A	0.839013	3.7356
1926	C20orf141	0.839013	2.4236
1927	FAM101A	0.839013	2.8274
1928	ADA	0.839013	3.1363
1929	NEK7	0.839013	0.40561
1930	SIX4	0.839013	1.3816
1931	KRTAP5-4	0.839013	1.5768
1932	LEAP2	0.839013	-0.35328
1933	FBN3	0.839013	2.9678
1934	FREM2	0.839013	0.81586
1935	ZNF672	0.839013	1.0208
1936	ATP2A1	0.839013	0.075906
1937	USP9Y	0.839013	2.1881
1938	CYB561A3	0.839013	3.7422
1939	C17orf85	0.839013	0.69935
1940	MUC7	0.839013	1.9397
1941	RUNX2	0.839013	1.7905
1942	MAP6	0.839013	4.382
1943	GRPR	0.839013	2.6824
1944	PPP1R9A	0.839013	2.4271
1945	HEY1	0.839013	3.2366
1946	LOC100289561	0.839013	4.267
1947	FOXA3	0.839013	3.5961
1948	GIMAP8	0.839013	1.3884
1949	KTN1	0.839013	3.6083
1950	KCNE3	0.839013	2.7978
1951	BCL9L	0.839013	2.523
1952	ZNF823	0.839013	3.5212
1953	DEFB124	0.839013	1.2235
1954	TAS2R42	0.839013	3.4747
1955	SPAG11B	0.839013	5.9308
1956	TMEM70	0.839013	1.7518
1957	ZMYND12	0.839013	0.63144
1958	C19orf82	0.839013	0.63144
1959	DGKE	0.839013	1.9256
1960	PADI3	0.839013	0.38742
1961	AKR1B10	0.839013	3.0709
1962	SIN3A	0.839013	0.63144
1963	GCM1	0.839013	2.5972
1964	SUGT1	0.839013	5.0302
1965	WNT5B	0.839013	1.6923
1966	THEM5	0.839013	1.2062
1967	RPL28	0.839013	1.5933
1968	PLEKHH2	0.839013	2.957
1969	C16orf97	0.839013	4.0317
1970	APBA3	0.839013	1.9658
1971	SBK1	0.839013	3.7498
1972	JAKMIP3	0.839013	1.1534
1973	DBT	0.839013	3.7217
1974	ORAI1	0.839013	3.8664
1975	C8orf37	0.839013	1.6212
1976	LOC100653515	0.839013	2.1561
1977	FBXO41	0.839013	0.95351
1978	GTF2F1	0.839013	2.7054
1979	ADAM11	0.839013	4.1047
1980	YAF2	0.839013	3.4787
1981	WDR62	0.839013	3.9124
1982	C2orf50	0.839013	1.3273
1983	VPS33A	0.839013	2.4212
1984	CCK	0.839013	0.63144
1985	MAPK8IP2	0.839013	-1.7369
1986	MYL6B	0.839013	2.8536
1987	TMED1	0.839013	1.8515
1988	KDM4E	0.839013	0.45213
1989	FAM127C	0.839013	1.4684
1990	RESP18	0.839013	1.9044
1991	MROH6	0.839013	2.3607
1992	HLA-DPB1	0.839013	2.1637
1993	TMEM51	0.839013	3.012
1994	ZNF227	0.839013	1.2729
1995	IMPG1	0.839013	2.5563
1996	KLRK1	0.839013	1.2687
1997	OR51E1	0.839013	2.6926
1998	LDLRAD2	0.839013	3.0374
1999	XKR3	0.839013	1.4048
[truncated: 18,700 more rows]

## Sheet: 4_1
	Gene	FDR	LFC
1	B2M	0.00165	12.479
2	CSK	0.00165	10.698
3	ITGB1	0.00165	6.8869
4	DPY19L3	0.57896	6.0259
5	AHR	0.57896	2.7803
6	BAZ2B	0.57896	4.7215
7	GAB1	0.57896	6.609
8	TCTEX1D4	0.57896	7.1202
9	KCTD5	0.57896	6.9087
10	RAB9B	0.57896	4.6255
11	AHCYL1	0.57896	1.0249
12	FBXL19	0.57896	2.5004
13	LALBA	0.57896	7.277
14	KCNJ12	0.57896	0.92503
15	FHOD1	0.57896	6.81
16	PAPOLG	0.57896	1.8512
17	NUDT6	0.57896	0.91127
18	GBP1	0.57896	4.4781
19	PAX1	0.57896	1.0249
20	CCNI2	0.57896	1.0249
21	KCNA6	0.57896	6.4944
22	MIB1	0.57896	6.8122
23	TEX101	0.57896	-0.36478
24	HSF4	0.57896	5.8202
25	FRMD3	0.57896	1.8001
26	MAST3	0.57896	2.6212
27	GPATCH3	0.57896	6.0283
28	HOXB7	0.57896	4.2907
29	TAS2R9	0.57896	4.6156
30	LRP5L	0.57896	6.4944
31	hsa-mir-6841	0.57896	2.7659
32	MRPS15	0.57896	6.0961
33	BTBD1	0.57896	3.8312
34	AXL	0.57896	8.9858
35	GLCE	0.57896	5.5241
36	S100A14	0.57896	0.82297
37	SIK2	0.57896	5.2885
38	GABBR1	0.57896	5.5307
39	UBE2S	0.57896	4.1701
40	UNC5D	0.57896	6.8349
41	WBSCR22	0.57896	6.3095
42	NT5C3A	0.57896	3.1468
43	BMP1	0.57896	5.919
44	PITPNC1	0.57896	5.0111
45	UTF1	0.57896	4.9454
46	TSC22D2	0.57896	-0.39421
47	FAM174A	0.57896	5.1815
48	IRF2	0.57896	4.8546
49	CHMP5	0.57896	4.7656
50	TLR2	0.57896	2.5799
51	DCK	0.57896	4.76
52	ZNF177	0.57896	1.6961
53	CERK	0.57896	6.2082
54	CALHM1	0.57896	1.3302
55	SEC11C	0.57896	5.7619
56	H1FOO	0.57896	5.0705
57	ZNF138	0.57896	4.2886
58	SLC2A10	0.57896	5.3617
59	CLIC6	0.57896	4.4781
60	hsa-mir-6775	0.57896	1.0249
61	SMC1B	0.57896	0.79161
62	SARDH	0.57896	1.0249
63	ZP2	0.57896	0.48925
64	UNC13C	0.57896	2.1046
65	KIR3DL2	0.57896	-2.4208
66	UCN2	0.57896	1.0249
67	GRK7	0.57896	3.8117
68	ALLC	0.57896	4.141
69	BIK	0.57896	1.0249
70	HECTD1	0.57896	1.0249
71	ELMO3	0.57896	2.0237
72	TLL2	0.57896	3.315
73	IFNW1	0.57896	2.2822
74	TPD52L2	0.57896	3.0335
75	BSND	0.57896	1.0249
76	SLC7A9	0.57896	3.2989
77	ARL3	0.57896	1.0249
78	CHSY1	0.57896	3.3208
79	TFIP11	0.57896	1.0249
80	VSTM2L	0.57896	1.0249
81	FXR1	0.57896	1.0249
82	TCTN1	0.57896	5.5405
83	PTPRT	0.57896	2.7515
84	CMIP	0.57896	6.4598
85	RAB11A	0.57896	1.0249
86	FCHO1	0.57896	1.0249
87	NLRP6	0.57896	3.8237
88	SLC2A4RG	0.57896	2.3287
89	TAF3	0.57896	1.0249
90	MRPL41	0.57896	1.0249
91	TTC23L	0.57896	5.5382
92	TCFL5	0.57896	1.0249
93	DLG5	0.57896	3.8117
94	LOC100144595	0.57896	4.2652
95	SRGAP3	0.57896	1.0249
96	CNTD2	0.57896	1.0249
97	DOT1L	0.57896	4.5333
98	ZDHHC24	0.57896	2.1046
99	ATP6V0D1	0.57896	1.0249
100	EFNA3	0.57896	2.2822
101	NDUFA2	0.57896	1.0249
102	PEX16	0.57896	1.0249
103	PLAUR	0.57896	1.0249
104	TIAF1	0.57896	3.4595
105	SLC25A48	0.57896	1.0249
106	SNRPD3	0.57896	1.0249
107	DLX3	0.57896	3.8005
108	POU2F1	0.57896	1.0249
109	SCAND1	0.57896	1.0249
110	BARD1	0.57896	1.0249
111	FXYD3	0.57896	1.0249
112	SDHD	0.57896	1.0249
113	AK6	0.57896	1.0249
114	PTPRE	0.57896	1.0249
115	HRK	0.57896	1.0249
116	SCG5	0.57896	2.1576
117	ANXA5	0.57896	2.1362
118	GOSR2	0.57896	1.0249
119	EGFLAM	0.57896	1.0249
120	GLT8D1	0.57896	1.0249
121	SWSAP1	0.57896	2.7515
122	TNIP1	0.57896	1.0249
123	TMEM248	0.57896	1.0249
124	GLTSCR1	0.57896	3.7678
125	COL11A1	0.57896	1.0249
126	CETN2	0.57896	1.0249
127	NR2F6	0.57896	1.0249
128	LCN8	0.57896	1.0249
129	UCKL1	0.57896	1.0249
130	TNNI2	0.57896	4.3969
131	APPL1	0.57896	2.2822
132	DDX24	0.57896	2.1559
133	CYP2C19	0.57896	2.1697
134	HOXC12	0.57896	4.4592
135	SARNP	0.57896	1.9648
136	CHRNA2	0.57896	1.0249
137	NXPH3	0.579576	4.4816
138	MID1	0.579576	-2.3121
139	GRIK4	0.579576	5.0508
140	ATP5I	0.579576	1.0249
141	ZNF302	0.579576	4.1713
142	DNAJC18	0.579576	5.641
143	CNTNAP5	0.579576	3.843
144	DIRC1	0.579576	4.843
145	ARIH2	0.585255	4.7918
146	SLC22A12	0.599207	0.84731
147	ADAM29	0.599207	1.6976
148	TMEM244	0.606729	6.1537
149	TMEM14C	0.620618	6.1658
150	C11orf42	0.620618	5.8432
151	PRKCQ	0.620618	6.0224
152	SH3GL3	0.620618	6.2281
153	PPP1R21	0.620618	5.8432
154	DMRTC2	0.620618	3.7979
155	AKAP3	0.620618	1.1626
156	CST11	0.621194	-0.35217
157	ATP2B1	0.638848	5.9917
158	NDUFS4	0.638848	1.0249
159	TP53I3	0.638848	3.9502
160	CCBL2	0.638848	4.1278
161	CAPRIN1	0.638848	4.8763
162	RAB38	0.638848	1.0249
163	GYS1	0.638848	0.32951
164	TF	0.638848	3.9949
165	HLA-A	0.641233	2.5805
166	BBS10	0.641233	3.9777
167	SCUBE3	0.641233	4.4434
168	TMED7-TICAM2	0.57896	7.6173
169	ZNF699	0.660151	4.8692
170	RABGEF1	0.665205	3.5395
171	NEK3	0.667478	3.7759
172	FAM210B	0.667478	3.7151
173	RNF32	0.669958	-0.64183
174	ZNF181	0.671691	6.5766
175	VSTM2A	0.674395	5.3731
176	MPRIP	0.685165	-0.35244
177	ZNF791	0.691323	0.8388
178	COMTD1	0.691323	1.0249
179	KLK14	0.691323	3.8741
180	GATS	0.691323	3.3844
181	MYL4	0.691323	5.8013
182	CSN1S1	0.691323	5.3705
183	DNAJC7	0.691323	4.0747
184	TNRC18	0.691323	4.0747
185	LOC100130539	0.691323	5.7752
186	RNF175	0.691323	-4.7259
187	H2BFM	0.691323	3.9297
188	MBOAT4	0.691323	3.408
189	ITGA6	0.691323	4.5491
190	C7orf34	0.691323	2.5409
191	IER5L	0.691323	1.0249
192	PUS7L	0.691323	4.6294
193	HYAL4	0.691323	5.641
194	SIAE	0.691323	5.2442
195	TBX21	0.691323	5.8955
196	LTBP4	0.691323	5.2442
197	ARVCF	0.691323	5.042
198	DERA	0.691323	5.7361
199	RSAD2	0.691323	5.4019
200	OR4X1	0.691323	5.4019
201	DEPDC7	0.692665	1.0249
202	hsa-mir-548h-2	0.57896	-0.11901
203	hsa-mir-3681	0.638848	3.0941
204	LANCL2	0.704794	5.4542
205	KCND3	0.710962	-0.8213
206	IL4I1	0.727793	1.7299
207	KRT33B	0.727793	0.77746
208	DHX29	0.736462	2.1542
209	hsa-mir-527	0.57896	10.045
210	KRTAP6-2	0.738442	1.658
211	ADAM19	0.738442	4.2428
212	NGLY1	0.738442	4.0174
213	SLIT1	0.738442	5.4834
214	E2F4	0.738442	3.8117
215	TTC3	0.738442	-0.27067
216	MIOX	0.738442	4.6327
217	hsa-mir-1911	0.686133	3.8425
218	TMEM181	0.738442	6.8041
219	DPCR1	0.738442	2.571
220	OR5D14	0.738442	6.6025
221	TUBA3D	0.738442	2.5401
222	MAP3K1	0.738442	4.4533
223	KCNJ15	0.738442	4.7283
224	TMEM63C	0.738442	1.0249
225	BLOC1S4	0.738442	1.0249
226	STON2	0.738442	1.5292
227	RNF170	0.738442	3.6255
228	CRTAP	0.738442	-0.18368
229	C1orf111	0.738442	1.0249
230	KCNK12	0.738442	1.0249
231	CD83	0.738442	1.5934
232	PRKAR1A	0.738442	3.4479
233	ZNF341	0.738442	2.3574
234	CYP27C1	0.738442	5.8169
235	KTN1	0.738442	3.9551
236	GGA1	0.738442	3.9551
237	NPC1L1	0.738442	4.5291
238	NAT8L	0.738442	3.9551
239	PGM5	0.738442	5.2124
240	CABP5	0.738442	-0.34662
241	LACE1	0.738442	0.86756
242	KIAA0368	0.738442	1.9738
243	MRC2	0.738442	1.0249
244	OR2B11	0.738442	-1.389
245	NOVA1	0.738442	5.6135
246	CSH1	0.738442	5.6135
247	LOC256021	0.738442	5.12
248	PRRT1	0.738442	4.4781
249	SLAMF1	0.738442	4.9622
250	ILF3	0.738442	5.6135
251	ARHGAP26	0.738442	-0.13629
252	SEL1L2	0.738442	-0.10418
253	MLLT4	0.738442	2.3422
254	RAB11FIP2	0.738442	1.427
255	PPEF2	0.738442	3.4466
256	KCNS1	0.738442	0.56951
257	TAF2	0.738442	0.95979
258	OTOP1	0.738442	1.6351
259	IL1RN	0.738442	1.0249
260	ARPC4-TTLL3	0.691323	3.5395
261	VSIG8	0.738442	0.13075
262	PRRC2C	0.738442	0.12273
263	CGB7	0.57896	9.6636
264	ZNF808	0.738442	1.0249
265	KIAA0317	0.738442	1.0249
266	PITPNB	0.738442	-0.86192
267	OR9I1	0.738442	-1.1433
268	PPIB	0.738442	1.1219
269	CUL5	0.738442	4.2935
270	ETV4	0.738442	1.0249
271	GLRB	0.738442	1.6148
272	VSIG2	0.738442	1.1141
273	KCNB1	0.738442	2.7567
274	ZNF835	0.738442	5.2442
275	SCML1	0.738442	5.4268
276	ACTRT3	0.738442	5.1442
277	BTN2A2	0.738442	3.529
278	SLC7A10	0.738442	6.4944
279	HDAC11	0.738442	-0.39389
280	DIP2C	0.738442	1.5413
281	DENND1A	0.738442	5.042
282	CEBPA	0.738442	3.0335
283	PRKCE	0.738442	5.4464
284	PCDHGA6	0.64468	6.9367
285	POLR3C	0.738442	5.7136
286	NR2F2	0.738442	3.8831
287	TBX1	0.738442	2.2294
288	GRIP1	0.738442	0.1065
289	OR6Y1	0.738442	0.6158
290	LAMP3	0.738442	1.6356
291	CLEC2A	0.738442	4.9622
292	ZNF71	0.738442	1.46
293	STAT6	0.738442	1.7508
294	BNIP3L	0.738442	4.3469
295	NFAM1	0.738442	0.33179
296	ALAS1	0.738442	5.2206
297	ADAMTS10	0.738442	5.983
298	TSC22D4	0.738442	-0.51148
299	TBK1	0.738442	0.45296
300	PAX6	0.738442	4.8786
301	KDM4E	0.738442	1.4884
302	BLID	0.738442	3.2989
303	C5orf48	0.738442	1.0304
304	MAST2	0.738442	2.1195
305	NYX	0.738442	1.1193
306	KIF1C	0.738442	2.2822
307	EGR2	0.738442	1.0249
308	CCDC109B	0.738442	3.6476
309	HSD17B11	0.738442	3.8117
310	PCDHB10	0.738442	4.9432
311	OR1J4	0.738442	5.9747
312	C2CD2L	0.738442	3.8604
313	CXCR4	0.738442	3.8117
314	SPSB3	0.738442	3.8117
315	RORA	0.738442	1.1223
316	COCH	0.738442	3.8117
317	POU3F2	0.738442	4.4377
318	MYRIP	0.738442	4.2885
319	PLEKHO2	0.738442	3.8117
320	FBXO7	0.738442	2.3229
321	HSD17B6	0.738442	-0.57909
322	KIAA1045	0.738442	0.51307
323	MPP6	0.738442	3.4398
324	GIMAP1	0.738442	-1.2269
325	SIGIRR	0.738442	2.4173
326	TAP1	0.738442	1.2626
327	SLC39A4	0.738442	1.5124
328	OVOL1	0.738442	2.1202
329	FBXO15	0.738442	2.2416
330	GPR84	0.738442	-0.090104
331	EFHD1	0.738442	4.2907
332	KRTAP19-4	0.738442	4.8897
333	PLEKHM2	0.738442	4.4929
334	CCDC89	0.738442	3.5395
335	NKIRAS1	0.738442	4.2907
336	UBTD1	0.738442	4.2907
337	SECISBP2	0.738442	4.9849
338	DCN	0.738442	4.0088
339	GLDN	0.738442	4.6507
340	TNFSF15	0.738442	4.2907
341	OR13D1	0.738442	4.0088
342	CDC14B	0.738442	4.6506
343	EFR3B	0.738442	4.6507
344	TAAR5	0.738442	-1.4887
345	MFSD4	0.738442	3.3745
346	ARL4D	0.738442	-0.90433
347	SLC46A3	0.738442	0.80712
348	DPEP1	0.738442	0.51085
349	TNFRSF19	0.738442	2.0044
350	CORO2B	0.738442	1.6214
351	SERPINB2	0.738442	1.3394
352	TRIP12	0.738442	4.3826
353	ETNPPL	0.738442	3.7842
354	NOP9	0.738442	1.0249
355	hsa-mir-8080	0.738442	4.3469
356	ZAR1L	0.738442	0.69068
357	SLC39A1	0.738442	1.4566
358	RAP1A	0.738442	1.5362
359	ARPC4	0.738442	3.4845
360	NOVA2	0.738442	0.82953
361	WDR81	0.738442	4.1503
362	RNF14	0.738442	0.71835
363	SLC22A7	0.738442	3.0335
364	RTP4	0.738442	4.364
365	PPM1A	0.738442	-2.5158
366	KRTAP2-1	0.738442	2.2822
367	CLDN7	0.738442	2.6031
368	HMX1	0.738442	1.0249
369	IL2RG	0.738442	0.59366
370	MOK	0.738442	3.8229
371	FGFR3	0.738442	4.3392
372	ZNF280C	0.738442	3.9355
373	ABHD2	0.738442	4.4763
374	ZNF569	0.738442	3.7276
375	FGFR2	0.738442	3.7276
376	SLC6A14	0.738442	1.5164
377	TMEM40	0.738442	3.7276
378	C4orf45	0.738442	4.214
379	PRSS38	0.738442	2.3572
380	NDUFAF6	0.738442	1.734
381	RNF141	0.738442	3.7883
382	TMEM150C	0.738442	3.7276
383	MICU2	0.738442	3.7276
384	C8orf44	0.738442	4.5763
385	AKAP1	0.738442	3.7276
386	CYBRD1	0.738442	-0.48926
387	CBR4	0.738442	3.4712
388	RNF125	0.738442	2.2822
389	BLK	0.738442	1.9675
390	PUS10	0.738442	1.9557
391	EFCAB5	0.738442	3.1909
392	TTLL5	0.738442	1.0249
393	SMTNL2	0.738442	1.0249
394	CMTM7	0.738442	5.066
395	MYO10	0.738442	4.4496
396	NACC2	0.738442	5.728
397	ARHGAP44	0.738442	4.5824
398	BIRC5	0.738442	1.0249
399	ATP6AP1L	0.738442	1.0249
400	SMARCAD1	0.738442	5.7984
401	C22orf43	0.738442	1.0249
402	TTC9B	0.738442	2.8057
403	TRPC7	0.738442	1.0249
404	TIFAB	0.738442	1.0249
405	UBE2L6	0.738442	2.0801
406	CLU	0.738442	2.1145
407	ALB	0.738442	-0.42435
408	STAB1	0.738442	1.0249
409	SLC48A1	0.738442	1.0249
410	VLDLR	0.738442	1.9905
411	MBD6	0.738442	5.6603
412	OXTR	0.738442	1.0249
413	UBE2V2	0.738442	4.4802
414	RFX6	0.738442	4.2907
415	FUT4	0.738442	0.32022
416	RENBP	0.738442	5.7866
417	GRAMD1A	0.738442	1.4001
418	OR13C8	0.738442	3.9018
419	NT5C	0.738442	5.299
420	GGT1	0.738442	1.0249
421	TPD52	0.738442	-0.16642
422	NGEF	0.738442	5.8614
423	PNMAL2	0.738442	3.4419
424	FAM109B	0.738442	5.3165
425	ZNF215	0.738442	1.0249
426	RGS9BP	0.738442	5.8164
427	CALM3	0.738442	1.1508
428	SNAPC1	0.738442	-1.2554
429	HABP4	0.738442	2.9998
430	NCKAP1	0.738442	6.1852
431	GPR55	0.738442	5.4342
432	MAF1	0.738442	-0.034011
433	PPFIA4	0.738442	0.46382
434	PAFAH2	0.738442	1.0249
435	ZNF287	0.738442	0.52259
436	AMDHD1	0.738442	3.6953
437	DGKI	0.738442	3.0351
438	T	0.738442	1.9108
439	OLIG1	0.738442	3.0335
440	SYTL4	0.738442	1.4104
441	TXNDC16	0.738442	1.8563
442	ST7	0.738442	1.0436
443	LMF2	0.738442	-1.0695
444	LSS	0.738442	1.3916
445	ANKEF1	0.738442	3.1019
446	MBOAT1	0.738442	-1.7332
447	HSF2BP	0.738442	1.6296
448	KIAA0101	0.738442	1.2078
449	SERPINB6	0.738442	-1.3696
450	FAS	0.738442	3.2477
451	MRPL40	0.738442	1.8575
452	FASN	0.738442	3.2447
453	PAX9	0.738442	1.6858
454	H1F0	0.738442	4.0499
455	SSC5D	0.738442	2.5972
456	TIAM1	0.738442	3.9005
457	FGG	0.738442	3.7119
458	GLG1	0.738442	3.6324
459	HS3ST4	0.738442	4.3175
460	CYTH1	0.738442	3.6324
461	CACNG8	0.738442	3.6324
462	SLC45A3	0.738442	4.2811
463	PRCP	0.738442	5.2476
464	POMC	0.738442	4.3423
465	CST6	0.738442	3.4282
466	ACOT6	0.738442	3.3334
467	NBEAL2	0.738442	3.6324
468	RASGRP1	0.738442	2.3533
469	CCDC129	0.738442	1.0249
470	hsa-mir-500b	0.738442	6.0206
471	EZH1	0.738442	3.1371
472	NYNRIN	0.738442	2.9146
473	RCVRN	0.738442	1.8045
474	ACOX3	0.738442	4.7093
475	C2CD4C	0.738442	3.0335
476	DUSP6	0.738442	5.1052
477	CTDSP1	0.738442	-0.96502
478	MRI1	0.738442	1.0249
479	SOX13	0.738442	3.3761
480	NDRG1	0.738442	4.3286
481	ZNF580	0.738442	3.1616
482	RERG	0.738442	4.966
483	CACNG6	0.738442	4.9206
484	PLEKHH3	0.738442	5.15
485	BMF	0.738442	2.5784
486	CYP2A13	0.738442	0.42046
487	C2	0.738442	1.8565
488	hsa-mir-2276	0.738442	-3.4055
489	NEFL	0.738442	4.4051
490	LIMS2	0.738442	5.1265
491	HSD17B12	0.738442	1.7631
492	CLCN1	0.738442	1.0249
493	DENND2C	0.738442	-0.3645
494	FOLR2	0.738442	1.7392
495	OLAH	0.738442	3.676
496	RNF111	0.738442	4.1008
497	CACNA1C	0.738442	-0.090104
498	RAPGEF2	0.738442	1.0249
499	OR52M1	0.738442	2.1412
500	CNTN4	0.738442	1.3335
501	CDK2AP1	0.738442	1.0249
502	ELL3	0.738442	0.27685
503	PRMT7	0.738442	1.0249
504	MARK2	0.738442	5.0384
505	CEPT1	0.738442	1.0249
506	TMEM132E	0.738442	3.0921
507	NHLRC1	0.738442	-0.80403
508	CCL3	0.738442	3.3353
509	RAPH1	0.738442	2.1906
510	MTX2	0.738442	-2.9762
511	AGPS	0.738442	3.5296
512	SLC22A9	0.738442	-0.48438
513	TMEM30A	0.738442	-1.1254
514	RFXANK	0.738442	1.747
515	BLVRB	0.738442	1.7265
516	MYT1L	0.738442	1.7207
517	UBQLN2	0.738442	3.397
518	DBNL	0.738442	2.5012
519	SNX17	0.738442	4.8993
520	ADAM2	0.738442	3.6324
521	GPR143	0.738442	1.0249
522	B3GNT3	0.738442	1.0249
523	PGLYRP2	0.738442	1.0249
524	C9orf114	0.738442	1.0249
525	ZNF645	0.738442	1.0249
526	HS2ST1	0.738442	0.86012
527	NKX2-4	0.738442	-2.4266
528	ANKZF1	0.738442	-3.1377
529	CA13	0.738442	3.5112
530	PCCA	0.738442	3.8704
531	KRT28	0.738442	-1.8265
532	ZNF225	0.738442	1.6443
533	LACC1	0.738442	0.19765
534	ALDH6A1	0.738442	4.7677
535	C2orf57	0.738442	4.0439
536	SOD3	0.738442	2.6432
537	PARVB	0.738442	4.057
538	DUSP8	0.738442	1.6679
539	HNRNPD	0.738442	5.0462
540	LCE3B	0.738442	1.6747
541	FERD3L	0.738442	5.6962
542	AVPR1A	0.738442	4.5929
543	MIXL1	0.738442	-0.96776
544	PRICKLE4	0.738442	1.057
545	CDR1	0.738442	2.1888
546	BLOC1S3	0.738442	1.8194
547	CANT1	0.738442	2.7204
548	SNCG	0.738442	2.7515
549	SNAP47	0.738442	-3.0716
550	SYNPO2	0.738442	2.5222
551	CHD6	0.738442	1.6475
552	ZNF382	0.738442	2.299
553	ZNF586	0.738442	2.2822
554	RIPK4	0.738442	1.0249
555	PPAPDC1A	0.738442	4.4437
556	SIGLEC7	0.738442	0.77999
557	EIF2B3	0.738442	-0.77572
558	CC2D2A	0.738442	1.0249
559	CLHC1	0.738442	3.4618
560	ZIM3	0.738442	3.563
561	FAM134C	0.738442	4.1956
562	SAMD14	0.738442	3.2994
563	CPSF4	0.738442	4.2032
564	H6PD	0.738442	3.5228
565	ZNF518B	0.738442	3.6481
566	RAP1GAP2	0.738442	3.5228
567	TOR2A	0.738442	3.5228
568	ZNF582	0.738442	4.9586
569	NDP	0.738442	3.7788
570	ADAM33	0.738442	3.5228
571	WNT7B	0.738442	4.5681
572	TSPAN2	0.738442	1.8422
573	ARF6	0.738442	4.0432
574	TRADD	0.738442	3.5228
575	RBP7	0.738442	3.5228
576	VEPH1	0.738442	1.6354
577	TMEM71	0.738442	2.5097
578	SLC45A4	0.738442	3.5228
579	EGF	0.738442	4.331
580	CUBN	0.738442	4.4055
581	KIAA0430	0.738442	1.5901
582	DENND2A	0.738442	4.3292
583	PTCH1	0.738442	-0.3131
584	CCDC7	0.738442	0.64281
585	HBD	0.738442	1.9698
586	TONSL	0.738442	1.0249
587	TMEM121	0.738442	1.5705
588	INPP5B	0.738442	1.0249
589	CDKN2B	0.738442	1.6004
590	PRM2	0.738442	3.0493
591	MAP4	0.738442	1.0249
592	FAM5C	0.738442	-3.0446
593	CARD10	0.738442	3.7724
594	CMTM8	0.738442	4.3324
595	MRPS11	0.738442	2.4153
596	OXSR1	0.738442	4.8813
597	SULT1C4	0.738442	3.8845
598	SYTL2	0.738442	-3.5096
599	PRRG3	0.738442	2.7515
600	ANKRA2	0.738442	4.6577
601	GPR33	0.738442	2.1134
602	EQTN	0.738442	4.5189
603	STBD1	0.738442	3.927
604	DLX4	0.738442	4.3814
605	MFSD8	0.738442	3.6808
606	NEUROD1	0.738442	2.2836
607	MAP3K8	0.738442	3.1227
608	UPK2	0.738442	1.0494
609	PDE1C	0.738442	1.0249
610	N6AMT2	0.738442	2.6608
611	PLEKHA4	0.738442	0.92268
612	ANGPT4	0.738442	1.0249
613	KRT17	0.738442	5.331
614	SCGB2A1	0.738442	-1.8741
615	ARPC3	0.738442	4.3678
616	LFNG	0.738442	4.1797
617	TGFBR2	0.738442	4.7826
618	GUCA1C	0.738442	1.0249
619	C2orf73	0.738442	2.8626
620	NBPF3	0.738442	3.0531
621	NACC1	0.738442	1.5015
622	CYP17A1	0.738442	1.5433
623	LOC100130451	0.738442	1.0249
624	GALNT8	0.738442	4.1464
625	CABP7	0.738442	1.0249
626	LYRM4	0.738442	0.17657
627	LRRC32	0.738442	2.2183
628	WFDC1	0.738442	3.9008
629	hsa-mir-196b	0.738442	1.6863
630	KRT13	0.738442	3.6726
631	CALR	0.738442	5.0114
632	hsa-mir-3687	0.738442	1.0249
633	DXO	0.738442	3.0335
634	hsa-mir-8078	0.738442	1.0249
635	hsa-mir-6731	0.738442	1.0249
636	hsa-mir-1908	0.738442	1.0249
637	hsa-mir-4471	0.738442	3.7306
638	MZT2B	0.738442	1.0249
639	hsa-mir-3135b	0.738442	1.0249
640	hsa-mir-4430	0.738442	1.0249
641	hsa-mir-4769	0.738442	1.0249
642	hsa-mir-6888	0.738442	1.0249
643	hsa-mir-4252	0.738442	1.0249
644	hsa-mir-4472-2	0.738442	1.0249
645	hsa-mir-224	0.738442	1.0249
646	hsa-mir-5096	0.738442	1.0249
647	hsa-mir-4651	0.738442	1.0249
648	hsa-mir-4419a	0.738442	1.0249
649	TBC1D3F	0.738442	1.0249
650	hsa-mir-1299	0.738442	1.0249
651	hsa-mir-4330	0.738442	1.0249
652	hsa-mir-6127	0.738442	1.0249
653	hsa-mir-663a	0.738442	1.0249
654	hsa-mir-320c-2	0.738442	1.0249
655	hsa-mir-4706	0.738442	1.0249
656	NAPG	0.738442	3.2357
657	hsa-mir-3929	0.738442	1.0249
658	E2F7	0.738442	4.1272
659	TECPR1	0.738442	4.5053
660	GRM8	0.738442	3.7926
661	TMEM163	0.738442	1.0249
662	DPEP3	0.738442	1.0249
663	ZNF461	0.738442	3.0645
664	MOB3B	0.738442	3.7129
665	USP17L8	0.738442	1.0631
666	PVRL2	0.738442	4.1544
667	TEX14	0.738442	4.546
668	GLUD1	0.738442	1.4828
669	SDK1	0.738442	3.4911
670	ENSA	0.738442	2.0723
671	C2orf70	0.738442	2.8401
672	PACSIN3	0.738442	-1.4697
673	SOX12	0.738442	2.3665
674	MRPL23	0.738442	1.0249
675	TAPBP	0.738442	4.1761
676	BAHD1	0.738442	4.2126
677	RPL10L	0.738442	4.5104
678	OPRK1	0.738442	1.4891
679	OR2A14	0.738442	4.5105
680	FOXG1	0.738442	2.5074
681	RND2	0.738442	1.3384
682	ACER1	0.738442	2.9831
683	MOCS3	0.738442	2.8558
684	PPM1E	0.738442	0.92405
685	DTNB	0.738442	-0.81603
686	PCSK7	0.738442	-0.17914
687	GDNF	0.738442	1.7534
688	PYROXD1	0.738442	-0.29615
689	DRP2	0.738442	-1.7
690	MRPL3	0.738442	1.0249
691	ASPDH	0.738442	2.3245
692	CLCN2	0.738442	1.6196
693	AP5S1	0.738442	1.73
694	PSMA2	0.738442	3.8288
695	NFKB1	0.738442	2.6876
696	APPBP2	0.738442	2.738
697	ZNF324	0.738442	1.4776
698	CNOT3	0.738442	1.0249
699	OR6C1	0.738442	1.4777
700	PDCL	0.738442	1.628
701	TSPAN3	0.738442	3.7879
702	INPP5E	0.738442	-1.0834
703	PACSIN2	0.738442	1.4418
704	CBFA2T2	0.738442	3.7466
705	UBE2O	0.738442	3.6789
706	GABRE	0.738442	2.5701
707	IFNAR1	0.738442	3.8971
708	HSFX1	0.738442	0.95082
709	FCGRT	0.738442	2.0853
710	NME1-NME2	0.738442	5.042
711	PNPLA4	0.738442	4.654
712	FOXP4	0.738442	2.9064
713	RBPJ	0.738442	4.1981
714	CXCL17	0.738442	4.1319
715	IGFBP5	0.738442	3.585
716	SHISA3	0.738442	-3.2903
717	BTF3L4	0.738442	1.4674
718	C3orf43	0.738442	3.8013
719	WNT8A	0.738442	3.8694
720	TOR4A	0.738442	1.441
721	ESPNL	0.738442	4.1042
722	RPAP1	0.738442	3.0345
723	AGAP1	0.738442	2.4993
724	FBXW12	0.738442	-2.0135
725	KRT80	0.738442	0.27446
726	GPX3	0.738442	1.0249
727	SGSH	0.738442	2.0929
728	JARID2	0.738442	4.1981
729	HSD17B14	0.738442	3.969
730	INSL6	0.738442	2.0572
731	ASB16	0.738442	2.5482
732	UBE2F	0.738442	3.9807
733	ELANE	0.738442	4.5004
734	RHOD	0.738442	3.3934
735	CD3G	0.738442	3.3934
736	C10orf120	0.738442	3.3934
737	CLIC4	0.738442	3.5003
738	CDS2	0.738442	1.3325
739	PLVAP	0.738442	4.0577
740	SUGP1	0.738442	3.7518
741	CEACAM21	0.738442	3.3934
742	TMEM130	0.738442	3.3934
743	ATP1A4	0.738442	1.2364
744	GHR	0.738442	3.3934
745	TMCO2	0.738442	3.5822
746	C14orf169	0.738442	3.4671
747	SCRN1	0.738442	3.3934
748	TRAM1L1	0.738442	3.9644
749	ECM2	0.738442	3.3934
750	CYB561D2	0.738442	1.3998
751	FAM211A	0.738442	3.3934
752	SLC33A1	0.738442	3.9299
753	SLC35B3	0.738442	3.0862
754	MBD2	0.738442	3.3934
755	DLGAP2	0.738442	1.9439
756	WDR72	0.738442	3.5955
757	GATC	0.738442	1.0366
758	NCF2	0.738442	1.0249
759	PAK4	0.738442	3.7562
760	HNRNPUL1	0.738442	2.6866
761	PIP4K2C	0.738442	3.8485
762	hsa-mir-3145	0.738442	6.5984
763	AVPI1	0.738442	3.6078
764	RPTOR	0.738442	1.9553
765	GORAB	0.738442	2.6793
766	EDC4	0.738442	-0.22064
767	NDUFAF2	0.738442	1.0249
768	ADAM8	0.738442	-0.010638
769	IL36G	0.738442	0.0020636
770	LAPTM4A	0.738442	4.8005
771	SDHA	0.738442	1.8957
772	MYO9B	0.738442	3.9995
773	SPSB4	0.738442	4.1723
774	ZNF445	0.738442	4.1001
775	ODF3B	0.738442	0.012216
776	CRELD2	0.738442	2.2881
777	SDHAF2	0.738442	2.466
778	GPR75	0.738442	-2.6061
779	SCT	0.738442	1.0249
780	LCMT1	0.738442	-0.77953
781	SH2D2A	0.738442	-0.67387
782	GIMAP4	0.738442	3.0911
783	UTS2B	0.738442	-0.6242
784	SLC51B	0.738442	1.3741
785	TROAP	0.738442	1.0249
786	ADAL	0.738442	-1.6086
787	LTB	0.738442	1.121
788	RNF44	0.738442	0.55081
789	RESP18	0.738442	2.5281
790	COL6A6	0.738442	0.083508
791	SLC29A2	0.738442	1.0249
792	QSOX2	0.738442	0.40856
793	PSMB11	0.738442	-3.5256
794	OR10H1	0.738442	4.288
795	MARCH8	0.738442	4.8602
796	DHX34	0.738442	2.1438
797	C10orf10	0.738442	1.3764
798	STAC2	0.738442	2.859
799	BBC3	0.738442	4.1527
800	RBM22	0.738442	1.0249
801	UPF2	0.738442	3.6221
802	NKX3-2	0.738442	2.843
803	TWIST2	0.738442	4.6085
804	TEX28	0.738442	1.3885
805	PYROXD2	0.738442	3.9529
806	VILL	0.738442	3.5101
807	KRTCAP2	0.738442	3.0587
808	H3F3A	0.738442	-2.9731
809	FAM169A	0.738442	0.84731
810	CYP26A1	0.738442	1.7791
811	USP18	0.738442	0.70355
812	RETSAT	0.738442	1.0249
813	PLEKHA5	0.738442	-0.11033
814	HOXA10	0.738442	4.0023
815	APOL3	0.738442	3.7654
816	LPAR5	0.738442	4.3411
817	LYSMD2	0.738442	4.0912
818	SYPL1	0.738442	4.8306
819	ATXN7L3	0.738442	1.3302
820	ADAM11	0.738442	4.4005
821	PKNOX2	0.738442	1.7409
822	GRIN2D	0.738442	3.0335
823	SAMD1	0.738442	0.067154
824	SPRED3	0.738442	4.7037
825	SEMA3G	0.738442	1.3523
826	PET117	0.738442	1.0249
827	IRAK1	0.738442	1.0249
828	PLOD2	0.738442	3.9925
829	NWD1	0.738442	-3.466
830	MAZ	0.738442	4.1448
831	LRRC29	0.738442	3.6026
832	KCNMB3	0.738442	4.0987
833	ATP1A3	0.738442	1.5534
834	CCDC85B	0.738442	1.0249
835	PSMA8	0.738442	2.1963
836	KBTBD7	0.738442	1.3452
837	RTDR1	0.738442	2.6868
838	KRTDAP	0.738442	1.0249
839	RGPD1	0.738442	2.3625
840	ZFYVE20	0.738442	3.0869
841	CEACAM16	0.738442	1.1327
842	ACY3	0.738442	2.4857
843	CLEC3B	0.738442	1.0249
844	GABRQ	0.738442	4.3336
845	RABL3	0.738442	3.4209
846	ZNF627	0.738442	2.7825
847	SLC26A1	0.738442	3.7011
848	CD14	0.738442	0.75014
849	DCAKD	0.738442	-0.056845
850	AFP	0.738442	4.6641
851	IFT122	0.738442	0.36659
852	HOXB4	0.738442	3.5306
853	HEG1	0.738442	3.4684
854	LARP7	0.738442	3.7212
855	PAX4	0.738442	-0.75836
856	SMARCC1	0.738442	0.7062
857	ABCC10	0.738442	4.0071
858	TMEM209	0.738442	3.0335
859	FSCN3	0.738442	2.7515
860	TFPI2	0.738442	2.7515
861	SLC1A4	0.738442	2.327
862	C12orf68	0.738442	1.0249
863	VWA1	0.738442	1.9994
864	PDF	0.738442	1.0249
865	GGA3	0.738442	2.6403
866	UTY	0.738442	1.0249
867	NPR3	0.738442	3.0791
868	GPM6B	0.738442	3.3866
869	SLC17A6	0.738442	1.0249
870	UBE4A	0.738442	2.3194
871	MPZ	0.738442	1.0249
872	CCDC64B	0.738442	1.0249
873	DERL1	0.738442	1.0249
874	RRP8	0.738442	1.0249
875	RPS20	0.738442	1.0249
876	PPP1R3E	0.738442	3.8869
877	THSD7A	0.738442	1.0249
878	CLCF1	0.738442	2.7515
879	ARHGEF25	0.738442	1.0249
880	WSB1	0.738442	1.0249
881	RGS10	0.738442	1.0249
882	ELMO2	0.738442	3.7794
883	SYMPK	0.738442	1.0249
884	AACS	0.738442	1.0249
885	LAMB2	0.738442	2.7515
886	DBI	0.738442	1.0249
887	CA3	0.738442	1.0249
888	SUSD3	0.738442	1.0249
889	OTUD3	0.738442	1.0249
890	KRT75	0.738442	2.4929
891	SHARPIN	0.738442	1.0249
892	ZNF556	0.738442	1.0249
893	ATL1	0.738442	2.4664
894	PDHA2	0.738442	2.2822
895	ZNRD1	0.738442	1.0249
896	MECOM	0.738442	1.0249
897	COL18A1	0.738442	2.3415
898	CDX4	0.738442	1.0249
899	EML3	0.738442	2.2017
900	NELFA	0.738442	1.0249
901	RNASE6	0.738442	2.7479
902	NRDE2	0.738442	3.2357
903	CNIH2	0.738442	1.0249
904	C16orf90	0.738442	2.3182
905	GAD2	0.738442	2.6782
906	MRGPRG	0.738442	1.0249
907	IRGQ	0.738442	1.0249
908	HEATR5B	0.738442	2.2782
909	ARSH	0.738442	2.7606
910	NT5C1B	0.738442	1.0249
911	MYH7	0.738442	1.0249
912	RAB1B	0.738442	1.0249
913	PCK1	0.738442	1.0249
914	COQ9	0.738442	1.0249
915	OGDH	0.738442	1.0249
916	AVPR1B	0.738442	3.3541
917	RHO	0.738442	3.0335
918	M6PR	0.738442	2.2859
919	KDM5C	0.738442	1.0249
920	GRK6	0.738442	3.0195
921	FIGF	0.738442	1.0249
922	KLF16	0.738442	2.2822
923	CCNA2	0.738442	1.0249
924	ZNF655	0.738442	2.7913
925	RIC3	0.738442	1.0249
926	MRPS10	0.738442	2.2822
927	LTB4R	0.738442	1.0249
928	IL10RA	0.738442	1.0249
929	CDCA7L	0.738442	3.0903
930	TCF7	0.738442	2.0356
931	BAZ1B	0.738442	2.674
932	SLC22A15	0.738442	1.0249
933	C1orf53	0.738442	1.0966
934	IAPP	0.738442	3.5166
935	IPO7	0.738442	1.0249
936	GAL3ST2	0.738442	2.2822
937	CGRRF1	0.738442	2.004
938	HINFP	0.738442	1.0249
939	CBX8	0.738442	1.0249
940	ECH1	0.738442	2.355
941	CORO1B	0.738442	1.948
942	RPL36A	0.738442	1.0249
943	EHMT2	0.738442	1.0786
944	LCA5L	0.738442	3.7823
945	KRTAP19-6	0.738442	2.4278
946	FPR1	0.738442	2.047
947	FBXL15	0.738442	1.0249
948	TRIOBP	0.738442	2.0699
949	E4F1	0.738442	1.0249
950	MCF2L	0.738442	1.0249
951	RBM48	0.738442	1.0249
952	UBAP2	0.738442	1.0249
953	PIDD	0.738442	3.9204
954	WBSCR17	0.738442	1.0249
955	SPAG8	0.738442	2.8236
956	USHBP1	0.738442	1.0249
957	PROL1	0.738442	2.2822
958	FGF12	0.738442	1.0249
959	DPP4	0.738442	1.0249
960	C1R	0.738442	3.3728
961	PHC1	0.738442	3.4011
962	OR8K5	0.738442	1.9514
963	NPY5R	0.738442	1.0249
964	GZMB	0.738442	1.0249
965	TSGA10IP	0.738442	1.0249
966	SOWAHC	0.738442	1.0249
967	PHRF1	0.738442	1.0249
968	MUT	0.738442	1.0249
969	NHP2L1	0.738442	1.0249
970	MRPL39	0.738442	1.0249
971	MNX1	0.738442	1.0249
972	MRPS7	0.738442	1.0249
973	NKX1-2	0.738442	1.0249
974	RPL24	0.738442	1.0249
975	RSPO4	0.738442	1.0249
976	RAD23B	0.738442	1.0249
977	OR14J1	0.738442	1.0249
978	PIGF	0.738442	2.3352
979	METTL7A	0.738442	2.1899
980	EIF5B	0.738442	1.948
981	FAM46C	0.738442	1.0249
982	DMTF1	0.738442	1.0249
983	C17orf107	0.738442	1.0249
984	OTX1	0.738442	1.0249
985	GARNL3	0.738442	3.8776
986	LRRC55	0.738442	2.2083
987	MED19	0.738442	1.0249
988	IER2	0.738442	2.7515
989	GMNC	0.738442	1.0249
990	NDUFAF3	0.738442	1.0249
991	MRPL12	0.738442	1.0249
992	LTB4R2	0.738442	1.0249
993	TOR1A	0.738442	2.352
994	MAU2	0.738442	1.0249
995	MED11	0.738442	1.0249
996	PICK1	0.738442	2.1425
997	CLDN9	0.738442	1.0249
998	C7orf50	0.738442	1.0249
999	CARHSP1	0.738442	1.0249
1000	C19orf26	0.738442	1.0249
1001	CCDC172	0.738442	1.0249
1002	KCNRG	0.738442	1.0249
1003	SAMD9L	0.738442	2.2822
1004	SUN5	0.738442	1.0249
1005	TBL1Y	0.738442	1.0249
1006	SNRPD1	0.738442	1.0249
1007	SEPT4	0.738442	2.4273
1008	SKIV2L2	0.738442	2.2822
1009	ZNF367	0.738442	3.4757
1010	MGRN1	0.738442	1.0249
1011	MED6	0.738442	1.0249
1012	LAMB4	0.738442	1.0249
1013	ZNF771	0.738442	1.0249
1014	CABIN1	0.738442	1.0249
1015	DNTTIP1	0.738442	1.0249
1016	EIF6	0.738442	1.0249
1017	DDX55	0.738442	2.8501
1018	CCM2L	0.738442	1.0249
1019	DDHD2	0.738442	2.1188
1020	GSTM3	0.738442	1.0249
1021	IFFO1	0.738442	2.7515
1022	KCNA7	0.738442	2.0997
1023	HSD11B1L	0.738442	1.0249
1024	HAAO	0.738442	1.0249
1025	HPS1	0.738442	1.0249
1026	RBM18	0.738442	1.0249
1027	TMC5	0.738442	2.6827
1028	TSPAN5	0.738442	1.0249
1029	RPL37A	0.738442	1.0249
1030	SREBF2	0.738442	1.0249
1031	STK38L	0.738442	3.6981
1032	RPL18A	0.738442	1.0249
1033	FAM19A5	0.738442	1.0249
1034	RPL11	0.738442	1.0249
1035	RPL13	0.738442	1.0249
1036	ZDHHC18	0.738442	1.0249
1037	INTS9	0.738442	1.0249
1038	KIF12	0.738442	1.0249
1039	IL17RC	0.738442	1.0249
1040	CHST14	0.738442	1.0249
1041	ARHGEF12	0.738442	2.2151
1042	MUC16	0.738442	1.0249
1043	WSCD1	0.738442	1.0249
1044	TUBA4A	0.738442	3.2294
1045	PCF11	0.738442	1.0249
1046	C14orf119	0.738442	1.0249
1047	ATF4	0.738442	1.0249
1048	FADS3	0.738442	2.2488
1049	ARPC1B	0.738442	1.0249
1050	ZNF552	0.738442	1.0249
1051	RAD21	0.738442	1.0249
1052	NKAPL	0.738442	1.0249
1053	MYL3	0.738442	1.0249
1054	MAGIX	0.738442	1.0249
1055	MAPRE3	0.738442	2.5661
1056	PRKRIR	0.738442	1.0249
1057	SLC38A2	0.738442	1.0249
1058	SLC38A7	0.738442	1.0249
1059	SCRIB	0.738442	1.0249
1060	PNPLA2	0.738442	1.0249
1061	RPS6KA2	0.738442	1.0249
1062	ISCU	0.738442	1.0249
1063	BACH1	0.738442	1.0249
1064	MLNR	0.738442	1.0249
1065	DENND4C	0.738442	1.0249
1066	DAPK2	0.738442	1.0249
1067	BCMO1	0.738442	1.1282
1068	LGSN	0.738442	1.0249
1069	DHFR	0.738442	1.0249
1070	TCEANC	0.738442	1.0249
1071	CHRNA4	0.738442	1.0249
1072	SLC22A25	0.738442	1.0249
1073	FAM83C	0.738442	1.0249
1074	B3GNT6	0.738442	1.0249
1075	RFT1	0.738442	1.0249
1076	UPF1	0.738442	1.0249
1077	PDZD7	0.738442	1.0249
1078	SF1	0.738442	1.0249
1079	ZNF92	0.738442	1.0249
1080	CHP1	0.738442	1.0249
1081	GGT7	0.738442	1.0249
1082	XYLT1	0.738442	1.0249
1083	MAGED2	0.738442	1.0249
1084	CSRP3	0.738442	1.0249
1085	C9orf142	0.738442	1.0249
1086	VEGFB	0.738442	1.0249
1087	BOK	0.738442	1.0249
1088	CDC20	0.738442	1.0249
1089	ATP6AP1	0.738442	1.0249
1090	ATP5J2	0.738442	1.0249
1091	ATP5O	0.738442	1.0249
1092	DPF2	0.738442	1.0249
1093	FSCN2	0.738442	1.0249
1094	GART	0.738442	1.0249
1095	FOXL2	0.738442	1.0249
1096	DUT	0.738442	1.0249
1097	FAM96B	0.738442	1.0249
1098	ATP13A1	0.738442	1.0249
1099	PAICS	0.738442	1.0249
1100	EVX1	0.738442	1.0249
1101	HIST1H2BG	0.738442	1.0249
1102	ZNF22	0.738442	1.0249
1103	GCSH	0.738442	1.0249
1104	FAM26F	0.738442	1.0249
1105	DDX18	0.738442	1.0249
1106	GMPPB	0.738442	1.0249
1107	SLC44A1	0.738442	1.0249
1108	AMIGO1	0.738442	1.0249
1109	LLGL2	0.738442	1.0249
1110	TBXA2R	0.738442	1.0249
1111	THEMIS2	0.738442	2.274
1112	STT3B	0.738442	1.0249
1113	IARS2	0.738442	1.0249
1114	SLITRK3	0.738442	1.0249
1115	CALCOCO2	0.738442	2.3458
1116	KLF15	0.738442	2.1293
1117	DHX35	0.738442	1.0249
1118	RAB10	0.738442	2.2388
1119	TFF3	0.738442	2.3718
1120	SERINC4	0.738442	1.0249
1121	RRS1	0.738442	1.0249
1122	GPR176	0.738442	1.0249
1123	HIST2H4A	0.738442	1.0249
1124	GPR113	0.738442	2.2266
1125	EFHB	0.738442	1.0249
1126	FAM133B	0.738442	1.0249
1127	LOC283710	0.738442	1.0249
1128	PRSS22	0.738442	1.0249
1129	IL36RN	0.738442	1.0249
1130	PRAMEF8	0.738442	1.0249
1131	MEP1B	0.738442	2.2422
1132	MRPL53	0.738442	1.0249
1133	ANKRD30A	0.738442	1.0249
1134	PCP4L1	0.738442	1.0249
1135	FAM170B	0.738442	1.0249
1136	PCDHB5	0.738442	2.1753
1137	EPN1	0.738442	1.0249
1138	FOXK2	0.738442	1.0249
1139	RBM15	0.738442	1.0249
1140	SEPT8	0.738442	1.0249
1141	SLC26A11	0.738442	1.0249
1142	RFX7	0.738442	1.0249
1143	CXCL5	0.738442	1.0249
1144	GBP5	0.738442	1.0249
1145	CCDC68	0.738442	2.1964
1146	NHEJ1	0.738442	1.0249
1147	SLC25A38	0.738442	1.0249
1148	ZKSCAN2	0.738442	1.0249
1149	APOLD1	0.738442	1.0249
1150	ZNF536	0.738442	2.1515
1151	CNPY4	0.738442	1.0249
1152	TUBA3E	0.738442	1.0249
1153	CNFN	0.738442	3.7148
1154	NKX6-3	0.738442	1.0249
1155	WWTR1	0.738442	1.0249
1156	TGFBR1	0.738442	2.0975
1157	RILP	0.738442	1.0249
1158	SLC39A9	0.738442	3.2357
1159	RAB23	0.738442	2.2822
1160	PRDM12	0.738442	1.0249
1161	PTTG1IP	0.738442	1.0249
1162	SNX15	0.738442	3.6004
1163	GPR132	0.738442	2.7515
1164	GTPBP4	0.738442	1.0249
1165	ZGPAT	0.738442	1.0249
1166	SPI1	0.738442	1.0249
1167	YDJC	0.738442	3.2217
1168	PDCD11	0.738442	3.4048
1169	DYTN	0.738442	1.0249
1170	FGFBP3	0.738442	3.634
1171	CEP250	0.738442	1.0249
1172	C21orf62	0.738442	1.0249
1173	C14orf180	0.738442	1.0249
1174	FTL	0.738442	2.2822
1175	KLF1	0.738442	1.0249
1176	KLHL29	0.738442	2.2822
1177	JUND	0.738442	1.0249
1178	IRF8	0.738442	1.0249
1179	IZUMO3	0.738442	3.2357
1180	KRTAP9-8	0.738442	1.9984
1181	HLA-DPB1	0.738442	1.2645
1182	ITIH3	0.738442	1.0249
1183	GADD45A	0.738442	2.2822
1184	CDT1	0.738442	1.0249
1185	CELSR3	0.738442	1.0249
1186	LNPEP	0.738442	2.3715
1187	PPP1R8	0.738442	2.4739
1188	RGS17	0.738442	1.0249
1189	NPW	0.738442	2.316
1190	MGEA5	0.738442	2.7218
1191	NDUFV2	0.738442	1.0249
1192	CCR4	0.738442	1.0249
1193	SERPINE2	0.738442	1.0249
1194	SLC12A1	0.738442	1.0249
1195	OR6C68	0.738442	2.2822
1196	MRPS24	0.738442	1.049
1197	MYLK3	0.738442	1.0249
1198	SLC22A6	0.738442	3.3452
1199	C9orf41	0.738442	3.3417
1200	CAB39L	0.738442	2.2822
1201	APLP2	0.738442	1.0249
1202	TGFA	0.738442	1.0249
1203	FAM227A	0.738442	1.0249
1204	MYC	0.738442	1.0249
1205	OLFM2	0.738442	3.2357
1206	MTHFD1L	0.738442	1.0249
1207	KCNH4	0.738442	1.0249
1208	KLHL26	0.738442	1.0249
1209	PDZD11	0.738442	2.0848
1210	FOXC1	0.738442	3.2139
1211	MEPCE	0.738442	1.0249
1212	HAMP	0.738442	1.0249
1213	RIMKLB	0.738442	2.2858
1214	SLC13A4	0.738442	1.0249
1215	ITSN2	0.738442	1.0249
1216	VEZT	0.738442	1.0249
1217	CLVS2	0.738442	2.2822
1218	USP9Y	0.738442	4.2279
1219	SOX2	0.738442	2.2822
1220	USP13	0.738442	2.4441
1221	AKR7A2	0.738442	2.0692
1222	EBNA1BP2	0.738442	1.0249
1223	FAM213B	0.738442	2.8341
1224	CWC22	0.738442	1.0249
1225	C12orf23	0.738442	1.0249
1226	COX5A	0.738442	1.0249
1227	SERPINF2	0.738442	1.0249
1228	MS4A12	0.738442	3.0335
1229	NKD1	0.738442	1.0249
1230	MRFAP1	0.738442	1.0249
1231	LOC440335	0.738442	2.4612
1232	MAN1A2	0.738442	1.0249
1233	PLXDC1	0.738442	2.5569
1234	VOPP1	0.738442	2.6679
1235	ZNF175	0.738442	1.0249
1236	TP53BP2	0.738442	3.0612
1237	SFT2D3	0.738442	1.0249
1238	SLCO1A2	0.738442	2.0409
1239	LIMK1	0.738442	2.9306
1240	TIAL1	0.738442	1.0249
1241	UBA52	0.738442	1.0249
1242	OTUD4	0.738442	2.7515
1243	UPK1A	0.738442	3.5504
1244	AP2B1	0.738442	3.178
1245	AK7	0.738442	1.2626
1246	HIST1H1D	0.738442	1.0249
1247	HIST1H1E	0.738442	1.0249
1248	ERGIC3	0.738442	2.0374
1249	BRPF1	0.738442	1.0249
1250	CYB5R3	0.738442	3.7942
1251	SIX6	0.738442	2.2927
1252	ZFHX3	0.738442	2.2822
1253	C17orf89	0.738442	1.0249
1254	TOMM20	0.738442	1.0249
1255	SSPO	0.738442	2.2822
1256	TBXAS1	0.738442	1.0249
1257	TEX261	0.738442	1.0249
1258	ARID4B	0.738442	2.2822
1259	C1orf56	0.738442	2.2558
1260	AAED1	0.738442	1.0249
1261	THOC7	0.738442	1.0249
1262	LIN7B	0.738442	2.0667
1263	SORBS2	0.738442	2.0201
1264	VPS28	0.738442	1.0249
1265	MLH1	0.738442	1.0249
1266	MKI67IP	0.738442	1.0249
1267	WDR70	0.738442	1.0249
1268	LRRFIP1	0.738442	2.2822
1269	NKAIN1	0.738442	1.0249
1270	PPWD1	0.738442	1.0249
1271	SERPINI1	0.738442	2.8484
1272	P2RY2	0.738442	1.0249
1273	U2AF1	0.738442	1.0249
1274	OR11A1	0.738442	1.0249
1275	CASKIN1	0.738442	1.0249
1276	NPPC	0.738442	2.2601
1277	RPS11	0.738442	1.0249
1278	NCOA1	0.738442	2.0201
1279	MFSD9	0.738442	1.0249
1280	SART3	0.738442	1.0249
1281	OTOF	0.738442	1.0249
1282	RXFP2	0.738442	2.7515
1283	SLC6A8	0.738442	3.2357
1284	RNF34	0.738442	1.0249
1285	PIK3C2B	0.738442	2.1478
1286	POU6F1	0.738442	2.7515
1287	MDM4	0.738442	2.523
1288	DENND5B	0.738442	1.9925
1289	GMPPA	0.738442	1.0249
1290	SIAH1	0.738442	1.0249
1291	CDC42EP5	0.738442	2.275
1292	SOX21	0.738442	1.0249
1293	HES4	0.738442	1.0249
1294	KRTAP4-6	0.738442	1.0249
1295	MAPK3	0.738442	1.0249
1296	KRTAP21-1	0.738442	2.0131
1297	IMPDH1	0.738442	1.0249
1298	KCNE3	0.738442	2.354
1299	SLC22A20	0.738442	3.5567
1300	SLC36A1	0.738442	1.0249
1301	PABPC1	0.738442	2.9366
1302	NLN	0.738442	2.8187
1303	NPDC1	0.738442	2.222
1304	SLC4A9	0.738442	2.3037
1305	ACSBG1	0.738442	1.0249
1306	CBL	0.738442	2.3675
1307	IER5	0.738442	1.0249
1308	SOAT2	0.738442	1.0249
1309	TNFRSF12A	0.738442	2.4615
1310	MXI1	0.738442	2.7515
1311	C19orf12	0.738442	2.0888
1312	C19orf60	0.738442	1.0249
1313	SEMA6C	0.738442	2.6504
1314	TGM6	0.738442	2.0588
1315	TRIM65	0.738442	1.0249
1316	DCLRE1B	0.738442	2.077
1317	HIST2H2AC	0.738442	1.0249
1318	ISYNA1	0.738442	1.0249
1319	HAS3	0.738442	1.0249
1320	DTYMK	0.738442	1.0249
1321	FOXA3	0.738442	3.2375
1322	CDK3	0.738442	1.0249
1323	ZFAND1	0.738442	1.0249
1324	C4orf48	0.738442	1.0249
1325	CC2D2B	0.738442	3.2075
1326	EID2B	0.738442	2.1868
1327	SLC2A8	0.738442	3.8479
1328	C8orf4	0.738442	2.2822
1329	FARS2	0.738442	1.0249
1330	GRN	0.738442	1.0249
1331	DES	0.738442	1.0249
1332	CASS4	0.738442	1.0249
1333	CD1D	0.738442	2.1532
1334	CYB5R4	0.738442	2.4065
1335	GCNT4	0.738442	1.0249
1336	HDAC3	0.738442	2.9389
1337	FAM76B	0.738442	2.2822
1338	CNNM1	0.738442	3.5691
1339	CNOT1	0.738442	2.1713
1340	HIST4H4	0.738442	1.0249
1341	TIRAP	0.738442	3.8404
1342	WDR61	0.738442	1.0249
1343	RBP4	0.738442	1.0249
1344	HTRA4	0.738442	2.0394
1345	MRPS21	0.738442	1.0249
1346	LYL1	0.738442	3.5006
1347	SGOL1	0.738442	1.0249
1348	SLC10A6	0.738442	2.7065
1349	ATP2B4	0.738442	1.0249
1350	SRSF1	0.738442	1.0249
1351	DLK2	0.738442	2.2031
1352	ANKLE2	0.738442	1.0249
1353	NFIC	0.738442	3.1391
1354	COL28A1	0.738442	2.1571
1355	CCL19	0.738442	1.0249
1356	SSH1	0.738442	1.2233
1357	S1PR5	0.738442	1.0249
1358	KLC1	0.738442	1.2488
1359	HOXD3	0.738442	2.868
1360	JDP2	0.738442	1.1728
1361	MAP1A	0.738442	1.0249
1362	APOBEC4	0.738442	1.0249
1363	CTGF	0.738442	1.0249
1364	HYAL2	0.738442	1.0249
1365	DRGX	0.738442	2.2822
1366	NSUN2	0.738442	2.2641
1367	SFT2D1	0.738442	3.2613
1368	NUDT3	0.738442	3.2357
1369	C9orf37	0.738442	2.2085
1370	SLC22A4	0.738442	2.3776
1371	C7orf41	0.738442	1.0249
1372	TMEM202	0.738442	1.0249
1373	FAM57A	0.738442	1.0249
1374	HSPBAP1	0.738442	2.2822
1375	TRIM35	0.738442	1.0249
1376	TAAR6	0.738442	3.2686
1377	ZNF524	0.738442	2.4304
1378	PCED1B	0.738442	1.0249
1379	EXOSC5	0.738442	1.0249
1380	GSX2	0.738442	1.0249
1381	QPCT	0.738442	3.5109
1382	TTC33	0.738442	-0.29836
1383	GFRA3	0.738442	1.0249
1384	IFI27L2	0.738442	2.2822
1385	PECR	0.738442	0.015663
1386	SYT12	0.738442	-1.0965
1387	CA10	0.738442	2.9801
1388	SLC44A3	0.738442	-0.26853
1389	CCDC12	0.738442	-1.1296
1390	NUPL1	0.738442	1.0249
1391	AMTN	0.738442	3.0701
1392	OR10C1	0.738442	-0.061155
1393	ESYT2	0.740801	2.322
1394	ZEB1	0.740858	1.2515
1395	SLC17A8	0.741316	4.1366
1396	RNF121	0.741316	3.5228
1397	C12orf79	0.741316	-0.10256
1398	NACA2	0.741316	-2.0315
1399	MANSC1	0.741316	1.0249
1400	IL17RE	0.741316	0.51011
1401	FLRT3	0.741316	1.0891
1402	DNAH5	0.741316	1.0249
1403	RNF180	0.745708	4.2997
1404	CALCB	0.750373	1.6956
1405	LAMP2	0.753658	1.6872
1406	TRANK1	0.753658	2.0027
1407	COL25A1	0.753658	2.2801
1408	SLC22A16	0.755602	3.8369
1409	USP17L4	0.738442	-1.2083
1410	CDKL2	0.756959	3.5891
1411	ZBTB18	0.759847	3.4564
1412	POU2F2	0.760127	3.4752
1413	PPP1R3D	0.762836	1.6463
1414	ZBTB6	0.762836	3.559
1415	ZNF493	0.762836	-4.0598
1416	SMLR1	0.762836	2.7158
1417	NID2	0.762836	3.058
1418	ZUFSP	0.762836	-0.76569
1419	HTR3D	0.762836	0.10095
1420	PTPRN2	0.764487	3.3906
1421	USP17L1P	0.764487	1.5092
1422	CCNI	0.764487	3.5087
1423	RNF43	0.764487	3.9481
1424	ERP29	0.764487	1.2593
1425	NCLN	0.764487	1.9781
1426	ARRDC3	0.764487	2.7847
1427	OR5L2	0.764487	1.7009
1428	QRFPR	0.764487	1.5082
1429	WDR19	0.764487	-0.18903
1430	FGF22	0.764487	0.21603
1431	LCE5A	0.764487	1.1325
1432	NLRP5	0.764487	2.0654
1433	MMP1	0.764487	2.0538
1434	ZNF17	0.764487	3.4583
1435	MAGEA11	0.764487	3.2108
1436	ARHGAP35	0.764487	3.4411
1437	MDM1	0.764487	1.5256
1438	CDKL5	0.764487	1.1302
1439	GSTK1	0.764487	3.5308
1440	KRT6B	0.764487	3.2357
1441	CACNG5	0.764487	0.92697
1442	BAHCC1	0.764487	2.5729
1443	DUSP7	0.764487	3.2357
1444	GREM1	0.764487	1.6
1445	C6orf170	0.764487	2.8403
1446	CCDC168	0.764487	3.6715
1447	SLC25A24	0.764487	3.2357
1448	PRUNE2	0.764487	3.1235
1449	VSTM4	0.764487	2.8573
1450	ARR3	0.764487	1.0141
1451	PHLPP1	0.764487	2.4684
1452	THRSP	0.764487	2.2229
1453	GPSM2	0.764487	3.7073
1454	UBL4A	0.764487	3.3912
1455	SSR1	0.764487	2.9792
1456	TNNI3	0.764487	3.2357
1457	TRPS1	0.764487	3.1205
1458	UBXN8	0.764487	2.7387
1459	LILRB3	0.764487	4.2418
1460	TMEM72	0.764487	3.4356
1461	GID8	0.764487	3.8191
1462	AMOT	0.764487	2.7203
1463	GPR148	0.764487	3.9089
1464	EHD3	0.764487	4.3049
1465	NUBP1	0.764487	4.0824
1466	KIAA1377	0.764487	3.2713
1467	MTA2	0.764487	4.3287
1468	CD200R1	0.764487	2.4505
1469	LIPC	0.764487	3.2357
1470	PABPC3	0.764487	3.2357
1471	GPD2	0.764487	3.7987
1472	OR13C9	0.764487	3.2752
1473	C17orf97	0.764487	3.4759
1474	IRF2BPL	0.764487	2.4102
1475	hsa-mir-135a-1	0.738442	1.506
1476	SLC5A1	0.765282	2.2791
1477	HTR7	0.765282	1.4218
1478	OR13C4	0.765282	3.9518
1479	SLC27A1	0.765282	1.0249
1480	AQP1	0.765282	0.91895
1481	INPPL1	0.765282	2.2647
1482	GPR150	0.765282	3.4141
1483	KIF27	0.765282	1.7606
1484	PEAR1	0.765282	3.6629
1485	PTRHD1	0.765282	-1.2801
1486	EBI3	0.765282	1.4553
1487	PPP1R36	0.765282	3.2055
1488	SH3RF1	0.765282	0.75211
1489	DCAF16	0.765282	0.68058
1490	KLHL28	0.765282	1.4748
1491	HIST1H4A	0.765282	1.6416
1492	VPS53	0.765282	0.54134
1493	SYNGR2	0.765282	1.0249
1494	ARAP1	0.765282	3.0335
1495	CDRT1	0.765282	3.713
1496	DAAM2	0.765282	0.2632
1497	SLC25A20	0.765282	1.0249
1498	ERVMER34-1	0.765282	-0.14227
1499	SIX1	0.765282	1.0249
1500	IMPG1	0.765282	-0.918
1501	SLC41A1	0.765282	-0.93991
1502	KRTAP1-3	0.765282	0.78658
1503	TRIM49B	0.738442	2.4899
1504	INPP5A	0.76631	1.121
1505	TIMMDC1	0.767759	1.8405
1506	FERMT2	0.767759	1.2084
1507	NXF2	0.767759	0.86678
1508	NCKAP5L	0.767759	1.0651
1509	PRR4	0.767759	-2.0316
1510	MED1	0.768924	3.3915
1511	CCDC155	0.768978	4.7649
1512	ATP6V0A4	0.769051	4.194
1513	SCGB1A1	0.76928	2.0645
1514	AIP	0.774622	3.3282
1515	CCDC175	0.774622	-2.2715
1516	GABARAPL2	0.774622	0.7285
1517	ITPRIPL2	0.775613	4.197
1518	PCDH17	0.775613	2.2982
1519	NPVF	0.776882	3.5821
1520	PCDHA5	0.738442	4.76
1521	TRPC4	0.777215	1.7184
1522	MOB2	0.777215	3.5715
1523	CMTM5	0.778571	0.56207
1524	CNOT11	0.778571	-0.23142
1525	ZNF774	0.778571	1.3697
1526	ANKRD32	0.781186	3.4032
1527	CDH24	0.781566	3.8955
1528	B3GALNT2	0.781566	3.3702
1529	TAP2	0.781637	3.3553
1530	DMWD	0.781887	1.8794
1531	NCK1	0.784441	3.4001
1532	MPP1	0.784441	1.9206
1533	SIGLEC8	0.784441	2.0903
1534	IFT172	0.784441	3.8966
1535	DET1	0.784441	1.0249
1536	TBC1D5	0.784441	-1.1605
1537	LANCL1	0.784441	0.34949
1538	MAP3K6	0.784441	1.1501
1539	CD1E	0.784441	2.3759
1540	TMEM51	0.784441	3.1641
1541	EIF2A	0.784441	1.2645
1542	FTSJD2	0.738442	5.4284
1543	CAMSAP3	0.784441	3.7223
1544	NTM	0.784441	2.0727
1545	LLPH	0.784441	-1.3449
1546	MYOM3	0.784441	3.2357
1547	HPSE	0.784441	-0.093549
1548	HNRNPLL	0.784441	2.6516
1549	DCAF8L1	0.784441	0.30383
1550	OCLN	0.784441	3.5228
1551	ACAD10	0.784441	4.8853
1552	UBAP2L	0.784441	4.022
1553	RNF103	0.784441	1.0579
1554	FUT8	0.784441	2.7919
1555	CALB1	0.784441	0.31671
1556	ITGA2B	0.784441	-1.6526
1557	NUCB1	0.784441	-1.2673
1558	TIMP3	0.784441	2.2962
1559	BMP5	0.784441	2.2822
1560	HERC6	0.784441	3.2158
1561	LYZL6	0.784441	3.1348
1562	ANKRD40	0.784441	3.8398
1563	RASA4	0.784441	3.2453
1564	ARMC12	0.784441	3.065
1565	LRCH2	0.784441	3.7835
1566	PHKA1	0.784441	3.2394
1567	RNF19B	0.784441	3.8535
1568	DNAJC12	0.784441	3.7343
1569	FAM122A	0.784441	3.3739
1570	OR4C12	0.784441	2.2014
1571	FNBP1	0.784441	2.3974
1572	KRTAP13-4	0.784441	2.0436
1573	S100P	0.784441	2.9408
1574	PRCD	0.784441	0.1719
1575	EIF3E	0.784441	0.86298
1576	GAS6	0.784441	1.0249
1577	DUSP5	0.784441	0.37831
1578	RHD	0.784441	0.68767
1579	PMP22	0.784441	3.3496
1580	ELK1	0.784441	2.7514
1581	LBX2	0.784441	2.1527
1582	ZNF28	0.784441	1.4828
1583	OR10J3	0.784441	0.82052
1584	KRT81	0.784441	3.8815
1585	MAGEA3	0.784441	2.0818
1586	KDM4D	0.784441	0.64928
1587	RASSF3	0.784441	-0.97408
1588	ZNF512B	0.784441	1.2422
1589	NHSL1	0.784441	1.795
1590	NUMBL	0.784441	2.0252
1591	FBXL6	0.784441	-3.3042
1592	IYD	0.784441	1.3551
1593	TRMT1L	0.784441	1.8744
1594	TRIM62	0.784441	-0.66944
1595	ICAM5	0.784441	1.0249
1596	AGFG1	0.784441	4.754
1597	PAPSS2	0.784441	1.0249
1598	KHSRP	0.784441	-0.63352
1599	CPT1B	0.784441	1.8057
1600	ELAVL2	0.784441	2.5606
1601	CARF	0.784441	2.5872
1602	ATP13A4	0.784441	1.5919
1603	PLXND1	0.784441	1.0249
1604	TMSB10	0.784441	1.1969
1605	NDNF	0.784441	1.0249
1606	SLC46A1	0.784441	1.574
1607	GFER	0.784441	1.0249
1608	CYHR1	0.784441	1.0249
1609	BBS7	0.784441	1.2515
1610	AGBL1	0.784441	2.0318
1611	SUPT3H	0.784441	2.5618
1612	OR2AG1	0.784441	1.3689
1613	FOXP2	0.784441	3.1433
1614	TSPAN11	0.784441	1.1764
1615	MRGPRX4	0.784441	2.051
1616	hsa-mir-1267	0.738442	0.90793
1617	RBMY1D	0.738442	5.7486
1618	AP3M2	0.784441	1.6912
1619	DERL3	0.784441	-0.47423
1620	MPPED1	0.784441	-0.39639
1621	MYH15	0.784441	2.6286
1622	KEL	0.784441	1.0249
1623	NUPR1	0.784441	-0.82902
1624	AGAP11	0.784441	3.3808
1625	BAX	0.784441	4.2253
1626	FKTN	0.784441	3.1862
1627	HMX2	0.784441	4.1523
1628	IRX5	0.784441	1.5822
1629	TTC30B	0.784441	1.9469
1630	PCBP1	0.784441	2.0047
1631	TBC1D23	0.784441	1.0466
1632	HOXC9	0.784441	-0.42693
1633	ACTR2	0.784441	1.0249
1634	HIST1H4H	0.784441	2.3989
1635	NPY2R	0.784441	2.7515
1636	ARFIP1	0.784441	2.2298
1637	FAM189A2	0.784441	1.352
1638	MYH4	0.784441	-4.1707
1639	LCE4A	0.784441	2.0133
1640	ZCCHC24	0.784441	1.0249
1641	FBXW5	0.784441	1.4563
1642	SCNN1G	0.784441	3.1747
1643	IL9R_X	0.784441	3.4543
1644	BTBD17	0.784441	1.8798
1645	VCL	0.784441	1.9335
1646	GNAO1	0.784441	1.838
1647	MTF1	0.784441	1.3888
1648	PIGX	0.784441	1.7719
1649	TRIM72	0.784441	1.0249
1650	RARS2	0.784441	1.0249
1651	ZNF575	0.784441	1.0835
1652	HNRNPL	0.784441	1.6705
1653	BCAM	0.784441	0.17171
1654	IL16	0.784441	1.0249
1655	POC1B	0.784441	-0.1147
1656	OSGIN2	0.784441	0.97046
1657	LGALS9B	0.784441	2.2881
1658	CD53	0.784441	1.1995
1659	hsa-mir-6822	0.764487	3.6442
1660	TOR1AIP1	0.784441	1.1116
1661	ZNF417	0.784441	1.8566
1662	NMNAT1	0.784441	1.0939
1663	SLURP1	0.784441	1.5604
1664	ITGAD	0.784441	2.6663
1665	TAS2R16	0.784441	3.0335
1666	PLA2G5	0.784441	3.0335
1667	PNPLA7	0.784441	3.0335
1668	STOML3	0.784441	3.0335
1669	C19orf52	0.784441	3.0335
1670	FBXO43	0.784441	3.9772
1671	SLC26A4	0.784441	3.4467
1672	C4orf26	0.784441	3.0335
1673	SOWAHA	0.784441	3.0335
1674	C16orf13	0.784441	3.0335
1675	SMIM22	0.784441	2.9751
1676	MPC1L	0.784441	2.5492
1677	C1QTNF7	0.784441	3.8226
1678	PACS1	0.784441	3.0207
1679	YTHDF1	0.784441	3.0335
1680	ZNF662	0.784441	3.4704
1681	RAD51C	0.784441	2.6787
1682	PTGIS	0.784441	3.7882
1683	PRLH	0.784441	3.0335
1684	SAR1A	0.784441	2.6704
1685	RSPH10B2	0.784441	3.0335
1686	EMR3	0.784441	2.4533
1687	RCN2	0.784441	3.3927
1688	TCF3	0.784441	2.14
1689	RAB3A	0.784441	3.4507
1690	VPREB3	0.784441	3.8695
1691	SPPL3	0.784441	3.6395
1692	HKDC1	0.784441	3.0335
1693	SYN2	0.784441	2.6638
1694	POU4F1	0.784441	1.573
1695	NSMF	0.784441	2.0208
1696	ADIPOQ	0.784441	3.6062
1697	HVCN1	0.784441	3.0335
1698	OR51I2	0.784441	3.5597
1699	PMS2	0.784441	3.0335
1700	COL6A2	0.784441	1.3567
1701	SNX11	0.784441	1.0986
1702	PP2D1	0.784441	2.7291
1703	EPB41L5	0.784441	3.2621
1704	UHRF1BP1L	0.784441	1.2126
1705	LHFPL5	0.784441	0.13857
1706	SF3A2	0.784441	1.0249
1707	MYD88	0.784441	3.8693
1708	RSU1	0.784441	2.6668
1709	SBSN	0.784441	2.5931
1710	CLINT1	0.784441	1.2652
1711	CITED2	0.784441	1.8662
1712	OR5C1	0.784441	2.4169
1713	DISP1	0.784441	4.073
1714	DEFB123	0.784441	1.6211
1715	RAP2B	0.784441	1.4021
1716	MARK3	0.784441	1.0174
1717	SLC25A18	0.784441	2.0442
1718	PTH2	0.784441	1.8064
1719	LEMD1	0.784441	-3.2774
1720	RIIAD1	0.784441	1.4685
1721	ESR1	0.784441	2.1971
1722	ZNF764	0.784441	1.0249
1723	CSDC2	0.784441	1.0249
1724	KRTAP5-5	0.784441	-0.45622
1725	VAPA	0.784441	2.9106
1726	USE1	0.784441	-0.57772
1727	SMURF2	0.784441	0.73607
1728	NIPAL1	0.784441	1.5714
1729	CIRH1A	0.784441	1.0249
1730	CCZ1B	0.764487	3.6717
1731	POU4F2	0.784441	2.1021
1732	LRRC10	0.784441	3.3887
1733	ADAM17	0.784441	2.8656
1734	TUSC5	0.784441	2.2822
1735	ATP6V0A2	0.784441	0.24232
1736	CDC42EP4	0.784441	1.0249
1737	LZTS1	0.784441	1.0249
1738	ALS2CR11	0.784441	1.2034
1739	SMARCB1	0.784441	1.8121
1740	RARRES3	0.784441	0.58495
1741	MMP28	0.784441	1.0249
1742	PLOD3	0.784441	1.1942
1743	CXCL1	0.784441	2.1546
1744	TFPT	0.784441	1.1615
1745	MOGAT2	0.784441	1.0249
1746	WDR85	0.765282	3.9438
1747	FDCSP	0.784441	2.4527
1748	PELI1	0.784441	2.1088
1749	EPC2	0.784441	1.0249
1750	LAT	0.784441	1.0249
1751	NAP1L3	0.784441	-0.65207
1752	CNGA2	0.784441	3.2758
1753	UBA5	0.784441	-1.4209
1754	RNF138	0.784441	-0.037911
1755	TOM1L2	0.784441	1.0757
1756	UHRF1BP1	0.784441	2.5154
1757	LOC100132146	0.784441	2.0749
1758	RYR2	0.784441	2.0562
1759	hsa-mir-3613	0.776976	-0.75795
1760	RFPL4AL1	0.777282	4.1838
1761	PRTN3	0.784441	1.0618
1762	TRIQK	0.784441	1.8837
1763	FOXD2	0.784441	2.5805
1764	CDYL2	0.784441	-2.6392
1765	HAPLN3	0.784441	-1.509
1766	UGT2B10	0.784441	1.4514
1767	PPP3CB	0.784441	1.7911
1768	ANO5	0.784441	0.90688
1769	CCDC136	0.784441	1.0249
1770	PLSCR1	0.784441	1.0249
1771	NDFIP2	0.784441	0.96735
1772	NPR1	0.784441	1.1614
1773	MTHFSD	0.784441	-0.36713
1774	KRTAP10-7	0.784441	0.011349
1775	KRT16	0.784441	1.0249
1776	CDC14A	0.784441	3.6147
1777	FKBP7	0.784441	2.7154
1778	hsa-mir-3918	0.784441	4.7719
1779	DLGAP4	0.784441	3.412
1780	SPRY1	0.784441	2.4928
1781	OAZ1	0.784441	1.0882
1782	SAE1	0.784441	1.0474
1783	LPAR1	0.784441	1.0357
1784	UBE2W	0.784441	1.4421
1785	SLC24A2	0.784441	-2.6554
1786	ROBO1	0.784441	-4.0173
1787	TMPRSS9	0.784441	1.0249
1788	ZNF541	0.784441	0.94433
1789	DCX	0.784441	1.1792
1790	LIMA1	0.784441	1.5427
1791	PRDM9	0.784441	3.0335
1792	MIIP	0.784441	1.7277
1793	ZNF674	0.784441	3.5395
1794	CELA3B	0.784441	3.5214
1795	TCF7L1	0.784441	3.7687
1796	MYPN	0.784441	3.0335
1797	CYP2W1	0.784441	3.2357
1798	THAP4	0.784441	-0.7219
1799	ZFP69B	0.784441	0.99321
1800	CELA3A	0.784441	1.9194
1801	MMD	0.784441	1.7418
1802	KIDINS220	0.784441	-4.3345
1803	PRG2	0.784441	0.27446
1804	PCSK4	0.784441	0.45483
1805	METTL1	0.784441	1.3197
1806	CECR5	0.784441	0.97253
1807	FLT3LG	0.784441	3.634
1808	IL21	0.784441	2.3951
1809	FUCA1	0.784441	2.8773
1810	GRAMD4	0.784441	2.5211
1811	SERPINA6	0.784441	0.49287
1812	PCDH7	0.784441	-3.7838
1813	POU5F1B	0.784441	0.33756
1814	FCGR2B	0.784441	2.2822
1815	SLC40A1	0.784441	1.6073
1816	PKN1	0.784441	-0.45455
1817	KAZN	0.784441	1.056
1818	THYN1	0.784441	1.7451
1819	MEIOB	0.784441	1.0249
1820	TSC1	0.784441	2.5664
1821	PTK2	0.784441	-0.3458
1822	OSM	0.784441	1.0249
1823	MAST1	0.784441	2.7515
1824	CCDC179	0.784441	2.3489
1825	EVA1A	0.784441	-1.7395
1826	VGLL1	0.784441	1.7484
1827	CAMTA1	0.784441	-3.4682
1828	POMZP3	0.784441	0.84731
1829	KRTAP5-3	0.784441	3.1851
1830	BBS9	0.784441	0.59711
1831	SLC22A10	0.784441	-0.14618
1832	SLC35G1	0.784441	1.3978
1833	PXDN	0.784441	3.0335
1834	hsa-mir-3938	0.784441	3.9588
1835	OR11H6	0.784441	3.48
1836	HEY1	0.784441	3.4687
1837	FAM153B	0.784441	-1.082
1838	MRGBP	0.784441	3.0335
1839	CD2BP2	0.784441	0.69068
1840	CNPY2	0.784441	0.41068
1841	ANKRD20A1	0.784441	-2.1157
1842	ATRNL1	0.784441	1.0249
1843	IGFBP1	0.784441	0.4532
1844	SRSF6	0.784441	0.70355
1845	SENP2	0.784441	-1.9132
1846	KLF7	0.784441	-0.044231
1847	ASAH2	0.784441	4.0221
1848	DBNDD1	0.784441	3.3934
1849	IKZF2	0.784441	1.9514
1850	TSPAN32	0.784441	2.1408
1851	ARPC2	0.784441	2.3277
1852	GJD4	0.784441	2.9213
1853	LOC653486	0.784441	-1.9364
1854	DVL2	0.784441	0.61398
1855	AKAP6	0.784441	2.131
1856	ASCC2	0.784441	1.2973
1857	RSPH10B	0.784441	-1.2746
1858	SNX3	0.784441	2.0946
1859	RSC1A1	0.784441	-2.4214
1860	OR10J5	0.784441	2.1342
1861	RNF151	0.784441	-1.5416
1862	B3GALNT1	0.784441	0.46102
1863	HTR1E	0.784441	1.6708
1864	KIFAP3	0.784441	0.45296
1865	ACAD9	0.784441	1.0249
1866	ALKBH3	0.784441	1.3737
1867	ATOX1	0.784441	1.451
1868	TWSG1	0.784441	0.023719
1869	TTLL3	0.784441	1.0249
1870	ZBTB49	0.784441	-0.69095
1871	TAS2R7	0.784441	1.5923
1872	ICAM4	0.784441	1.0249
1873	LIF	0.784441	0.56207
1874	PSRC1	0.784441	1.0249
1875	OR1A2	0.784441	-1.0487
1876	MYEF2	0.784441	0.038764
1877	PPOX	0.784441	-1.0736
1878	PRAMEF11	0.784441	-0.82884
1879	hsa-mir-4497	0.784441	4.1448
1880	hsa-mir-4783	0.784441	3.7276
1881	SPESP1	0.784441	5.4464
1882	ENPP2	0.784441	1.4218
1883	ARHGAP36	0.784441	0.28169
1884	TBC1D22B	0.784441	-1.1967
1885	RXFP1	0.784441	1.0569
1886	DRG2	0.784441	0.096744
1887	LRRK1	0.784441	1.0249
1888	HEATR2	0.784441	0.46964
1889	FAM110B	0.784441	1.5674
1890	RERGL	0.784441	0.30244
1891	MAGEA9B	0.738442	4.7651
1892	LRPAP1	0.784441	1.5575
1893	MSMP	0.784441	1.0249
1894	RRAGB	0.784441	-1.49
1895	TTC17	0.784441	1.5427
1896	B9D1	0.784441	1.4392
1897	KRT8	0.784441	-0.7241
1898	ARHGAP10	0.784441	-1.2653
1899	MEOX1	0.784441	1.9564
1900	PYCARD	0.784441	1.5616
1901	FAM229A	0.784441	1.0249
1902	THAP5	0.784441	2.4065
1903	TACR2	0.784441	1.0249
1904	SMPD4	0.784441	1.4457
1905	SLC5A10	0.784441	0.838
1906	ZNF416	0.784441	2.8473
1907	ZBTB1	0.784441	1.6453
1908	SNX31	0.784441	1.8318
1909	ZNF528	0.784441	0.83146
1910	C6orf141	0.784441	-1.0976
1911	EP300	0.784441	2.599
1912	ZNF502	0.784441	0.86411
1913	COL6A5	0.784441	1.3109
1914	HNRNPCL1	0.784441	-1.6126
1915	PRAMEF12	0.784441	1.1556
1916	PSMD2	0.784441	-0.3645
1917	C6orf223	0.784441	0.26762
1918	SLC24A1	0.784441	1.7063
1919	MAP7D3	0.784441	1.0249
1920	OR2H2	0.784441	-1.0766
1921	ARF3	0.784441	0.28824
1922	AFM	0.784441	-0.98267
1923	LSMEM2	0.784441	2.1334
1924	ATG9A	0.784441	1.0249
1925	LRCH1	0.784441	2.0192
1926	GNPDA1	0.784441	0.73585
1927	TSPEAR	0.784441	3.1854
1928	KLHL23	0.784441	1.7745
1929	FKRP	0.784441	0.51942
1930	MARC2	0.784441	0.45296
1931	BPIFB4	0.784441	-0.20008
1932	PLD5	0.784441	3.1703
1933	NUSAP1	0.784441	1.8725
1934	SOCS2	0.784441	3.2963
1935	WWP1	0.784441	2.6453
1936	ASCL4	0.784441	2.8212
1937	NRSN1	0.784441	0.47688
1938	PTPRR	0.784441	0.23788
1939	DLX2	0.784441	2.7515
1940	KIAA0226L	0.784441	2.7515
1941	MDP1	0.784441	3.4526
1942	FAM60A	0.784441	2.7515
1943	RNF114	0.784441	2.7515
1944	TRMT10A	0.784441	2.783
1945	C12orf66	0.784441	3.2845
1946	EPHA6	0.784441	2.7515
1947	HIST1H2BB	0.784441	3.5273
1948	ETHE1	0.784441	3.0463
1949	RBM45	0.784441	2.8205
1950	DTX2	0.784441	3.6788
1951	PPP1R3B	0.784441	0.42482
1952	CELA2B	0.784441	2.7515
1953	HSPA12B	0.784441	3.551
1954	ITPKA	0.784441	1.3621
1955	CORO1A	0.784441	2.7515
1956	PPM1H	0.784441	2.7387
1957	PKDREJ	0.784441	2.9005
1958	WDR53	0.784441	2.7515
1959	PIWIL3	0.784441	1.071
1960	WDR41	0.784441	3.4399
1961	RNF39	0.784441	2.7854
1962	EXOSC10	0.784441	1.0417
1963	TFRC	0.784441	1.0084
1964	SDCCAG3	0.784441	2.7515
1965	SPHKAP	0.784441	2.7515
1966	TIGD3	0.784441	2.7515
1967	SOX17	0.784441	2.7515
1968	PADI1	0.784441	2.7515
1969	KHK	0.784441	2.9514
1970	FGF9	0.784441	3.3971
1971	NR3C1	0.784441	1.189
1972	WFIKKN2	0.784441	2.7314
1973	IGSF1	0.784441	3.5235
1974	EIF4ENIF1	0.784441	2.7515
1975	HES7	0.784441	2.7515
1976	SIDT2	0.784441	2.7515
1977	TAF7L	0.784441	2.6376
1978	WDR96	0.784441	2.7515
1979	OR1F1	0.784441	2.4173
1980	FKBP1B	0.784441	2.7515
1981	CISH	0.784441	3.2205
1982	CYLD	0.784441	2.7515
1983	DOCK2	0.784441	2.7515
1984	MAF	0.784441	3.4255
1985	FASTK	0.784441	3.4127
1986	DYSF	0.784441	3.404
1987	NLRX1	0.784441	2.6963
1988	TSSC4	0.784441	1.6623
1989	RSPO1	0.784441	3.27
1990	NEK11	0.784441	3.5975
1991	SLC6A17	0.784441	3.3597
1992	TMEFF2	0.784441	3.2395
1993	RSPH1	0.784441	2.7515
1994	SNX27	0.784441	2.9781
1995	ZG16B	0.784441	2.7515
1996	KCNJ5	0.784441	3.1547
1997	PDGFB	0.784441	2.7515
1998	ZEB2	0.784441	2.8565
1999	C5orf45	0.784441	2.7515
[truncated: 18,700 more rows]

## Sheet: 4_3
	Gene	FDR	LFC
1	CSK	0.00495	9.8348
2	ITGB1	0.066832	4.8787
3	FBXL19	0.219959	1.257
4	PGAM4	0.219959	1.7291
5	B2M	0.219959	8.7913
6	B9D1	0.219959	2.7614
7	SEC16B	0.219959	0.72021
8	MRPL23	0.219959	2.6861
9	SRGAP3	0.219959	2.6861
10	TFIP11	0.219959	2.6861
11	TMEM248	0.219959	2.6861
12	NDUFA2	0.219959	2.6861
13	SNRPD3	0.219959	2.6861
14	MRPL41	0.219959	2.6861
15	NR2F6	0.219959	2.6861
16	ISYNA1	0.219959	2.6861
17	HSPBAP1	0.219959	2.6861
18	GRK7	0.219959	2.6861
19	VSTM2L	0.219959	2.6861
20	UCKL1	0.219959	2.6861
21	CNTD2	0.219959	2.6861
22	CHRNA2	0.219959	2.6861
23	SARNP	0.219959	2.6861
24	RAB11A	0.219959	2.6861
25	HECTD1	0.219959	2.6861
26	TCFL5	0.219959	2.6861
27	ATP6V0D1	0.219959	2.6861
28	PTPRT	0.219959	2.6861
29	PEX16	0.219959	2.6861
30	SCAND1	0.219959	2.6861
31	IFNW1	0.219959	2.6861
32	TNIP1	0.219959	2.6861
33	APOBEC4	0.219959	6.4338
34	DLG5	0.219959	2.6861
35	POU2F1	0.219959	2.6861
36	BIK	0.219959	2.6861
37	VPS28	0.219959	2.6861
38	C17orf107	0.219959	2.6861
39	ARL3	0.219959	2.6861
40	AK6	0.219959	2.6861
41	HSF4	0.219959	2.6861
42	CCR4	0.219959	2.6861
43	EXOSC5	0.219959	2.6861
44	HINFP	0.219959	2.6861
45	VSTM5	0.237074	4.8709
46	SPAG7	0.256888	6.5645
47	ZC3H12C	0.263008	6.0211
48	CREB3	0.275842	5.2308
49	PEAR1	0.275842	5.8994
50	CDC42EP4	0.275842	5.9585
51	FXYD3	0.283246	2.6861
52	SSC5D	0.315213	0.46617
53	KANK3	0.319674	6.5072
54	DPYSL3	0.319674	6.4275
55	MID1	0.366787	0.073084
56	TMEM185B	0.392271	1.5022
57	SLITRK3	0.392271	5.5222
58	POPDC2	0.392271	2.6861
59	FHOD1	0.392271	5.3911
60	AACS	0.392271	2.6861
61	TP53	0.392271	-0.97301
62	CRTC3	0.392271	1.8367
63	GLDC	0.392271	-2.0544
64	P4HTM	0.392271	-0.15357
65	ATP5SL	0.392271	5.0244
66	CCNH	0.392271	1.0879
67	MLXIP	0.392271	0.90425
68	ARMC9	0.392271	2.6861
69	ZP4	0.392271	0.084253
70	PTPRH	0.392271	5.3911
71	DHX29	0.392271	6.4147
72	TNRC6C	0.392271	2.0109
73	PTH2	0.392271	4.229
74	ANKZF1	0.392271	1.2068
75	NLRP5	0.392271	5.1569
76	CCDC91	0.392271	4.734
77	C8orf87	0.392271	4.734
78	UBAP2L	0.392271	3.5749
79	KCTD5	0.392271	4.734
80	ZNF181	0.392271	2.6861
81	OR6C70	0.392271	-1.518
82	PITPNM2	0.392271	0.068506
83	SATL1	0.392271	0.80943
84	RBM4B	0.392271	2.6861
85	C15orf61	0.392271	3.8091
86	OR9G1	0.392271	-1.2399
87	BHMT	0.392271	3.3364
88	DENND2D	0.392271	-1.6151
89	hsa-mir-3139	0.392271	0.51705
90	SOX13	0.392271	5.0244
91	BCAS1	0.392271	5.7672
92	PDCD7	0.392271	2.6861
93	IL2RG	0.392271	1.1752
94	EMC10	0.392271	-0.76241
95	PTPRG	0.392271	-0.8041
96	CCL4	0.392271	4.2404
97	ZBTB4	0.392271	4.2404
98	R3HDM2	0.392271	1.8465
99	FDCSP	0.392271	3.3811
100	GAB1	0.392271	0.5265
101	PRODH2	0.392271	3.3166
102	CMTM4	0.392271	0.077468
103	ACTL9	0.392271	5.3553
104	IFNG	0.392271	0.89648
105	BFSP1	0.392271	2.3912
106	ARPC2	0.392271	2.0218
107	CCDC65	0.392271	1.2925
108	PLEKHM2	0.392271	2.6861
109	C1orf210	0.392271	4.2404
110	ZNF341	0.392271	2.6861
111	TRADD	0.392271	2.6861
112	CD72	0.392271	2.6861
113	NOL3	0.392271	4.0594
114	ANGPTL4	0.392271	4.6665
115	PLEKHH1	0.392271	2.3912
116	WDR41	0.392271	0.62045
117	HHEX	0.392271	3.2547
118	RGPD1	0.392271	0.73687
119	RTP4	0.392271	3.8192
120	XIAP	0.392271	1.4551
121	AKAP11	0.392271	5.0244
122	CCDC63	0.392271	5.2076
123	FGFR2	0.392271	5.0244
124	TMED7-TICAM2	0.392271	7.7827
125	ZFAND3	0.392271	1.7632
126	PHF8	0.392271	3.6163
127	TMEM30A	0.392271	1.2974
128	INPP5A	0.392271	5.1008
129	CMIP	0.392271	4.2833
130	PPP1R1C	0.392271	3.7491
131	ABCA1	0.392271	-1.9457
132	WNT7B	0.392271	0.47198
133	DNAH10	0.392271	2.4831
134	MYRIP	0.392271	2.6861
135	CDC5L	0.392271	0.026377
136	SLCO1B1	0.392271	5.0408
137	CACNA1B	0.392271	-0.91973
138	TRIM38	0.392271	4.8372
139	USP17L1P	0.392271	4.7228
140	PPP1R14C	0.392271	2.062
141	USP24	0.392271	0.64228
142	LPHN3	0.392271	4.8781
143	ZNF229	0.392271	-0.38335
144	ATXN3	0.392271	4.2404
145	AK3	0.392271	0.0084701
146	IL17RD	0.392271	2.9994
147	SLC6A12	0.392271	3.7206
148	FRMD1	0.392271	2.963
149	GGA1	0.392271	2.6861
150	NAPG	0.392271	2.6861
151	PRR5-ARHGAP8	0.392271	2.6861
152	hsa-mir-4651	0.392271	2.6861
153	hsa-mir-4252	0.392271	2.6861
154	hsa-mir-3929	0.392271	2.6861
155	hsa-mir-4706	0.392271	2.6861
156	hsa-mir-1299	0.392271	2.6861
157	hsa-mir-1908	0.392271	2.6861
158	hsa-mir-3135b	0.392271	2.6861
159	TBC1D3F	0.392271	2.6861
160	hsa-mir-8078	0.392271	2.6861
161	hsa-mir-4769	0.392271	2.6861
162	hsa-mir-3687	0.392271	2.6861
163	hsa-mir-4330	0.392271	2.6861
164	hsa-mir-6731	0.392271	2.6861
165	hsa-mir-4419a	0.392271	2.6861
166	hsa-mir-4430	0.392271	2.6861
167	hsa-mir-224	0.392271	2.6861
168	hsa-mir-663a	0.392271	2.6861
169	hsa-mir-5096	0.392271	2.6861
170	DXO	0.392271	2.6861
171	hsa-mir-6127	0.392271	2.6861
172	GDPGP1	0.392271	2.9444
173	TMEM244	0.392271	1.6068
174	TCTEX1D4	0.392271	2.6861
175	HDAC11	0.392271	0.62992
176	TEF	0.392271	1.1904
177	AKAP6	0.392271	4.8043
178	ZNF645	0.392271	2.6861
179	OGDH	0.392271	2.6861
180	RBM22	0.392271	2.6861
181	NDUFAF3	0.392271	2.6861
182	NDUFV2	0.392271	2.6861
183	SOX2	0.392271	2.6861
184	SPI1	0.392271	2.6861
185	NRDE2	0.392271	2.6861
186	NHP2L1	0.392271	2.6861
187	ZDHHC18	0.392271	2.6861
188	SOWAHC	0.392271	2.6861
189	SRSF1	0.392271	2.6861
190	RBP4	0.392271	2.6861
191	NUDT3	0.392271	2.6861
192	NELFA	0.392271	2.6861
193	GMPPB	0.392271	2.6861
194	SUN5	0.392271	2.6861
195	THSD7A	0.392271	2.6861
196	GMPPA	0.392271	2.6861
197	GPR143	0.392271	2.6861
198	TCTN1	0.392271	2.6861
199	HAAO	0.392271	2.6861
200	TEX261	0.392271	2.6861
201	OTX1	0.392271	2.6861
202	TLL2	0.392271	2.6861
203	CLVS2	0.392271	2.6861
204	FSCN2	0.392271	2.6861
205	FTL	0.392271	2.6861
206	GART	0.392271	2.6861
207	TIAF1	0.392271	2.6861
208	TMEM202	0.392271	2.6861
209	GCNT4	0.392271	2.6861
210	TIAL1	0.392271	2.6861
211	IZUMO3	0.392271	2.6861
212	FXR1	0.392271	2.6861
213	HRK	0.392271	2.6861
214	HMX1	0.392271	2.6861
215	HOXC12	0.392271	2.6861
216	RAPGEF2	0.392271	2.6861
217	SWSAP1	0.392271	2.6861
218	RBM18	0.392271	2.6861
219	APPL1	0.392271	2.6861
220	RASGEF1A	0.392271	2.6861
221	RAD21	0.392271	2.6861
222	TBXA2R	0.392271	2.6861
223	OTOF	0.392271	2.6861
224	OR6C68	0.392271	2.6861
225	TBL1Y	0.392271	2.6861
226	OR11A1	0.392271	2.6861
227	HIST2H4A	0.392271	2.6861
228	HIST2H2AC	0.392271	2.6861
229	ULK2	0.392271	2.6861
230	HIST4H4	0.392271	2.6861
231	MECOM	0.392271	2.6861
232	MRI1	0.392271	2.6861
233	C14orf119	0.392271	2.6861
234	TOR2A	0.392271	2.6861
235	MNX1	0.392271	2.6861
236	LCN8	0.392271	2.6861
237	RPL18A	0.392271	2.6861
238	SART3	0.392271	2.6861
239	RPL13	0.392271	2.6861
240	MRPL12	0.392271	2.6861
241	KIF1C	0.392271	2.6861
242	SDHD	0.392271	2.6861
243	TSGA10IP	0.392271	2.6861
244	KIF12	0.392271	2.6861
245	MRPL40	0.392271	2.6861
246	KLF16	0.392271	2.6861
247	MRPL3	0.392271	2.6861
248	KLF1	0.392271	2.6861
249	GPR176	0.392271	2.6861
250	MKI67IP	0.392271	2.6861
251	MAP1A	0.392271	2.6861
252	RPUSD1	0.392271	2.6861
253	RRS1	0.392271	2.6861
254	RRP8	0.392271	2.6861
255	RPL37A	0.392271	2.6861
256	MED11	0.392271	2.6861
257	RPS11	0.392271	2.6861
258	KRTAP4-6	0.392271	2.6861
259	MAU2	0.392271	2.6861
260	LTB4R2	0.392271	2.6861
261	RPL24	0.392271	2.6861
262	MICU2	0.392271	2.6861
263	TMEM209	0.392271	2.6861
264	CLCF1	0.392271	2.6861
265	MGRN1	0.392271	2.6861
266	MEPCE	0.392271	2.6861
267	LTB4R	0.392271	2.6861
268	LOC440335	0.392271	2.6861
269	E4F1	0.392271	2.6861
270	KDM5C	0.392271	2.6861
271	NAT8L	0.392271	2.6861
272	SARDH	0.392271	2.6861
273	SLC36A1	0.392271	2.6861
274	SLC2A4RG	0.392271	2.6861
275	MYT1L	0.392271	2.6861
276	SLC17A6	0.392271	2.6861
277	SLC13A4	0.392271	2.6861
278	SLC25A48	0.392271	2.6861
279	MYLK3	0.392271	2.6861
280	ZNF556	0.392271	2.6861
281	RPL11	0.392271	2.6861
282	GBP1	0.392271	2.6861
283	SNRPD1	0.392271	2.6861
284	SMTNL2	0.392271	2.6861
285	RIC3	0.392271	2.6861
286	SLC38A7	0.392271	2.6861
287	RILP	0.392271	2.6861
288	SLC39A9	0.392271	2.6861
289	PTTG1IP	0.392271	2.6861
290	MYL3	0.392271	2.6861
291	SERPINF2	0.392271	2.6861
292	MRPS24	0.392271	2.6861
293	IRGQ	0.392271	2.6861
294	ISCU	0.392271	2.6861
295	ITSN2	0.392271	2.6861
296	KCNH4	0.392271	2.6861
297	KCNRG	0.392271	2.6861
298	JUND	0.392271	2.6861
299	MRPL53	0.392271	2.6861
300	SFT2D3	0.392271	2.6861
301	MYC	0.392271	2.6861
302	IL36RN	0.392271	2.6861
303	IARS2	0.392271	2.6861
304	SHARPIN	0.392271	2.6861
305	MS4A12	0.392271	2.6861
306	SGOL1	0.392271	2.6861
307	IPO7	0.392271	2.6861
308	IMPDH1	0.392271	2.6861
309	MRPS7	0.392271	2.6861
310	EEF2	0.392271	2.6861
311	ATP6V0C	0.392271	2.6861
312	C14orf180	0.392271	2.6861
313	EZH2	0.392271	2.6861
314	LAMB2	0.392271	2.6861
315	TUBD1	0.392271	2.6861
316	DCLRE1B	0.392271	2.6861
317	ACSBG1	0.392271	2.6861
318	CIRH1A	0.392271	2.6861
319	TRIP11	0.392271	4.285
320	ZNF177	0.392271	2.6861
321	SETD1B	0.392271	2.6861
322	CCRL2	0.392271	2.6861
323	SLC12A1	0.392271	2.6861
324	HSPG2	0.392271	2.6861
325	SRXN1	0.392271	2.6861
326	TPM4	0.392271	2.6861
327	USHBP1	0.392271	2.6861
328	CLASRP	0.392271	2.6861
329	MRPL39	0.392271	2.6861
330	QSOX1	0.392271	2.6861
331	DCK	0.392271	2.6861
332	PLEK2	0.392271	4.5929
333	FOXK2	0.392271	2.6861
334	CYHR1	0.392271	2.6861
335	OTUD4	0.392271	2.6861
336	SKIV2L2	0.392271	2.6861
337	SOX21	0.392271	2.6861
338	SLAIN1	0.392271	2.6861
339	SLC29A3	0.392271	2.6861
340	ZEB2	0.392271	2.6861
341	DOT1L	0.392271	2.6861
342	PGLYRP2	0.392271	2.6861
343	CCDC85B	0.392271	2.6861
344	SEC23A	0.392271	2.6861
345	KRTAP2-1	0.392271	2.6861
346	FBXO43	0.392271	2.6861
347	FAM19A5	0.392271	2.6861
348	LRRFIP2	0.392271	2.6861
349	KERA	0.392271	2.6861
350	NKD1	0.392271	2.6861
351	TUBGCP6	0.392271	2.6861
352	CCDC68	0.392271	4.2816
353	SAP30L	0.392271	2.6861
354	HTRA1	0.392271	2.6861
355	CNOT3	0.392271	2.6861
356	COX5A	0.392271	2.6861
357	ZNF764	0.392271	2.6861
358	C16orf13	0.392271	2.6861
359	HYPK	0.392271	2.6861
360	SSH1	0.392271	2.6861
361	SIAH1	0.392271	2.6861
362	STT3B	0.392271	2.6861
363	TAF3	0.392271	2.6861
364	DPF2	0.392271	2.6861
365	FGF12	0.392271	2.6861
366	MRPS21	0.392271	2.6861
367	KRTCAP2	0.392271	2.6861
368	MFSD9	0.392271	2.6861
369	PHAX	0.392271	2.6861
370	SAMD9L	0.392271	2.6861
371	ABCF1	0.392271	2.6861
372	HEY1	0.392271	2.6861
373	CYTH1	0.392271	2.6861
374	ZNF552	0.392271	2.6861
375	VAPB	0.392271	2.6861
376	TNFAIP1	0.392271	2.6861
377	TRIM35	0.392271	2.6861
378	DRC1	0.392271	2.6861
379	MCF2L	0.392271	2.6861
380	CBFB	0.392271	2.6861
381	ERGIC3	0.392271	2.6861
382	BOK	0.392271	2.6861
383	FAM133B	0.392271	2.6861
384	DDX19B	0.392271	2.6861
385	RPS6KA2	0.392271	2.6861
386	OLFM2	0.392271	2.6861
387	ATP5O	0.392271	2.6861
388	PRSS22	0.392271	2.6861
389	DERL1	0.392271	2.6861
390	HLA-DPB1	0.392271	2.6861
391	MLH1	0.392271	2.6861
392	TTC23L	0.392271	2.6861
393	SYT13	0.392271	2.6861
394	TEX9	0.392271	2.6861
395	PUS10	0.392271	2.6861
396	RPS20	0.392271	2.6861
397	SPPL2B	0.392271	2.6861
398	BARD1	0.392271	2.6861
399	OR4X1	0.392271	2.6861
400	ATP2B4	0.392271	2.6861
401	TNRC18	0.392271	2.6861
402	CASS4	0.392271	2.6861
403	CNIH2	0.392271	2.6861
404	NPC2	0.392271	2.6861
405	TRAF3IP3	0.392271	2.6861
406	GPR12	0.392271	2.6861
407	AK7	0.392271	2.6861
408	SERPINB12	0.392271	3.8666
409	EXD2	0.392271	2.6861
410	OR14J1	0.392271	2.6861
411	POLA1	0.392271	2.6861
412	U2AF1	0.392271	2.6861
413	CWC22	0.392271	2.6861
414	CYP2C19	0.392271	2.6861
415	UBAP2	0.392271	2.6861
416	UBA52	0.392271	2.6861
417	CSH1	0.392271	2.6861
418	DMTF1	0.392271	2.6861
419	NKAPL	0.392271	2.6861
420	TRIM65	0.392271	2.6861
[truncated: 20,279 more rows]

## Sheet: 6
	Gene	FDR	LFC
[truncated: 20,699 more rows]

## Sheet: 7_1
	Gene	FDR	LFC
[truncated: 20,699 more rows]

[truncated: 17 more sheets: 7_2, 7_3, 7_4, 8_1, 8_2, 8_3, 8_4, 8_5, 8_6, 9_1, 9_2, 9_3, 9_4, 9_5, 9_6, 9_7, 9_8]
