# Supplementary material for: Identification of β2 microglobulin, the product of B2M gene, as a Host Factor for Vaccinia Virus Infection by Genome-Wide CRISPR genetic screens
Source: PLoS Pathog. 2022 Dec 27;18(12):e1010800. doi: 10.1371/journal.ppat.1010800 (PMC9829182; doi:10.1371/journal.ppat.1010800)
Supplement: S3 Table — Summary of ScreenBEAM results showing good guides (“pass filter”), B-score, z-score, p-value, FDR and standard deviations for each gene, where x is for control experiment and y for infected experiment. Top 20 genes were selected as hits. (XLSX) [file ppat.1010800.s011.xlsx]

## Sheet: MINUS CONTROL
		n.sh_sgRNAs.raw.x	n.sh_sgRNAs.passFilter.1VS1.infected_VS_control.x	B.1VS1.infected_VS_control.x	z.1VS1.infected_VS_control.x	pval.1VS1.infected_VS_control.x	FDR.1VS1.infected_VS_control.x	B.sd.1VS1.infected_VS_control.x	n.sh_sgRNAs.raw.y	n.sh_sgRNAs.passFilter.1VS1.infected_VS_control.y	B.1VS1.infected_VS_control.y	z.1VS1.infected_VS_control.y	pval.1VS1.infected_VS_control.y	FDR.1VS1.infected_VS_control.y	B.sd.1VS1.infected_VS_control.y
	EXP1_1
1	B2M	6	6	-0.0373884	-0.143367	0.886	1	0.623993	6	6	1.9677	0.986271	0.324	1	2.15962
2	TNFAIP1	6	6	-0.594192	-1.06694	0.286	1	0.581588	6	6	1.13475	0.946291	0.344	1	1.32847
3	LGALS9C	4	4	-0.632198	-0.892733	0.372	1	0.74644	4	4	0.711166	0.579873	0.562	1	1.38516
4	RPS4Y1	6	6	-0.140304	-0.476104	0.634	1	0.404871	6	6	0.864113	0.476104	0.634	1	1.88196
5	POTEC	6	6	-0.0234182	-0.163658	0.87	1	0.184062	6	6	503316480010265	0.184017	0.854	1	1.59163e+16
6	RND2	6	6	-0.620457	-1.32854	0.184	1	0.482235	6	6	9612.67	0.150969	0.88	1	101361
7	HYAL1	6	6	-0.59044	-1.48328	0.138	1	0.417074	6	6	2.62144e+13	0.148434	0.882	1	1008651792918538
8	NSUN3	6	6	-0.28446	-0.923014	0.356	1	0.333616	6	6	222822400011301	0.143367	0.886	1	9512230865909680
9	FAM21A	6	6	-0.595308	-0.990356	0.322	1	0.647602	6	6	8.38861e+13	0.138304	0.89	1	2652710767835571
10	GRIP1	6	6	-0.630959	-0.699884	0.484	1	1.03705	6	5	1.04858e+13	0.135774	0.892	1	1675246594033666
11	OR7A10	6	6	-0.756248	-1.28727	0.198	1	0.640468	6	6	1006632959995465	0.135774	0.892	1	3.18325e+16
12	HPCAL1	6	6	-0.0730148	-0.258527	0.796	1	0.385111	6	6	167772160009895	0.130716	0.896	1	5305421535659556
13	TMEM247	6	6	-0.0164454	-0.118085	0.906	1	0.178248	6	6	8001.76	0.130716	0.896	1	97573.3
14	DUSP12	6	6	-0.578634	-1.34076	0.18	1	0.511558	6	6	5950.84	0.128188	0.898	1	98344.9
15	KIF22	6	6	-0.018929	-0.110516	0.912	1	0.183273	6	6	1342177280010537	0.128188	0.898	1	3.0922e+16
16	SFI1	6	6	-0.310819	-1.03215	0.302	1	0.334807	6	6	6.29146e+13	0.125661	0.9	1	1989533075871739
17	MLNR	6	5	-0.49932	-1.26464	0.206	1	0.42312	6	6	2.09715e+13	0.123135	0.902	1	663177691956970
18	C17orf96	6	6	-0.905992	-3.09023	0.002	0.574972	0.300974	6	6	3.67002e+13	0.12061	0.904	1	1528873035944513
19	EIF3H	6	5	-387973120005307	-0.0777838	0.938	1	8494677766304862	6	5	293601280008162	0.12061	0.904	1	1.33331e+16
20	GALNTL6	6	6	-0.332568	-0.434397	0.664	1	0.912202	6	6	5598.11	0.12061	0.904	1	95337.8
	EXP1_2
1	B2M	6	6	-0.0373884	-0.143367	0.886	1	0.623993	6	6	4.98622	2.22621	0.026	1	2.2453
2	SLC25A11	6	6	-0.356762	-0.845199	0.398	1	0.528126	6	5	1.05784	1.8663	0.062	1	0.552141
3	ARRDC4	6	6	-0.343096	-1.33462	0.182	1	0.326655	6	6	3.12656	1.58047	0.114	1	1.99925
4	LYZL6	6	6	-0.870012	-1.21073	0.226	1	0.834736	6	6	0.86236	1.50626	0.132	1	0.588565
5	TLN2	6	6	-0.212106	-0.796055	0.426	1	0.35042	6	6	0.49011	0.930717	0.352	1	0.577238
6	EID2B	6	6	-4.1943e+13	-0.0250689	0.98	1	1450227544028261	6	4	0.86639	0.785774	0.432	1	1.22283
7	CCL18	6	6	-0.00410269	-0.0225616	0.982	1	0.544793	6	6	0.448591	0.709523	0.478	1	0.756035
8	OR8J1	6	4	-0.697509	-2.32635	0.02	1	0.254911	6	5	0.950653	0.696685	0.486	1	1.6636
9	NFKB1	6	6	-0.153105	-0.398855	0.69	1	0.458699	6	6	0.793963	0.652622	0.514	1	1.26944
10	ATG4D	6	6	-0.386509	-1.38517	0.166	1	0.308828	6	6	0.3703	0.631062	0.528	1	0.655085
11	CAB39L	6	6	-0.150077	-0.53594	0.592	1	0.337527	6	5	0.337806	0.594766	0.552	1	0.645232
12	GAB3	6	6	-0.660488	-1.19012	0.234	1	0.692148	6	5	0.915666	0.591777	0.554	1	1.76387
13	MPP3	6	6	-0.2923	-1.94313	0.052	1	0.153982	6	6	0.279434	0.538836	0.59	1	0.613378
14	ITGB1	6	6	-0.529651	-1.17	0.242	1	0.572128	6	5	1.53229	0.53594	0.592	1	3.26302
15	FOXN1	6	6	-0.464553	-0.57691	0.564	1	0.948078	6	6	0.450328	0.464904	0.642	1	1.05365
16	CGB1	4	4	-0.239519	-0.353118	0.724	1	0.838893	4	4	0.714853	0.445443	0.656	1	1.69955
17	TMEM132E	6	6	-0.183327	-1.55477	0.12	1	0.128293	6	6	0.514356	0.439913	0.66	1	1.27963
18	OR8G2	6	6	-0.23991	-0.643345	0.52	1	0.454758	6	6	0.26957	0.426148	0.67	1	0.664949
19	PRSS54	6	6	-0.170991	-0.287147	0.774	1	0.896854	6	6	0.557068	0.412463	0.68	1	1.62059
20	AZI1	6	6	-0.879308	-0.799501	0.424	1	1.21309	6	6	0.469832	0.404289	0.686	1	1.22986
	EXP1_3
1	SMARCB1	6	6	-1.30102	-2.09693	0.036	1	0.572768	6	6	3.74758	1.62576	0.104	1	2.38872
2	KIFC1	6	6	-0.330666	-0.437154	0.662	1	0.936379	6	5	120586240010913	0.150969	0.88	1	2894410602047940
3	RASSF5	6	6	-0.369317	-1.04505	0.296	1	0.394708	6	6	587202560005428	0.143367	0.886	1	1.61332e+16
4	KRT85	6	5	-0.244473	-0.26112	0.794	1	1.25278	6	6	2097152000011803	0.138304	0.89	1	6.63178e+16
5	TRIM6	6	6	-0.103603	-0.637192	0.524	1	0.186138	6	6	12458.1	0.135774	0.892	1	94249.6
6	MPRIP	6	6	-1.70403	-2.65207	0.008	1	0.605769	6	6	7937.74	0.133245	0.894	1	101015
7	TMEM237	6	6	-1.13187	-1.04073	0.298	1	1.26722	6	6	6.81574e+13	0.133245	0.894	1	2155327498865367
8	HSPH1	6	5	-0.026451	-0.171285	0.864	1	0.255049	6	6	1174405120010100	0.130716	0.896	1	3.7138e+16
9	MSS51	6	6	-0.0638569	-0.342466	0.732	1	0.261106	6	6	1.71799e+18	0.130716	0.896	1	5.43275e+19
10	MFSD6L	6	6	-0.464908	-2.65207	0.008	1	0.148502	6	6	8.38861e+13	0.128188	0.898	1	2652710767834990
11	OR6B1	6	6	-0.377964	-0.799501	0.424	1	0.527764	6	6	8092.21	0.128188	0.898	1	98935.7
12	PFAS	6	6	-0.719653	-0.990356	0.322	1	0.765409	6	6	8053063680009819	0.128188	0.898	1	2.5466e+17
13	SUSD5	6	6	-0.460212	-1.10306	0.27	1	0.535839	6	6	8774.16	0.128188	0.898	1	94901.2
14	LOC256021	6	6	-0.433866	-1.54643	0.122	1	0.298647	6	6	6238.42	0.125661	0.9	1	100337
15	OR51B5	6	6	-0.0404596	-0.130716	0.896	1	0.393234	6	6	8.38861e+13	0.125661	0.9	1	2652710767831126
16	OR5B21	6	6	-5.24288e+12	-0.0200544	0.984	1	165794422983986	6	6	7534.61	0.125661	0.9	1	99918.5
17	ELOF1	6	6	-0.466176	-0.493018	0.622	1	1.13111	6	6	7902.08	0.123135	0.902	1	101992
18	TM7SF3	6	6	-0.250764	-1.39174	0.164	1	0.195871	6	6	1.83501e+13	0.123135	0.902	1	580280480462537
19	CD300LF	6	6	-0.303897	-1.23186	0.218	1	0.260902	6	6	1080033280009485	0.12061	0.904	1	3.44872e+16
20	RPAIN	6	6	-2203.05	-0.0501536	0.96	1	96379.5	6	4	2698916320080967	0.12061	0.904	1	4.93133e+16
	EXP1_4
1	SMARCB1	6	6	-1.30102	-2.09693	0.036	1	0.572768	6	5	6.37828	2.17009	0.03	1	2.59717
2	CCBP2	4	4	-0.662793	-2.74778	0.006	0.977906	0.167945	4	4	7989.93	0.143367	0.886	1	101556
3	ITGB3BP	5	5	-0.562011	-1.34694	0.178	1	0.500504	5	5	4.40871e+16	0.140835	0.888	1	1.3592e+18
4	SCGB2B2	6	6	-0.435299	-0.556308	0.578	1	0.860413	6	6	8932.5	0.140835	0.888	1	99402.6
5	KRT14	6	6	-0.540958	-0.712751	0.476	1	0.888241	6	5	9511.26	0.138304	0.89	1	99074.1
6	GATS	6	6	-0.718192	-1.44663	0.148	1	0.543673	6	6	167772160007617	0.135774	0.892	1	1.76041e+16
7	SAMD14	6	6	-0.799263	-0.87055	0.384	1	1.13956	6	6	933232640007725	0.130716	0.896	1	3.19194e+16
8	TUBG2	5	5	-0.796448	-1.53007	0.126	1	0.604817	5	5	2.09715e+13	0.130716	0.896	1	663177691959485
9	GBA	6	6	-0.0886764	-0.300232	0.764	1	0.332643	6	6	5095.13	0.128188	0.898	1	101512
10	MRC2	6	6	-0.938431	-1.85218	0.064	1	0.531402	6	6	167772159992462	0.125661	0.9	1	5305421535661862
11	FAM19A2	6	6	-0.373796	-0.958124	0.338	1	0.544968	6	6	503316480008166	0.123135	0.902	1	2.188e+16
12	MMP16	6	6	-0.704329	-2.25713	0.024	1	0.285486	6	6	1.07374e+16	0.123135	0.902	1	3.39547e+17
13	BASP1	6	6	-0.0802264	-0.230118	0.818	1	0.513484	6	6	8.38861e+13	0.12061	0.904	1	2652710767833955
14	PLLP	6	6	-0.0478743	-0.297611	0.766	1	0.21994	6	6	1006632960011868	0.118085	0.906	1	3.18325e+16
15	AADAC	6	6	-587202560001638	-0.00501328	0.996	1	2.1307e+16	6	6	796917759991724	0.118085	0.906	1	2.52008e+16
16	HSD17B14	6	6	-1.00797	-1.39838	0.162	1	0.74256	6	6	251658239995297	0.118085	0.906	1	2.13961e+16
17	PRDM16	6	6	-0.166933	-0.490189	0.624	1	0.459231	6	6	293601279992924	0.115562	0.908	1	9284487687409350
18	ALG13	6	6	-0.978111	-0.841621	0.4	1	1.22308	6	6	5368709120004245	0.113039	0.91	1	1.59505e+17
19	LRRC36	6	6	-0.397022	-0.524401	0.6	1	1.23701	6	6	1.40719e+16	0.113039	0.91	1	4.2501e+17
20	ZDHHC19	6	5	-0.438256	-1.37866	0.168	1	0.392751	6	6	2013265919992310	0.113039	0.91	1	8.75199e+16
	EXP1_5
1	SMARCB1	6	6	-1.30102	-2.09693	0.036	1	0.572768	6	5	3.40243	2.25713	0.024	1	1.33888
2	ATP2B1	6	6	-0.0130562	-0.0100267	0.992	1	0.668403	6	6	2.62903	2.12007	0.034	1	1.2163
3	DCAF7	6	6	-0.560949	-1.36581	0.172	1	0.409735	6	6	1.13891	1.3722	0.17	1	0.81631
4	B2M	6	6	-0.0373884	-0.143367	0.886	1	0.623993	6	6	1.08597	1.27587	0.202	1	0.837363
5	CD48	6	6	-0.483385	-1.52204	0.128	1	0.339535	6	6	0.620187	1.07138	0.284	1	0.630229
6	YWHAE	6	6	-0.901804	-2.05375	0.04	1	0.417868	6	6	0.869257	1.02789	0.304	1	0.946628
7	ZBED6CL	3	3	-0.406758	-1.5141	0.13	1	0.342099	3	3	0.927641	0.866894	0.386	1	1.35624
8	TMEM198	6	6	-0.135316	-0.732276	0.464	1	0.243874	6	5	1.02713	0.696685	0.486	1	1.55708
9	SPNS2	6	6	-0.232756	-0.834499	0.404	1	0.335796	6	6	0.467636	0.498687	0.618	1	1.01053
10	ANXA8L2	3	3	-0.434178	-0.820379	0.412	1	0.616034	3	3	0.802943	0.326561	0.744	1	2.67804
11	OR2L5	6	6	-0.0299143	-0.133245	0.894	1	0.267588	6	6	0.24069	0.284536	0.776	1	0.891001
12	TMUB1	6	6	-0.763056	-1.88079	0.06	1	0.401233	6	5	0.178803	0.219835	0.826	1	1.0421
13	CFB	6	6	-0.261219	-0.915365	0.36	1	0.336355	6	6	1006632959989789	0.150969	0.88	1	3.18325e+16
14	RPRD1A	6	6	-0.420947	-1.19522	0.232	1	0.429232	6	6	791674879990595	0.150969	0.88	1	2.15578e+16
15	MAP7	6	6	-0.271254	-0.930717	0.352	1	0.463863	6	6	9595.87	0.138304	0.89	1	96656.5
16	SKAP2	6	6	-0.363199	-2.01409	0.044	1	0.163238	6	6	5.24288e+12	0.138304	0.89	1	1529304905740594
17	STRN	6	6	-0.218047	-0.507221	0.612	1	0.566114	6	6	9.8304e+13	0.130716	0.896	1	3322565532241028
18	KEAP1	6	6	-0.558221	-1.72793	0.084	1	0.330945	6	6	7848.14	0.128188	0.898	1	100436
19	SEC23A	6	6	-0.320845	-0.603765	0.546	1	0.659876	6	6	251658239994415	0.128188	0.898	1	7958132303491767
20	GOLGA6L10	5	5	-0.524092	-0.881587	0.378	1	0.740885	5	5	1.04962e+16	0.125661	0.9	1	3.39607e+17
	EXP4_03
1	EXOC3L2	6	6	-0.0612457	-0.240426	0.81	1	0.239187	6	5	1.74082	3.29053	0.001	0.420061	0.44252
2	HHLA2	6	5	-0.206325	-0.658838	0.51	1	0.419808	6	4	1.2277	3.29053	0.001	0.420061	0.141969
3	MLLT1	6	6	-0.0899716	-0.478914	0.632	1	0.276537	6	5	1.66379	3.29053	0.001	0.420061	0.248103
4	TUBA1A	6	6	-0.0154496	-0.0501536	0.96	1	1.06161	6	3	1.96963	3.29053	0.001	0.420061	0.588385
5	ZFAT	6	6	-0.192484	-0.624956	0.532	1	0.424944	6	3	3.42214	3.29053	0.001	0.420061	0.577503
6	CCDC65	6	6	-0.304226	-1.16505	0.244	1	0.293711	6	3	2.44479	3.09023	0.002	0.508222	0.272859
7	OR4K14	6	6	-0.651489	-1.72793	0.084	1	0.393166	6	3	1.50609	3.09023	0.002	0.508222	0.351035
8	ALOX12	6	6	-0.0432483	-0.113039	0.91	1	0.559105	6	4	2.03596	2.87816	0.004	0.784114	0.674647
9	ANKRD33B	6	6	-0.191495	-0.515792	0.606	1	0.405482	6	3	2.17616	2.87816	0.004	0.784114	0.544935
10	MCM7	6	6	-0.947843	-1.94313	0.052	1	0.491674	6	5	2.53154	2.87816	0.004	0.784114	0.827912
11	WRAP53	6	6	-0.908968	-2.74778	0.006	0.977906	0.246673	6	3	2.82491	2.87816	0.004	0.784114	0.736996
12	C17orf59	6	6	-0.181017	-0.316003	0.752	1	0.783261	6	3	2.83313	2.74778	0.006	0.908074	0.744625
13	CNTNAP1	6	6	-0.0868337	-0.326561	0.744	1	0.366374	6	5	1.85979	2.74778	0.006	0.908074	0.564011
14	FAM220A	6	6	-0.0122941	-0.107995	0.914	1	0.215028	6	4	1.99547	2.74778	0.006	0.908074	0.63107
15	FTSJD2	4	4	-0.36848	-0.919183	0.358	1	0.445161	4	3	2.52523	2.74778	0.006	0.908074	0.644647
16	LDOC1L	6	6	-0.148878	-0.687131	0.492	1	0.256818	6	3	1.64191	2.74778	0.006	0.908074	0.468358
17	NAA38	6	6	-0.352305	-0.624956	0.532	1	0.654116	6	3	3.43167	2.74778	0.006	0.908074	0.863519
18	PPM1M	6	6	-0.58886	-1.11232	0.266	1	0.5902	6	3	3.18993	2.74778	0.006	0.908074	0.955604
19	AMN1	6	6	-0.000503551	-0.0300841	0.976	1	0.563989	6	4	2.75902	2.65207	0.008	1	0.696992
20	ATP2B1	6	6	-0.0130562	-0.0100267	0.992	1	0.668403	6	3	3.12597	2.65207	0.008	1	0.848793
	EXP4_1
1	IFNAR1	6	6	-0.237038	-1.72793	0.084	1	0.138316	6	4	2.85016	3.29053	0.001	0.00921352	0.150734
2	NFKB1	6	6	-0.153105	-0.398855	0.69	1	0.458699	6	5	1.89087	3.29053	0.001	0.00921352	0.54516
3	B2M	6	6	-0.0373884	-0.143367	0.886	1	0.623993	6	4	9.9733	3.09023	0.002	0.0142344	1.95297
4	TMEM244	6	6	-0.119265	-0.841621	0.4	1	0.171235	6	4	3.27847	3.09023	0.002	0.0142344	0.873909
5	NYNRIN	6	6	-0.451661	-1.49085	0.136	1	0.385313	6	6	2.14409	2.87816	0.004	0.0247988	0.542188
6	CA13	6	6	-0.277667	-0.687131	0.492	1	0.476028	6	4	1.70769	2.74778	0.006	0.0335319	0.582562
7	IRF2	6	6	-0.0978886	-0.38532	0.7	1	0.314299	6	4	2.58947	2.74778	0.006	0.0335319	0.72843
8	TAPBP	6	6	-0.251826	-0.841621	0.4	1	0.374293	6	6	2.94468	2.74778	0.006	0.0335319	1.06519
9	DMRTC2	6	6	-0.0635514	-0.467699	0.64	1	0.166321	6	5	2.39902	2.65207	0.008	0.0409001	0.848894
10	PUS7L	6	6	-0.201167	-0.637192	0.524	1	0.371722	6	3	1.86531	2.65207	0.008	0.0409001	0.513778
11	RFXANK	6	6	-0.296637	-0.588793	0.556	1	0.58921	6	3	2.13127	2.51214	0.012	0.0538822	0.80097
12	MFSD8	6	6	-0.0199333	-0.176374	0.86	1	0.12555	6	3	1.75177	2.40892	0.016	0.0646121	0.668688
13	CCDC68	6	6	-0.5817	-1.39174	0.164	1	0.479116	6	4	1.97993	2.36562	0.018	0.0696417	0.812657
14	RCVRN	6	6	-0.0617587	-0.345126	0.73	1	0.258273	6	3	2.68278	2.36562	0.018	0.0696417	0.965962
15	MYO10	6	6	-0.377253	-1.54643	0.122	1	0.268802	6	4	3.56412	2.32635	0.02	0.0742934	1.23994
16	FOXP4	6	6	-0.362909	-1.19012	0.234	1	0.318367	6	5	1.91476	2.25713	0.024	0.0831916	0.843097
17	PCCA	6	6	-0.0751674	-0.207013	0.836	1	0.508833	6	3	2.74725	2.25713	0.024	0.0831916	1.13059
18	FTSJD2	4	4	-0.36848	-0.919183	0.358	1	0.445161	4	3	2.79599	2.12007	0.034	0.102538	1.30586
19	SDK1	6	6	-0.321898	-1.19012	0.234	1	0.314764	6	3	2.69658	2.12007	0.034	0.102538	1.20787
20	MMP1	6	6	-0.224808	-0.527279	0.598	1	0.578463	6	4	2.42591	2.09693	0.036	0.106098	1.05079
	EXP4_3
1	B2M	6	6	-0.0373884	-0.143367	0.886	1	0.623993	6	4	4.89995	2.74778	0.006	0.00932764	1.49121
2	TRIP11	6	6	-0.581601	-1.95996	0.05	1	0.293641	6	3	2.50961	2.74778	0.006	0.00932764	0.73285
3	ITGB1	6	6	-0.529651	-1.17	0.242	1	0.572128	6	3	4.00895	0.752085	0.452	0.46441	6.38572
4	ATP2B1	6	6	-0.0130562	-0.0100267	0.992	1	0.668403	6	3	2.80063	0.61584	0.538	0.548608	5.44483
5	ZNF100	6	6	-0.259782	-0.946291	0.344	1	0.344206	6	4	0.988533	0.550466	0.582	0.591804	2.1158
6	WDR27	6	6	-0.348619	-0.915365	0.36	1	0.472665	6	4	0.982935	0.507221	0.612	0.62096	2.35052
7	TM4SF1	6	6	-0.228555	-0.671346	0.502	1	0.394443	6	4	0.696025	0.318639	0.75	0.75558	2.38102
8	GLRA4	6	6	-0.105517	-0.302855	0.762	1	0.447689	6	3	0.846561	0.24559	0.806	0.810331	4.24821
9	EZH2	6	6	-0.076084	-0.347787	0.728	1	0.307943	6	3	0.543618	0.212137	0.832	0.835328	2.80422
10	CLSTN1	6	6	-0.279512	-0.582842	0.56	1	0.62944	6	4	0.536702	0.209574	0.834	0.837254	2.52532
11	ARPC2	6	6	-0.983798	-1.81191	0.07	1	0.512273	6	4	0.918033	0.199336	0.842	0.845079	5.04242
12	CCDC68	6	6	-0.5817	-1.39174	0.164	1	0.479116	6	4	0.248541	0.189118	0.85	0.852942	2.29811
13	CXXC1	6	6	-0.551668	-0.59776	0.55	1	1.06403	6	3	0.522279	0.15858	0.874	0.876555	3.35024
14	ZNF177	6	6	-0.0377934	-0.258527	0.796	1	0.182873	6	3	0.349883	0.138304	0.89	0.892124	3.78719
15	SPAG7	6	6	-0.368919	-0.866894	0.386	1	0.495581	6	4	0.278423	0.130716	0.896	0.897876	2.93614
16	ESRRB	6	6	-0.0850259	-0.426148	0.67	1	0.293592	6	4	0.188006	0.0601954	0.952	0.952741	3.42756
17	PLEK2	6	6	-0.304519	-0.501527	0.616	1	0.722953	6	3	0.0629055	0.0451346	0.964	0.964562	2.89473
18	CREBL2	6	6	-0.0916404	-0.409735	0.682	1	0.271182	6	4	0.0553472	0.0401168	0.968	0.968518	2.21543
19	CBFB	6	6	-5.24288e+13	-0.0150403	0.988	1	1366853787876880	6	3	0.24698	0.0300841	0.976	0.976427	4.54999
20	DHX29	6	6	-0.573265	-1.28155	0.2	1	0.483184	6	4	-0.133269	-0.00501328	0.996	0.996048	3.71821
	EXP6
1	C7orf57	6	6	-0.242447	-0.437154	0.662	1	0.625111	6	6	1.38263	3.29053	0.001	0.626879	0.277218
2	C9orf117	6	6	-0.124176	-0.38532	0.7	1	0.362001	6	6	1.36694	3.29053	0.001	0.626879	0.205131
3	ELN	6	6	-0.00969695	-0.0727564	0.942	1	0.307733	6	4	1.52436	3.29053	0.001	0.626879	0.358734
4	EMB	6	6	-0.574466	-1.27587	0.202	1	0.620713	6	5	0.816817	3.29053	0.001	0.626879	0.134756
5	EVX1	6	6	-0.339571	-1.92684	0.054	1	0.163311	6	6	1.31854	3.29053	0.001	0.626879	0.207561
6	PER2	6	6	-0.682861	-1.23723	0.216	1	0.595597	6	6	1.75801	3.29053	0.001	0.626879	0.305086
7	PRTFDC1	6	6	-0.612845	-2.25713	0.024	1	0.256073	6	5	0.856924	3.29053	0.001	0.626879	0.147274
8	SIDT2	6	6	-0.359011	-0.789192	0.43	1	0.496321	6	6	1.16684	3.29053	0.001	0.626879	0.373317
9	ADRBK1	6	6	-0.487568	-1.55477	0.12	1	0.338643	6	6	1.75169	3.09023	0.002	0.626879	0.548385
10	C7orf41	6	6	-0.27125	-0.553385	0.58	1	0.603388	6	6	1.70748	3.09023	0.002	0.626879	0.459638
11	C9orf62	6	6	-0.9088	-1.36581	0.172	1	0.703962	6	6	1.84512	3.09023	0.002	0.626879	0.537397
12	CYGB	6	6	-0.244431	-1.04073	0.298	1	0.261808	6	6	0.814201	3.09023	0.002	0.626879	0.201216
13	GPX7	6	6	-207093760001784	-0.0250689	0.98	1	4792363079593500	6	5	1.28348	3.09023	0.002	0.626879	0.376067
14	LOC100289187	6	6	-0.259522	-0.699884	0.484	1	0.543143	6	5	1.2316	3.09023	0.002	0.626879	0.247147
15	PEX19	6	6	-0.912894	-1.0939	0.274	1	0.981075	6	4	0.786094	3.09023	0.002	0.626879	0.156908
16	POLL	6	6	-0.186781	-0.729003	0.466	1	0.288182	6	6	0.787573	3.09023	0.002	0.626879	0.20553
17	RILPL2	6	6	-0.510376	-0.538836	0.59	1	1.10966	6	6	0.892295	3.09023	0.002	0.626879	0.20388
18	ACKR4	6	6	-0.0148572	-0.138304	0.89	1	0.235683	6	6	0.673965	2.87816	0.004	0.853072	0.190199
19	ARHGEF1	6	6	-0.0273202	-0.0727564	0.942	1	0.350901	6	6	1.47306	2.87816	0.004	0.853072	0.424969
20	BCDIN3D	6	6	-0.0301564	-0.105474	0.916	1	0.374407	6	5	1.48713	2.87816	0.004	0.853072	0.350957
	EXP7_1
1	ARPC4	6	6	-754974719998553	-0.0225616	0.982	1	1.53428e+16	6	6	1.50274	0.934589	0.35	1	1.78168
2	OR4D9	6	6	-0.150395	-0.428895	0.668	1	0.408331	6	6	2028994560007535	0.150969	0.88	1	5.89561e+16
3	GRIK5	6	6	-0.26792	-0.974114	0.33	1	0.385965	6	6	587202560007280	0.1459	0.884	1	1.8569e+16
4	XDH	6	6	-0.0611756	-0.189118	0.85	1	0.412038	6	6	6710886400009045	0.143367	0.886	1	1.73014e+17
5	GPR84	6	6	-0.77741	-1.19522	0.232	1	0.746252	6	6	2678783999992172	0.140835	0.888	1	8.48871e+16
6	RAB37	6	6	-0.0481134	-0.212137	0.832	1	0.377857	6	6	671088640005786	0.125661	0.9	1	2.12217e+16
7	STAT4	6	5	-0.452724	-0.634124	0.526	1	0.944582	6	5	6.29146e+13	0.125661	0.9	1	1.08822e+16
8	TMED8	6	6	-0.0323318	-0.173829	0.862	1	0.362931	6	6	7227.98	0.125661	0.9	1	97335.6
9	C11orf85	6	6	-0.114563	-0.318639	0.75	1	0.444051	6	6	8491.46	0.123135	0.902	1	97055.8
10	CAMK2G	6	6	-0.149853	-0.284536	0.776	1	0.569476	6	6	272629760007244	0.123135	0.902	1	8621309995453259
11	EHMT2	6	6	-0.0195659	-0.0275764	0.978	1	0.552881	6	6	713031680007766	0.12061	0.904	1	2.12618e+16
12	NUP133	6	6	-0.371831	-1.66456	0.096	1	0.283502	6	6	3019898879992771	0.12061	0.904	1	9.54976e+16
13	SIX2	6	6	-0.143147	-0.473299	0.636	1	0.350864	6	6	4.4073e+13	0.12061	0.904	1	1327997106231126
14	SCGN	6	6	-0.015857	-0.0677307	0.946	1	0.294039	6	6	1593835520004930	0.118085	0.906	1	3.1919e+16
15	ZNF813	3	3	-0.281702	-1.5141	0.13	1	0.196737	3	3	2418.25	0.118085	0.906	1	99131.4
16	NEK6	6	6	-0.00478179	-0.0853288	0.932	1	0.222938	6	6	503316480007722	0.115562	0.908	1	2.188e+16
17	NEK9	6	6	-0.454807	-1.91104	0.056	1	0.234437	6	6	251658239993407	0.115562	0.908	1	1.55869e+16
18	TRIM3	6	6	-0.163448	-0.530161	0.596	1	0.357195	6	6	4026531840009834	0.115562	0.908	1	1.2733e+17
19	HLA-DMA	6	6	-0.378153	-1.15522	0.248	1	0.421844	6	6	1.4764e+16	0.113039	0.91	1	4.66877e+17
20	MAD1L1	6	6	-4.71654e+13	-0.0401168	0.968	1	1336513563074893	6	6	9828.97	0.113039	0.91	1	100477
	EXP7_2
1	OR56A3	6	6	-0.111245	-0.379926	0.704	1	0.281461	6	6	10778.2	0.153505	0.878	1	98144.3
2	MAP3K9	6	6	-0.0856783	-0.24559	0.806	1	0.379044	6	6	5.24288e+13	0.148434	0.882	1	1657944229894964
3	SERPINC1	6	6	-0.00703978	-0.102953	0.918	1	0.109376	6	6	9238.36	0.148434	0.882	1	99626.2
4	CUEDC1	6	6	-0.0346494	-0.0702433	0.944	1	0.354507	6	6	5368709120008435	0.143367	0.886	1	1.69773e+17
5	RAD51C	6	6	-0.605305	-0.473299	0.636	1	1.27924	6	5	1.36105e+16	0.143367	0.886	1	4.70761e+17
6	DKK1	6	6	-0.140209	-0.326561	0.744	1	0.506731	6	6	7274.31	0.140835	0.888	1	103371
7	IFI27	6	6	-0.146598	-0.369171	0.712	1	0.464183	6	6	1216348160005177	0.140835	0.888	1	4.26334e+16
8	NAIF1	6	5	-0.0733817	-0.253347	0.8	1	0.337367	6	6	167772160010547	0.140835	0.888	1	5305421535657137
9	PLCL2	6	6	-0.377959	-0.789192	0.43	1	0.538011	6	6	7464.66	0.140835	0.888	1	103094
10	EPAS1	6	6	-0.322123	-1.04073	0.298	1	0.330503	6	6	5892997120005314	0.138304	0.89	1	1.8569e+17
11	ANKRD22	6	6	-0.118078	-0.297611	0.766	1	0.570692	6	6	136314880008355	0.135774	0.892	1	5398853953721857
12	FAM47A	6	6	-0.103443	-0.524401	0.6	1	0.231192	6	6	3984642559989643	0.135774	0.892	1	1.27338e+17
13	GMIP	6	5	-0.123969	-0.279319	0.78	1	0.516462	6	6	7290.8	0.133245	0.894	1	98826.4
14	SOX6	6	6	-0.0650144	-0.178921	0.858	1	0.407859	6	6	1525678080009214	0.133245	0.894	1	4.77509e+16
15	XAB2	6	6	-0.619367	-1.76241	0.078	1	0.36354	6	6	8303.61	0.130716	0.896	1	97351.2
16	RAD21	6	5	-4.1943e+13	-0.047644	0.962	1	1326355383915733	6	5	7138.62	0.128188	0.898	1	103026
17	MOB4	3	3	-1.20345	-2.01409	0.044	1	0.533902	3	3	3424424619980956	0.125661	0.9	1	8.74887e+16
18	ERI3	6	6	-343408640003547	-0.0225616	0.982	1	1.06135e+16	6	5	5409.29	0.123135	0.902	1	97610.9
19	RNGTT	6	6	-0.713282	-0.934589	0.35	1	0.903576	6	5	6004.27	0.123135	0.902	1	98694.1
20	TULP4	6	6	-0.115511	-0.140835	0.888	1	0.770989	6	6	7547.54	0.123135	0.902	1	98567.3
	EXP7_3
1	IRAK3	6	6	-0.308813	-1.57179	0.116	1	0.208191	6	6	1.03351	3.29053	0.001	1	0.197409
2	NUPR1	6	5	-0.312361	-0.86325	0.388	1	0.415206	6	5	1.44176	3.29053	0.001	1	0.364114
3	CBWD5	4	3	-1.20699	-1.58047	0.114	1	0.89102	4	3	1.81444	3.09023	0.002	1	0.367276
4	ECT2	6	6	-0.290764	-1.81191	0.07	1	0.16573	6	6	1.10696	3.09023	0.002	1	0.258248
5	PAPL	6	6	-0.139756	-0.621912	0.534	1	0.254454	6	6	1.32404	3.09023	0.002	1	0.318753
6	GLRX5	6	6	-0.705885	-1.12168	0.262	1	0.89706	6	4	0.754557	2.51214	0.012	1	0.22161
7	SOGA2	6	6	-0.139039	-0.214702	0.83	1	0.824315	6	5	0.86643	2.51214	0.012	1	0.295771
8	CLEC12A	6	6	-0.0386006	-0.161119	0.872	1	0.348461	6	6	0.621335	2.45726	0.014	1	0.216413
9	WASF2	6	6	-0.910294	-1.11232	0.266	1	0.911619	6	6	0.846457	2.45726	0.014	1	0.277939
10	SAMD13	6	6	-0.235822	-0.735558	0.462	1	0.402849	6	6	0.732766	2.40892	0.016	1	0.277306
11	STK33	6	6	-0.403146	-1.32854	0.184	1	0.332773	6	6	0.710317	2.29037	0.022	1	0.280123
12	TM9SF4	6	6	-0.491727	-1.92684	0.054	1	0.255091	6	6	0.993495	2.29037	0.022	1	0.382808
13	CGB	6	6	-0.211657	-0.637192	0.524	1	0.377224	6	6	0.268984	2.22621	0.026	1	0.120808
14	KIAA0195	6	5	-0.567795	-1.68494	0.092	1	0.359606	6	6	0.61482	2.22621	0.026	1	0.270821
15	PLOD1	6	6	-0.799837	-1.36581	0.172	1	0.626729	6	6	0.856456	2.22621	0.026	1	0.360714
16	RPS13	6	5	-1.29286	-0.866894	0.386	1	1.57083	6	4	2.29275	2.22621	0.026	1	1.10616
17	TMEM196	6	6	-0.422766	-0.541737	0.588	1	0.934488	6	5	1.15257	2.22621	0.026	1	0.461007
18	C10orf76	6	6	-0.930141	-1.07138	0.284	1	0.963523	6	6	1.74967	2.19729	0.028	1	0.760971
19	MAN2A2	6	6	-0.0629829	-0.339809	0.734	1	0.225457	6	6	0.537222	2.17009	0.03	1	0.224922
20	SLC10A7	6	6	-0.313756	-0.877896	0.38	1	0.412978	6	4	1.18352	2.17009	0.03	1	0.478727
	EXP7_4
1	ITGB1	6	6	-0.529651	-1.17	0.242	1	0.572128	6	5	3.15788	0.816875	0.414	0.41603	4.64959
2	ILK	6	6	-0.300084	-0.762101	0.446	1	0.46927	6	6	-0.042717	-0.0275764	0.978	0.978	2.05336
3	NCKAP1	6	6	-0.555267	-1.27024	0.204	1	0.509777	6	6	-0.475696	-0.224973	0.822	0.822517	2.03836
4	TBC1D28	3	3	-0.711784	-1.78661	0.074	1	0.429265	3	3	-0.71943	-0.284536	0.776	0.7766	3.57631
5	ARPC2	6	6	-0.983798	-1.81191	0.07	1	0.512273	6	6	-0.759733	-0.377234	0.706	0.706888	2.30097
6	ARPC3	6	6	-0.357077	-0.738847	0.46	1	0.520729	6	6	-0.921629	-0.533049	0.594	0.59515	2.01384
7	RARB	6	6	-0.155705	-0.501527	0.616	1	0.369158	6	6	-1.00144	-0.565108	0.572	0.573302	1.99544
8	CHAF1B	6	5	-0.151167	-0.453762	0.65	1	0.428588	6	5	-2.18329	-0.59776	0.55	0.551439	4.24795
9	ARPC4	6	6	-754974719998553	-0.0225616	0.982	1	1.53428e+16	6	6	-1.06639	-0.61584	0.538	0.539538	1.94659
10	ANXA2	6	6	-0.262945	-0.823894	0.41	1	0.469972	6	6	-1.20625	-0.640266	0.522	0.523645	2.07074
11	FAM229A	6	6	-1.31072e+13	-0.0652185	0.948	1	341713446964061	6	6	-2.05343	-0.74545	0.456	0.45788	2.87367
12	LIMS1	6	5	-0.205227	-1.46838	0.142	1	0.145735	6	5	-2.08491	-0.782365	0.434	0.43598	2.9475
13	ERH	6	5	-3.53894e+13	-0.00250663	0.998	1	1342653560500603	6	5	-1.76133	-0.86325	0.388	0.390054	2.19571
14	S100A5	6	6	-0.451975	-1.11699	0.264	1	0.42152	6	5	-1.76666	-0.938476	0.348	0.350234	1.97774
15	SNX17	6	6	-1.14523	-0.986271	0.324	1	1.27257	6	6	-2.0556	-0.938476	0.348	0.350234	2.44665
16	ZNF259	6	5	-0.101107	-0.232693	0.816	1	0.634346	6	5	-1.67766	-0.958124	0.338	0.340252	1.94303
17	KCTD4	6	6	-0.61117	-0.417928	0.676	1	1.63175	6	6	-1.8817	-0.970093	0.332	0.33431	2.05225
18	TMEM165	6	6	-0.506079	-0.665079	0.506	1	0.952702	6	6	-2.20798	-0.970093	0.332	0.33431	2.31212
19	PLAU	5	5	-0.476197	-0.919183	0.358	1	0.869586	5	5	-2.42219	-0.986271	0.324	0.326365	2.66712
20	KIAA0391	6	6	-1164.9	0	1	1	7506753405358364	6	5	-1.95732	-0.998576	0.318	0.320399	2.19661
	EXP8_1
1	CGB	6	6	-0.211657	-0.637192	0.524	1	0.377224	6	6	1.24857	3.29053	0.001	1	0.30296
2	FAM199X	6	6	-0.0473023	-0.189118	0.85	1	0.341057	6	6	1.58065	3.29053	0.001	1	0.385731
3	ZNF607	6	6	-0.391514	-1.81191	0.07	1	0.221656	6	5	1.67077	3.29053	0.001	1	0.515218
4	KDM3A	6	5	-0.765044	-1.44663	0.148	1	0.586103	6	5	1.09365	3.09023	0.002	1	0.338664
5	NCKAP1	6	6	-0.555267	-1.27024	0.204	1	0.509777	6	6	3.16073	3.09023	0.002	1	0.821876
6	B2M	6	6	-0.0373884	-0.143367	0.886	1	0.623993	6	6	4.79736	2.87816	0.004	1	1.3059
7	ZNF512B	6	6	-0.328704	-1.59819	0.11	1	0.2376	6	6	1.45619	2.87816	0.004	1	0.451987
8	ARPC4	6	6	-754974719998553	-0.0225616	0.982	1	1.53428e+16	6	6	2.70834	2.65207	0.008	1	0.972676
9	ZNF620	6	6	-0.159061	-0.671346	0.502	1	0.319236	6	6	1.47715	2.57583	0.01	1	0.516087
10	ITGAV	6	6	-0.796236	-1.39174	0.164	1	0.618505	6	6	2.82456	2.45726	0.014	1	1.03255
11	ASAP1	6	6	-0.188861	-0.816875	0.414	1	0.315076	6	6	1.00554	2.22621	0.026	1	0.363679
12	DSG1	6	6	-0.0207146	-0.186567	0.852	1	0.216085	6	6	1.09081	2.22621	0.026	1	0.446014
13	HPR	6	6	-0.0786648	-0.377234	0.706	1	0.26842	6	6	1.1064	2.22621	0.026	1	0.491794
14	PDYN	6	6	-0.0708077	-0.366489	0.714	1	0.250855	6	6	1.35475	2.05375	0.04	1	0.636891
15	FXYD3	6	6	-1.17551	-0.859617	0.39	1	1.43902	6	6	1.17864	2.03352	0.042	1	0.597912
16	TMEM196	6	6	-0.422766	-0.541737	0.588	1	0.934488	6	5	1.71938	2.01409	0.044	1	0.842262
17	TGFBR2	6	6	-0.329971	-0.827418	0.408	1	0.555795	6	6	2.04311	1.99539	0.046	1	0.978221
18	DUSP22	6	6	-0.0739869	-0.342466	0.732	1	0.255237	6	6	1.58886	1.91104	0.056	1	0.81855
19	NDFIP2	6	6	-0.424279	-1.01522	0.31	1	0.459843	6	6	1.19555	1.91104	0.056	1	0.662873
20	PNMAL1	6	6	-0.15079	-0.481727	0.63	1	0.363646	6	6	1.3061	1.91104	0.056	1	0.717471
	EXP8_2
1	GPER1	4	4	-0.135225	-0.224973	0.822	1	0.64666	4	4	2.2626	3.29053	0.001	1	0.460805
2	ARPC4	6	6	-754974719998553	-0.0225616	0.982	1	1.53428e+16	6	6	2.35659	2.57583	0.01	1	0.830728
3	CGB	6	6	-0.211657	-0.637192	0.524	1	0.377224	6	6	1.15308	2.57583	0.01	1	0.401352
4	SPP2	6	6	-0.13273	-0.308108	0.758	1	0.528227	6	6	2.31529	2.57583	0.01	1	0.807358
5	TGFBR2	6	6	-0.329971	-0.827418	0.408	1	0.555795	6	6	2.52347	2.22621	0.026	1	1.01311
6	ASAP1	6	6	-0.188861	-0.816875	0.414	1	0.315076	6	6	1.34219	2.09693	0.036	1	0.567799
7	IRF2	6	6	-0.0978886	-0.38532	0.7	1	0.314299	6	6	1.58946	2.09693	0.036	1	0.707467
8	NDFIP2	6	6	-0.424279	-1.01522	0.31	1	0.459843	6	6	1.54125	2.01409	0.044	1	0.751885
9	FAM199X	6	6	-0.0473023	-0.189118	0.85	1	0.341057	6	6	1.19331	1.88079	0.06	1	0.614325
10	AACS	6	6	-0.564962	-1.38517	0.166	1	0.473968	6	6	1.44326	1.81191	0.07	1	0.730057
11	GABRG3	6	6	-0.660082	-0.646431	0.518	1	1.16426	6	6	0.836175	1.75069	0.08	1	0.602349
12	ZNF620	6	6	-0.159061	-0.671346	0.502	1	0.319236	6	6	0.824177	1.75069	0.08	1	0.491965
13	OR52J3	6	6	-0.330453	-0.57691	0.564	1	0.79676	6	5	1.19174	1.67466	0.094	1	0.705241
14	CASP8	6	6	-4.1943e+13	-0.0426256	0.966	1	6634962593791954	6	6	1.53041	1.56322	0.118	1	1.07369
15	RYR3	6	6	-0.012695	-0.0100267	0.992	1	0.331458	6	6	1.21885	1.54643	0.122	1	0.760195
16	STOM	6	5	-0.120128	-0.227545	0.82	1	0.558718	6	4	0.891878	1.53007	0.126	1	0.605742
17	ZNF221	6	6	-0.192717	-1.48328	0.138	1	0.141583	6	6	0.779868	1.4325	0.152	1	0.577334
18	RBAK	6	6	-0.020528	-0.107995	0.914	1	0.308704	6	6	0.638602	1.36581	0.172	1	0.473482
19	RNF115	6	6	-0.477699	-1.72793	0.084	1	0.276181	6	6	1.00242	1.35946	0.174	1	0.774948
20	FBXO32	6	6	-0.972826	-0.658838	0.51	1	1.66277	6	5	1.32878	1.35317	0.176	1	0.995622
	EXP8_3
1	GPER1	4	4	-0.135225	-0.224973	0.822	1	0.64666	4	4	1.96602	2.87816	0.004	1	0.454137
2	ZC3H15	6	6	-0.0669107	-0.163658	0.87	1	0.447596	6	6	1.08679	2.65207	0.008	1	0.368225
3	ARPC4	6	6	-754974719998553	-0.0225616	0.982	1	1.53428e+16	6	6	2.13354	1.88079	0.06	1	1.11801
4	FBXO32	6	6	-0.972826	-0.658838	0.51	1	1.66277	6	5	1.40814	1.85218	0.064	1	0.816927
5	ZNF565	6	6	-0.114423	-0.237847	0.812	1	0.557236	6	6	0.575991	1.72793	0.084	1	0.342137
6	SPP2	6	6	-0.13273	-0.308108	0.758	1	0.528227	6	6	1.74539	1.66456	0.096	1	1.08328
7	TGFBR2	6	6	-0.329971	-0.827418	0.408	1	0.555795	6	6	1.80095	1.57179	0.116	1	1.14032
8	ZNF620	6	6	-0.159061	-0.671346	0.502	1	0.319236	6	6	0.852185	1.53007	0.126	1	0.542299
9	KDM3A	6	5	-0.765044	-1.44663	0.148	1	0.586103	6	5	0.829637	1.34694	0.178	1	0.631828
10	TAPBP	6	6	-0.251826	-0.841621	0.4	1	0.374293	6	5	1.67521	1.17499	0.24	1	1.6005
11	TRPM8	6	6	-0.0471747	-0.222403	0.824	1	0.254111	6	6	1.04044	1.0939	0.274	1	0.995734
12	ASAP1	6	6	-0.188861	-0.816875	0.414	1	0.315076	6	6	1.03708	1.08935	0.276	1	1.05126
13	CD99_X	6	6	-0.0243747	-0.191671	0.848	1	0.171218	6	6	0.449964	1.03215	0.302	1	0.45669
14	NDFIP2	6	6	-0.424279	-1.01522	0.31	1	0.459843	6	6	0.882713	0.90777	0.364	1	0.987288
15	AACS	6	6	-0.564962	-1.38517	0.166	1	0.473968	6	6	0.674936	0.820379	0.412	1	0.88846
16	OGDHL	6	6	-0.367627	-0.582842	0.56	1	0.650199	6	6	0.534904	0.816875	0.414	1	0.664959
17	ADI1	6	6	-0.5634	-1.63523	0.102	1	0.399302	6	5	0.595561	0.742144	0.458	1	0.862784
18	OR2M2	6	6	-0.0546277	-0.515792	0.606	1	0.126413	6	5	0.630647	0.67449	0.5	1	1.02264
19	CGB	6	6	-0.211657	-0.637192	0.524	1	0.377224	6	6	0.291144	0.541737	0.588	1	0.604612
20	PCDHGA11	3	3	-0.0466602	-0.28976	0.772	1	0.238572	3	3	0.373116	0.398855	0.69	1	1.451
	EXP8_4
1	AQP1	6	6	-0.142137	-0.473299	0.636	1	0.30965	6	6	0.858639	3.29053	0.001	0.559378	0.244718
2	MARK2	6	6	-0.354251	-0.830953	0.406	1	0.578051	6	6	0.885964	3.29053	0.001	0.559378	0.227047
3	SIRPD	6	6	-0.150681	-0.281926	0.778	1	0.715007	6	6	1.03957	3.29053	0.001	0.559378	0.239887
4	SNRNP27	6	6	-0.305724	-0.518657	0.604	1	0.796725	6	6	1.05946	3.29053	0.001	0.559378	0.117416
5	ZNF665	5	5	-0.359441	-1.5141	0.13	1	0.242378	5	5	1.23654	3.29053	0.001	0.559378	0.158236
6	ATP2B1	6	6	-0.0130562	-0.0100267	0.992	1	0.668403	6	6	1.88571	3.09023	0.002	0.559378	0.670683
7	LAMTOR2	6	6	-3.67002e+13	-0.0426256	0.966	1	759258306516520	6	6	1.41275	3.09023	0.002	0.559378	0.328612
8	ICK	6	6	-0.304935	-1.05374	0.292	1	0.333183	6	6	0.643256	2.87816	0.004	0.70759	0.171529
9	KAT5	6	6	-3.14573e+13	-0.0777838	0.938	1	741158261765916	6	6	1.25736	2.74778	0.006	0.839068	0.326773
10	NCF1	6	6	-0.372373	-2.01409	0.044	1	0.171698	6	6	0.834034	2.74778	0.006	0.839068	0.252673
11	RRAGC	6	6	-0.582661	-0.845199	0.398	1	0.751783	6	6	1.81559	2.65207	0.008	0.940773	0.537771
12	RTEL1	6	6	-692060159998942	-0.0150403	0.988	1	2.12314e+16	6	6	1.04503	2.65207	0.008	0.940773	0.28079
13	LRRTM1	6	6	-0.076736	-0.393433	0.694	1	0.236102	6	6	0.588757	2.57583	0.01	1	0.204889
14	TAGLN3	6	5	-0.183549	-0.889006	0.374	1	0.273368	6	5	0.57499	2.57583	0.01	1	0.213261
15	UBE2D4	6	6	-0.395005	-0.874217	0.382	1	0.464637	6	6	0.756128	2.57583	0.01	1	0.241982
16	ARID1A	6	6	-0.491536	-2.12007	0.034	1	0.229746	6	6	1.62343	2.51214	0.012	1	0.485443
17	CAMK1	6	6	-0.365546	-0.683961	0.494	1	0.637692	6	6	0.578729	2.51214	0.012	1	0.210951
18	PEMT	6	6	-0.289902	-0.775575	0.438	1	0.473404	6	6	0.534181	2.51214	0.012	1	0.220749
19	HNRNPAB	6	6	-0.227007	-0.802956	0.422	1	0.304051	6	5	0.826001	2.40892	0.016	1	0.281483
20	SPECC1	6	6	-0.559003	-1.11232	0.266	1	0.540614	6	6	0.671764	2.40892	0.016	1	0.240031
	EXP8_5
1	AQP1	6	6	-0.142137	-0.473299	0.636	1	0.30965	6	6	1.27519	3.29053	0.001	0.504805	0.289365
2	CMTM7	6	6	-0.529909	-1.76241	0.078	1	0.315261	6	6	0.949938	3.29053	0.001	0.504805	0.217697
3	BIRC5	6	4	-0.124216	-0.115562	0.908	1	1.0857	6	3	1.22804	3.09023	0.002	0.583014	0.191422
4	DCK	6	6	-1.18068	-1.06694	0.286	1	1.21168	6	6	1.04222	3.09023	0.002	0.583014	0.256427
5	GLS2	6	6	-0.393342	-1.10306	0.27	1	0.394895	6	6	0.952803	3.09023	0.002	0.583014	0.269658
6	SP8	6	6	-0.092725	-0.382622	0.702	1	0.411709	6	6	1.33549	2.87816	0.004	0.871453	0.362231
7	ARID1A	6	6	-0.491536	-2.12007	0.034	1	0.229746	6	6	1.70461	2.74778	0.006	1	0.577803
8	ATP2B1	6	6	-0.0130562	-0.0100267	0.992	1	0.668403	6	6	2.06645	2.74778	0.006	1	0.687534
9	GDAP1	6	6	-0.226648	-1.1359	0.256	1	0.255607	6	6	1.81897	2.74778	0.006	1	0.653846
10	MUC6	6	6	-0.536557	-1.1359	0.256	1	0.48953	6	6	1.5626	2.74778	0.006	1	0.569303
11	PROCR	6	6	-6.02931e+13	-0.0376083	0.97	1	2711056367798926	6	5	1.05412	2.74778	0.006	1	0.349484
12	DEFB136	6	6	-0.360864	-1.76241	0.078	1	0.250838	6	6	1.5155	2.65207	0.008	1	0.546349
13	IGFL3	6	6	-0.231159	-1.25357	0.21	1	0.216348	6	6	0.500589	2.65207	0.008	1	0.147876
14	MMP12	6	5	-0.109753	-0.266311	0.79	1	0.442871	6	5	1.06848	2.65207	0.008	1	0.34853
15	TEX2	6	6	-0.263352	-1.46838	0.142	1	0.192441	6	6	1.31613	2.65207	0.008	1	0.330175
16	CALCR	6	6	-0.172652	-0.709523	0.478	1	0.290595	6	6	1.68821	2.57583	0.01	1	0.551182
17	DAGLB	6	6	-0.151389	-0.834499	0.404	1	0.208072	6	6	0.971853	2.57583	0.01	1	0.312661
18	PCDH11X	6	6	-0.0996882	-0.393433	0.694	1	0.332174	6	6	1.31868	2.57583	0.01	1	0.472628
19	RELL1	6	6	-0.201028	-0.668209	0.504	1	0.383005	6	6	0.637519	2.51214	0.012	1	0.220627
20	SIGLEC7	6	6	-0.381154	-0.426148	0.67	1	1.11258	6	6	0.929301	2.51214	0.012	1	0.274567
	EXP8_6
1	BIRC5	6	4	-0.124216	-0.115562	0.908	1	1.0857	6	3	1.9255	3.29053	0.001	1	0.42774
2	FASN	6	6	-0.716137	-1.65463	0.098	1	0.480497	6	6	1.89592	3.29053	0.001	1	0.174468
3	LYRM5	6	6	-0.0354248	-0.102953	0.918	1	0.55461	6	6	0.891208	3.29053	0.001	1	0.185575
4	MBNL1	6	6	-1.06791	-1.95996	0.05	1	0.536917	6	6	1.32784	3.29053	0.001	1	0.125117
5	PSMD5	6	6	-0.467668	-1.76241	0.078	1	0.2739	6	6	1.0737	3.29053	0.001	1	0.163159
6	ANKRD55	6	6	-0.828673	-1.07138	0.284	1	0.852289	6	6	0.705455	2.74778	0.006	1	0.216697
7	SIK2	6	6	-0.210957	-1.24808	0.212	1	0.193915	6	6	0.873936	2.74778	0.006	1	0.268365
8	TAS2R40	6	6	-0.138405	-0.796055	0.426	1	0.201409	6	6	1.678	2.65207	0.008	1	0.433139
9	ZNF804B	6	6	-0.321475	-0.915365	0.36	1	0.469078	6	6	1.20413	2.65207	0.008	1	0.41399
10	ARID1A	6	6	-0.491536	-2.12007	0.034	1	0.229746	6	6	1.54468	2.57583	0.01	1	0.527266
11	DFNA5	6	6	-0.133643	-0.302855	0.762	1	0.544943	6	6	1.21363	2.57583	0.01	1	0.332183
12	ZNF576	6	5	-0.117257	-0.510073	0.61	1	0.310434	6	6	0.833654	2.45726	0.014	1	0.282799
13	LANCL2	6	6	-0.266356	-1.21596	0.224	1	0.26434	6	6	0.504953	2.32635	0.02	1	0.207925
14	TIPARP	6	6	-0.320198	-0.896473	0.37	1	0.452777	6	6	1.88292	2.32635	0.02	1	0.681088
15	USP19	6	6	-0.31279	-1.71689	0.086	1	0.195858	6	6	1.00197	2.32635	0.02	1	0.418961
16	VCX3B	3	3	-0.222191	-0.459326	0.646	1	0.771915	3	3	1.56202	2.29037	0.022	1	0.561315
17	HNRNPAB	6	6	-0.227007	-0.802956	0.422	1	0.304051	6	5	1.23792	2.25713	0.024	1	0.473187
18	AGFG2	6	6	-0.398465	-1.40507	0.16	1	0.359762	6	6	1.5482	2.17009	0.03	1	0.696155
19	ARHGAP21	6	6	-0.419265	-0.874217	0.382	1	0.713216	6	6	1.79806	2.17009	0.03	1	0.821024
20	SLC25A51	6	6	-0.138978	-0.919183	0.358	1	0.17672	6	6	1.78475	2.17009	0.03	1	0.851559
	EXP9_1
1	CLDN20	6	6	-0.479625	-0.866894	0.386	1	0.600547	6	6	0.664879	3.29053	0.001	0.862375	0.123104
2	CRTAM	6	6	-0.0917782	-0.292375	0.77	1	0.446411	6	6	0.617708	3.29053	0.001	0.862375	0.121476
3	FAT4	6	6	-0.0991548	-0.326561	0.744	1	0.409208	6	6	0.699535	3.29053	0.001	0.862375	0.128346
4	KRTAP13-4	6	6	-0.0539427	-0.28976	0.772	1	0.266486	6	6	0.456215	3.29053	0.001	0.862375	0.095292
5	NIT1	6	6	-0.582738	-1.58927	0.112	1	0.394716	6	5	0.696003	3.29053	0.001	0.862375	0.150909
6	OR5M3	6	6	-0.043443	-0.0727564	0.942	1	0.67912	6	6	0.779225	3.29053	0.001	0.862375	0.127615
7	PPP1R9B	6	5	-0.672702	-1.75069	0.08	1	0.384026	6	6	0.642056	3.29053	0.001	0.862375	0.14722
8	UIMC1	6	6	-0.597546	-1.95996	0.05	1	0.319099	6	6	0.511929	3.29053	0.001	0.862375	0.0899946
9	CBFB	6	6	-5.24288e+13	-0.0150403	0.988	1	1366853787876880	6	6	0.718836	3.09023	0.002	0.962651	0.188143
10	NTS	6	6	-0.595888	-0.919183	0.358	1	0.720598	6	6	1.44357	3.09023	0.002	0.962651	0.318086
11	OR1J1	6	5	-0.128174	-0.501527	0.616	1	0.423296	6	5	0.672209	3.09023	0.002	0.962651	0.163978
12	PRKCD	6	6	-0.096495	-0.266311	0.79	1	0.422765	6	6	0.710839	3.09023	0.002	0.962651	0.165328
13	SLC12A2	6	6	-0.0442791	-0.125661	0.9	1	0.397557	6	6	0.883537	3.09023	0.002	0.962651	0.29583
14	EEF1E1	6	6	-0.471664	-1.38517	0.166	1	0.375821	6	6	0.534141	2.87816	0.004	1	0.128823
15	NEK7	6	6	-0.0159615	-0.0928786	0.926	1	0.202662	6	6	0.934495	2.87816	0.004	1	0.24747
16	SHB	6	6	-0.147125	-0.442676	0.658	1	0.416399	6	6	0.522952	2.87816	0.004	1	0.1845
17	UBE2M	6	6	-2.17696	-1.8957	0.058	1	1.14554	6	5	1.90346	2.87816	0.004	1	0.473599
18	ADRBK1	6	6	-0.487568	-1.55477	0.12	1	0.338643	6	6	1.03911	2.74778	0.006	1	0.334402
19	ICAM5	6	6	-0.227347	-0.618873	0.536	1	0.59522	6	6	0.634173	2.74778	0.006	1	0.189905
20	IGLL1	6	6	-0.00247231	-0.0702433	0.944	1	0.676514	6	6	1.01298	2.74778	0.006	1	0.305367
	EXP9_2
1	ATP6V1C2	6	6	-0.507739	-2.09693	0.036	1	0.239349	6	6	0.536074	3.29053	0.001	0.71369	0.162295
2	DCK	6	6	-1.18068	-1.06694	0.286	1	1.21168	6	6	0.509867	3.29053	0.001	0.71369	0.155009
3	DPP6	6	6	-0.46012	-0.53594	0.592	1	1.0206	6	6	0.87951	3.29053	0.001	0.71369	0.115543
4	PWWP2B	6	6	-0.232697	-1.05374	0.292	1	0.278753	6	6	1.15955	3.29053	0.001	0.71369	0.263359
5	SOSTDC1	6	5	-0.751608	-0.696685	0.486	1	1.19143	6	4	1.23676	3.29053	0.001	0.71369	0.31564
6	TM2D2	6	6	-0.239048	-0.696685	0.486	1	0.418218	6	6	0.735983	3.29053	0.001	0.71369	0.213445
7	C3orf18	6	6	-0.741928	-1.53007	0.126	1	0.510282	6	6	0.778717	3.09023	0.002	0.862375	0.190633
8	ILDR1	6	6	-0.235821	-0.934589	0.35	1	0.412696	6	6	0.519259	3.09023	0.002	0.862375	0.133135
9	OR1L8	6	6	3.67002e+13	0	1	1	1336842040042374	6	5	0.754303	3.09023	0.002	0.862375	0.166382
10	BCL9L	6	6	-0.117933	-0.253347	0.8	1	0.557361	6	6	1.15986	2.87816	0.004	1	0.381353
11	LOC284385	4	3	-0.479173	-0.276714	0.782	1	2.11371	4	4	1.36605	2.87816	0.004	1	0.269484
12	MRPL32	6	6	-0.824528	-1.29884	0.194	1	0.648281	6	6	0.773969	2.87816	0.004	1	0.235015
13	TGFBR2	6	6	-0.329971	-0.827418	0.408	1	0.555795	6	6	1.37518	2.87816	0.004	1	0.472723
14	ANAPC7	6	6	-0.578744	-0.683961	0.494	1	0.909695	6	6	1.0844	2.74778	0.006	1	0.33547
15	C8orf59	6	6	-0.243234	-0.852386	0.394	1	0.354557	6	6	0.668458	2.74778	0.006	1	0.208905
16	PDGFD	6	6	-0.0235244	-0.0828133	0.934	1	0.366126	6	6	0.491002	2.74778	0.006	1	0.17198
17	SLC12A4	6	6	-0.508223	-1.04073	0.298	1	0.59066	6	6	0.495244	2.74778	0.006	1	0.160945
18	ZNF713	6	6	-0.22892	-1.25908	0.208	1	0.189537	6	6	0.671024	2.74778	0.006	1	0.215152
19	CLTA	6	5	-0.908305	-1.12639	0.26	1	0.922362	6	5	0.41731	2.65207	0.008	1	0.141937
20	CTNS	6	6	-0.389068	-0.838055	0.402	1	0.551783	6	6	0.653168	2.65207	0.008	1	0.166117
	EXP9_3
1	ATP12A	6	6	-0.302117	-0.621912	0.534	1	0.857438	6	5	1.29393	3.29053	0.001	0.265346	0.184693
2	CREB5	6	6	-0.0448815	-0.166199	0.868	1	0.298914	6	6	0.908693	3.29053	0.001	0.265346	0.124464
3	ITLN2	6	6	-0.0760623	-0.396142	0.692	1	0.283556	6	6	0.60496	3.29053	0.001	0.265346	0.0959626
4	NTM	6	6	-0.0945234	-0.606775	0.544	1	0.185196	6	6	0.855383	3.29053	0.001	0.265346	0.122798
5	NTS	6	6	-0.595888	-0.919183	0.358	1	0.720598	6	6	1.35912	3.29053	0.001	0.265346	0.3988
6	CSGALNACT1	6	6	-0.123764	-1.00686	0.314	1	0.140292	6	6	0.507553	3.09023	0.002	0.328524	0.114502
7	SURF2	6	6	-0.100444	-0.56217	0.574	1	0.26311	6	6	1.13755	2.87816	0.004	0.501745	0.274785
8	IMPAD1	6	6	-0.12811	-0.294992	0.768	1	0.50156	6	6	1.19256	2.74778	0.006	0.585764	0.352213
9	MAP3K11	6	6	-0.489805	-0.966088	0.334	1	0.572686	6	6	0.92532	2.74778	0.006	0.585764	0.33034
10	MTM1	6	6	-0.231481	-0.61584	0.538	1	0.440433	6	6	0.633563	2.74778	0.006	0.585764	0.174844
11	UBE2Q2	6	6	-0.153024	-0.866894	0.386	1	0.220182	6	6	0.403648	2.74778	0.006	0.585764	0.150263
12	ZNF148	6	6	-0.042281	-0.171285	0.864	1	0.351392	6	6	1.57044	2.74778	0.006	0.585764	0.54697
13	AKAP4	6	5	-0.108713	-0.476104	0.634	1	0.330921	6	5	0.539383	2.65207	0.008	0.624815	0.152638
14	ARHGDIB	6	6	-0.0316331	-0.123135	0.902	1	0.32477	6	6	0.575622	2.65207	0.008	0.624815	0.145454
15	CABYR	6	6	-0.280173	-1.25357	0.21	1	0.25202	6	6	1.22549	2.65207	0.008	0.624815	0.437897
16	CRIPT	6	6	-26214400001979	-0.0275764	0.978	1	1417014274937670	6	5	2.31573	2.65207	0.008	0.624815	0.688897
17	HOMER2	6	6	-0.00162913	-0.0426256	0.966	1	0.223397	6	6	0.724969	2.65207	0.008	0.624815	0.252473
18	NEK7	6	6	-0.0159615	-0.0928786	0.926	1	0.202662	6	6	0.770598	2.65207	0.008	0.624815	0.243788
19	NT5C2	6	6	-0.0327995	-0.107995	0.914	1	0.466101	6	6	1.24621	2.65207	0.008	0.624815	0.410907
20	SLC25A33	6	6	-0.795807	-1.56322	0.118	1	0.560597	6	6	0.881472	2.65207	0.008	0.624815	0.269678
	EXP9_4
1	APP	6	6	-0.299788	-0.934589	0.35	1	0.374516	6	6	1.1169	3.29053	0.001	0.184795	0.230398
2	PPP1R3B	6	6	-0.166073	-0.778966	0.436	1	0.253357	6	6	0.719125	3.29053	0.001	0.184795	0.119927
3	BIRC5	6	4	-0.124216	-0.115562	0.908	1	1.0857	6	3	0.852973	3.09023	0.002	0.20801	0.18979
4	NASP	6	6	-0.559503	-1.45381	0.146	1	0.400812	6	6	1.07872	3.09023	0.002	0.20801	0.226818
5	PKN1	6	6	-1.53577	-1.32854	0.184	1	1.20207	6	6	1.29537	3.09023	0.002	0.20801	0.414889
6	ZNF415	6	5	-0.57869	-0.919183	0.358	1	0.860781	6	4	0.860997	3.09023	0.002	0.20801	0.228039
7	KLHL41	6	6	-0.0718642	-0.266311	0.79	1	0.355752	6	6	1.39803	2.74778	0.006	0.36417	0.522556
8	PUM1	6	6	-0.590697	-1.10768	0.268	1	0.594516	6	6	1.68414	2.74778	0.006	0.36417	0.510619
9	SURF2	6	6	-0.100444	-0.56217	0.574	1	0.26311	6	6	1.47018	2.65207	0.008	0.398019	0.407978
10	CITED2	6	6	-0.332091	-1.49851	0.134	1	0.240638	6	6	0.5393	2.57583	0.01	0.407421	0.170864
11	GLRB	6	6	-0.153321	-0.524401	0.6	1	0.383334	6	6	1.14176	2.57583	0.01	0.407421	0.384212
12	PWWP2B	6	6	-0.232697	-1.05374	0.292	1	0.278753	6	6	1.33891	2.57583	0.01	0.407421	0.458494
13	GID8	6	6	-0.602974	-1.1359	0.256	1	0.543174	6	6	1.46168	2.51214	0.012	0.429696	0.489584
14	CAMK2B	6	6	-0.503307	-1.49085	0.136	1	0.421161	6	6	1.24884	2.45726	0.014	0.450635	0.446956
15	CAMK2N1	6	6	-0.185657	-0.358459	0.72	1	0.693707	6	6	1.79993	2.45726	0.014	0.450635	0.643164
16	ERGIC1	6	6	-0.491504	-1.47579	0.14	1	0.364041	6	6	0.381113	2.45726	0.014	0.450635	0.141481
17	ARID1A	6	6	-0.491536	-2.12007	0.034	1	0.229746	6	6	1.59995	2.40892	0.016	0.465101	0.593803
18	DEFB112	6	6	-0.0758779	-0.308108	0.758	1	0.351079	6	6	0.591187	2.40892	0.016	0.465101	0.210063
19	FAM53C	6	6	-0.566038	-1.82501	0.068	1	0.275908	6	6	1.01859	2.40892	0.016	0.465101	0.407979
20	KDM6A	6	6	-0.147249	-0.361133	0.718	1	0.493971	6	6	1.74869	2.40892	0.016	0.465101	0.697527
	EXP9_5
1	ADAMTS7	6	5	-0.40838	-1.20553	0.228	1	0.376768	6	5	0.988981	3.29053	0.001	0.530692	0.127288
2	ARID1A	6	6	-0.491536	-2.12007	0.034	1	0.229746	6	6	1.53227	3.29053	0.001	0.530692	0.167174
3	DLG2	5	5	-0.0852709	-0.326561	0.744	1	0.37857	5	5	0.883683	3.29053	0.001	0.530692	0.199735
4	DNAJC2	6	6	-0.780105	-1.91104	0.056	1	0.397465	6	6	1.20271	3.29053	0.001	0.530692	0.114885
5	GCLM	6	6	-0.128763	-0.361133	0.718	1	0.420349	6	6	0.364778	3.29053	0.001	0.530692	0.100763
6	MINK1	6	6	-0.134489	-0.609791	0.542	1	0.380405	6	6	0.751665	3.29053	0.001	0.530692	0.135255
7	MYC	6	5	-428605440000671	-0.0225616	0.982	1	1.33288e+16	6	5	1.5818	3.29053	0.001	0.530692	0.280504
8	NLRC3	6	6	-0.434497	-0.792619	0.428	1	0.564517	6	6	0.544167	3.29053	0.001	0.530692	0.0891845
9	RBAK	6	6	-0.020528	-0.107995	0.914	1	0.308704	6	6	0.45193	3.29053	0.001	0.530692	0.128773
10	RRAGA	6	6	-116654079999200	-0.0351	0.972	1	5435028661825620	6	6	1.81436	3.29053	0.001	0.530692	0.355886
11	SND1	6	6	-0.0334808	-0.0953964	0.924	1	0.299785	6	6	0.926642	3.29053	0.001	0.530692	0.218395
12	TIMP1	6	5	-0.12303	-0.199336	0.842	1	0.797441	6	5	0.504577	3.29053	0.001	0.530692	0.114546
13	C11orf83	6	6	-0.242441	-0.407011	0.684	1	0.640994	6	6	0.701315	3.09023	0.002	0.559378	0.199049
14	C9orf173	6	5	-0.314984	-0.606775	0.544	1	0.673295	6	5	1.09264	3.09023	0.002	0.559378	0.287153
15	CBFB	6	6	-5.24288e+13	-0.0150403	0.988	1	1366853787876880	6	6	0.873342	3.09023	0.002	0.559378	0.236259
16	DCPS	6	6	-1.7367e+13	-0.0125335	0.99	1	542102756450736	6	6	0.476702	3.09023	0.002	0.559378	0.126272
17	FAM49B	6	6	-0.017753	-0.0878448	0.93	1	0.23743	6	6	0.605133	3.09023	0.002	0.559378	0.1851
18	LAMTOR2	6	6	-3.67002e+13	-0.0426256	0.966	1	759258306516520	6	6	1.91166	3.09023	0.002	0.559378	0.632862
19	LRRC4	6	6	-0.16649	-0.568051	0.57	1	0.355378	6	6	0.860571	3.09023	0.002	0.559378	0.178577
20	METTL11B	6	6	-0.220344	-0.658838	0.51	1	0.423176	6	6	0.583209	3.09023	0.002	0.559378	0.19503
	EXP9_6
1	CLIC4	6	6	-0.133311	-0.699884	0.484	1	0.267862	6	6	0.448058	3.29053	0.001	0.454879	0.0908026
2	CNOT2	6	6	-781189120006996	-0.0150403	0.988	1	2.38802e+16	6	6	0.927845	3.29053	0.001	0.454879	0.176962
3	DLG2	5	5	-0.0852709	-0.326561	0.744	1	0.37857	5	5	0.928097	3.29053	0.001	0.454879	0.186069
4	DNAJC2	6	6	-0.780105	-1.91104	0.056	1	0.397465	6	6	1.09177	3.29053	0.001	0.454879	0.141664
5	ELP2	6	5	-1.43056	-1.00271	0.316	1	1.53014	6	5	0.832789	3.29053	0.001	0.454879	0.175422
6	FOXP1	6	6	-0.372298	-1.01943	0.308	1	0.393652	6	6	0.850536	3.29053	0.001	0.454879	0.114251
7	LAMP2	6	6	-0.104459	-0.758754	0.448	1	0.165198	6	5	0.702475	3.29053	0.001	0.454879	0.156782
8	MATN2	6	6	-0.240329	-1.47579	0.14	1	0.178239	6	6	0.37067	3.29053	0.001	0.454879	0.10423
9	RRAGA	6	6	-116654079999200	-0.0351	0.972	1	5435028661825620	6	6	2.03323	3.29053	0.001	0.454879	0.26993
10	SLC25A22	6	6	-0.0575185	-0.27411	0.784	1	0.282809	6	6	1.1587	3.29053	0.001	0.454879	0.278444
11	ZFP69B	6	6	-0.226694	-1.02365	0.306	1	0.245324	6	6	0.574779	3.29053	0.001	0.454879	0.123853
12	ZNF713	6	6	-0.22892	-1.25908	0.208	1	0.189537	6	6	0.953968	3.29053	0.001	0.454879	0.210805
13	ARID1A	6	6	-0.491536	-2.12007	0.034	1	0.229746	6	6	1.80503	3.09023	0.002	0.454879	0.228483
14	CBFB	6	6	-5.24288e+13	-0.0150403	0.988	1	1366853787876880	6	6	0.977803	3.09023	0.002	0.454879	0.207011
15	CREB5	6	6	-0.0448815	-0.166199	0.868	1	0.298914	6	6	0.342574	3.09023	0.002	0.454879	0.113161
16	MLC1	6	6	-0.0914223	-0.287147	0.774	1	0.406337	6	6	1.47998	3.09023	0.002	0.454879	0.313155
17	PHKB	6	6	-0.0841532	-0.302855	0.762	1	0.336145	6	6	0.980818	3.09023	0.002	0.454879	0.28285
18	PPP2CB	6	6	-0.128126	-0.369171	0.712	1	0.474319	6	6	1.23062	3.09023	0.002	0.454879	0.264851
19	SPOP	6	6	-0.62673	-0.919183	0.358	1	0.814347	6	6	2.02961	3.09023	0.002	0.454879	0.409224
20	ZMYND19	6	6	-0.166947	-0.51293	0.608	1	0.468454	6	6	1.5723	3.09023	0.002	0.454879	0.332751
	EXP9_7
1	ARID1A	6	6	-0.491536	-2.12007	0.034	1	0.229746	6	6	2.33958	3.29053	0.001	0.383278	0.182653
2	KRT16	6	6	-0.974291	-1.10768	0.268	1	0.975516	6	5	1.50428	3.29053	0.001	0.383278	0.194661
3	MAPK4	6	6	-0.403746	-2.22621	0.026	1	0.170164	6	6	0.528599	3.29053	0.001	0.383278	0.16783
4	SH3BGRL3	6	6	-0.117108	-0.515792	0.606	1	0.239127	6	6	1.53491	3.29053	0.001	0.383278	0.212675
5	SLC25A22	6	6	-0.0575185	-0.27411	0.784	1	0.282809	6	6	1.58315	3.29053	0.001	0.383278	0.309958
6	TAF1D	6	6	-0.423389	-1.06694	0.286	1	0.476985	6	6	0.515413	3.29053	0.001	0.383278	0.120784
7	ZMYND19	6	6	-0.166947	-0.51293	0.608	1	0.468454	6	6	1.6403	3.29053	0.001	0.383278	0.251632
8	GLUL	6	6	-0.0309879	-0.0351	0.972	1	0.568709	6	6	0.578396	3.09023	0.002	0.470386	0.180338
9	TBX15	6	6	-0.378854	-1.36581	0.172	1	0.35508	6	6	0.558757	3.09023	0.002	0.470386	0.157984
10	BCAP29	6	6	-0.0452539	-0.237847	0.812	1	0.25255	6	6	0.915786	2.87816	0.004	0.631969	0.203744
11	NUPR1	6	5	-0.312361	-0.86325	0.388	1	0.415206	6	5	1.24536	2.87816	0.004	0.631969	0.426512
12	RRAGC	6	6	-0.582661	-0.845199	0.398	1	0.751783	6	6	2.7951	2.87816	0.004	0.631969	0.833361
13	AHCYL1	6	6	-0.656401	-1.99539	0.046	1	0.303668	6	6	1.64042	2.74778	0.006	0.726211	0.390914
14	PUM1	6	6	-0.590697	-1.10768	0.268	1	0.594516	6	6	1.89817	2.74778	0.006	0.726211	0.631584
15	SEPT14	3	3	-0.209528	-0.533049	0.594	1	0.542965	3	3	1.64035	2.74778	0.006	0.726211	0.416013
16	OR1L4	6	6	-0.0551614	-0.266311	0.79	1	0.248369	6	6	0.556918	2.65207	0.008	0.802209	0.209723
17	ADAMTS7	6	5	-0.40838	-1.20553	0.228	1	0.376768	6	5	1.10941	2.57583	0.01	0.802209	0.326949
18	ECHDC1	6	6	-0.112055	-0.445443	0.656	1	0.349425	6	6	0.897387	2.57583	0.01	0.802209	0.285655
19	KCNU1	6	6	-0.123173	-0.612813	0.54	1	0.241012	6	6	0.560642	2.57583	0.01	0.802209	0.207292
20	RXFP4	6	6	-0.151091	-0.87055	0.384	1	0.218659	6	6	1.06062	2.57583	0.01	0.802209	0.358108
	EXP9_8
1	ARID1A	6	6	-0.491536	-2.12007	0.034	1	0.229746	6	6	2.09471	3.29053	0.001	0.318415	0.24573
2	CYP2B6	6	6	-0.304482	-0.966088	0.334	1	0.390931	6	6	1.05741	3.29053	0.001	0.318415	0.255384
3	DNAJC2	6	6	-0.780105	-1.91104	0.056	1	0.397465	6	6	1.5787	3.29053	0.001	0.318415	0.265737
4	SLC25A22	6	6	-0.0575185	-0.27411	0.784	1	0.282809	6	6	1.34568	3.29053	0.001	0.318415	0.320575
5	CALU	6	6	-503316479996699	-0.00751996	0.994	1	2.20603e+16	6	6	1.03253	3.09023	0.002	0.318415	0.196743
6	TM2D1	6	6	-0.995411	-0.855996	0.392	1	1.3119	6	6	1.93651	3.09023	0.002	0.318415	0.535155
7	CELA2A	6	6	-0.0116754	-0.0652185	0.948	1	0.244299	6	5	1.13357	2.87816	0.004	0.465101	0.373186
8	DAGLB	6	6	-0.151389	-0.834499	0.404	1	0.208072	6	6	0.620133	2.87816	0.004	0.465101	0.132122
9	PHKB	6	6	-0.0841532	-0.302855	0.762	1	0.336145	6	6	0.972148	2.87816	0.004	0.465101	0.286544
10	DNMT3L	6	6	-0.0311067	-0.133245	0.894	1	0.295962	6	6	1.08489	2.74778	0.006	0.523975	0.373367
11	RRAGC	6	6	-0.582661	-0.845199	0.398	1	0.751783	6	6	2.94114	2.74778	0.006	0.523975	0.960787
12	AHCYL1	6	6	-0.656401	-1.99539	0.046	1	0.303668	6	6	2.08366	2.65207	0.008	0.572927	0.742522
13	CBFB	6	6	-5.24288e+13	-0.0150403	0.988	1	1366853787876880	6	6	1.5213	2.65207	0.008	0.572927	0.442832
14	KRT4	6	6	-0.479767	-1.70604	0.088	1	0.328472	6	6	1.16562	2.65207	0.008	0.572927	0.417903
15	TSPAN1	6	6	-0.170593	-0.347787	0.728	1	0.572251	6	6	0.758173	2.65207	0.008	0.572927	0.20419
16	DPH1	6	6	-1.5062	-2.19729	0.028	1	0.626358	6	6	0.511161	2.57583	0.01	0.636831	0.185014
17	FAM49B	6	6	-0.017753	-0.0878448	0.93	1	0.23743	6	6	0.866992	2.57583	0.01	0.636831	0.221882
18	ADAMTS7	6	5	-0.40838	-1.20553	0.228	1	0.376768	6	5	1.27639	2.51214	0.012	0.669445	0.455161
19	ZMYND19	6	6	-0.166947	-0.51293	0.608	1	0.468454	6	6	1.16167	2.51214	0.012	0.669445	0.453986
20	LAMTOR4	6	6	-0.222201	-0.792619	0.428	1	0.353943	6	6	2.62726	2.45726	0.014	0.694863	0.986655

## Sheet: RAW
	EXP1_1
1	TBC1D9B	6	5	1.45282	2.17009	0.03	1	0.605891
2	ITGA3	6	4	2.09258	1.99539	0.046	1	0.9781
3	CSK	6	6	4.99551	1.99539	0.046	1	2.4965
4	TAOK1	6	6	1.39199	1.01103	0.312	1	1.47541
5	B2M	6	6	1.9677	0.986271	0.324	1	2.15962
6	TNFAIP1	6	6	1.13475	0.946291	0.344	1	1.32847
7	CDRT1	6	6	0.994722	0.896473	0.37	1	1.13453
8	LGALS9C	4	4	0.711166	0.579873	0.562	1	1.38516
9	RPS4Y1	6	6	0.864113	0.476104	0.634	1	1.88196
10	POTEC	6	6	503316480010265	0.184017	0.854	1	1.59163e+16
11	RND2	6	6	9612.67	0.150969	0.88	1	101361
12	HYAL1	6	6	2.62144e+13	0.148434	0.882	1	1008651792918538
13	CDC42BPA	6	6	146800640010808	0.143367	0.886	1	3289294538992396
14	NSUN3	6	6	222822400011301	0.143367	0.886	1	9512230865909680
15	FAM21A	6	6	8.38861e+13	0.138304	0.89	1	2652710767835571
16	GRIP1	6	5	1.04858e+13	0.135774	0.892	1	1675246594033666
17	OR7A10	6	6	1006632959995465	0.135774	0.892	1	3.18325e+16
18	ZNF98	6	6	1677721600008701	0.133245	0.894	1	5.30542e+16
19	TMEM247	6	6	8001.76	0.130716	0.896	1	97573.3
20	HPCAL1	6	6	167772160009895	0.130716	0.896	1	5305421535659556
	EXP1_2
1	CSK	6	6	7.38456	3.09023	0.002	0.308866	1.6186
2	CDRT1	6	6	2.01934	2.57583	0.01	0.817945	0.724141
3	CUL3	6	5	1.85064	2.29037	0.022	1	0.774807
4	B2M	6	6	4.98622	2.22621	0.026	1	2.2453
5	ITGA3	6	4	1.89549	2.07485	0.038	1	0.827903
6	ARHGAP27	6	6	1.40244	1.92684	0.054	1	0.687375
7	SLC25A11	6	5	1.05784	1.8663	0.062	1	0.552141
8	TAS2R31	6	6	0.860007	1.81191	0.07	1	0.471132
9	BZW2	6	6	1.48212	1.72793	0.084	1	0.854864
10	ARRDC4	6	6	3.12656	1.58047	0.114	1	1.99925
11	LYZL6	6	6	0.86236	1.50626	0.132	1	0.588565
12	ACTG1	6	6	1.33454	1.46106	0.144	1	0.949889
13	TRIM28	6	6	0.868727	1.28155	0.2	1	0.74039
14	TRIM48	6	4	0.648781	1.25908	0.208	1	0.578927
15	CPEB3	6	6	0.94984	1.19522	0.232	1	0.827329
16	SNRPB2	6	6	0.554668	0.97815	0.328	1	0.651214
17	TLN2	6	6	0.49011	0.930717	0.352	1	0.577238
18	OR52A1	6	6	1.00712	0.796055	0.426	1	1.4768
19	AXL	6	6	1.07672	0.792619	0.428	1	1.49638
20	EID2B	6	4	0.86639	0.785774	0.432	1	1.22283
	EXP1_3
1	SMARCB1	6	6	3.74758	1.62576	0.104	1	2.38872
2	KIFC1	6	5	120586240010913	0.150969	0.88	1	2894410602047940
3	RASSF5	6	6	587202560005428	0.143367	0.886	1	1.61332e+16
4	KRT85	6	6	2097152000011803	0.138304	0.89	1	6.63178e+16
5	TRIM6	6	6	12458.1	0.135774	0.892	1	94249.6
6	MPRIP	6	6	7937.74	0.133245	0.894	1	101015
7	TMEM237	6	6	6.81574e+13	0.133245	0.894	1	2155327498865367
8	HSPH1	6	6	1174405120010100	0.130716	0.896	1	3.7138e+16
9	MSS51	6	6	1.71799e+18	0.130716	0.896	1	5.43275e+19
10	OR6B1	6	6	8092.21	0.128188	0.898	1	98935.7
11	SUSD5	6	6	8774.16	0.128188	0.898	1	94901.2
12	MFSD6L	6	6	8.38861e+13	0.128188	0.898	1	2652710767834990
13	PFAS	6	6	8053063680009819	0.128188	0.898	1	2.5466e+17
14	LOC256021	6	6	6238.42	0.125661	0.9	1	100337
15	OR5B21	6	6	7534.61	0.125661	0.9	1	99918.5
16	SLC9B1	6	5	9825.77	0.125661	0.9	1	97775.9
17	PTCHD2	6	6	4.42368e+13	0.125661	0.9	1	1328264782424046
18	OR51B5	6	6	8.38861e+13	0.125661	0.9	1	2652710767831126
19	ELOF1	6	6	7902.08	0.123135	0.902	1	101992
20	TM7SF3	6	6	1.83501e+13	0.123135	0.902	1	580280480462537
	EXP1_4
1	SMARCB1	6	5	6.37828	2.17009	0.03	1	2.59717
2	ATP8B3	6	6	209715200009399	0.150969	0.88	1	6631776919575176
3	EEA1	6	6	5872025600006106	0.150969	0.88	1	2.13895e+17
4	CCBP2	4	4	7989.93	0.143367	0.886	1	101556
5	PTPRH	6	6	8859.19	0.143367	0.886	1	95757.4
6	SCGB2B2	6	6	8932.5	0.140835	0.888	1	99402.6
7	ITGB3BP	5	5	4.40871e+16	0.140835	0.888	1	1.3592e+18
8	KRT14	6	5	9511.26	0.138304	0.89	1	99074.1
9	OR13C2	6	6	10080.4	0.138304	0.89	1	99457.2
10	GATS	6	6	167772160007617	0.135774	0.892	1	1.76041e+16
11	TUBG2	5	5	2.09715e+13	0.130716	0.896	1	663177691959485
12	SAMD14	6	6	933232640007725	0.130716	0.896	1	3.19194e+16
13	GBA	6	6	5095.13	0.128188	0.898	1	101512
14	ZNF614	6	6	7595.11	0.128188	0.898	1	100007
15	GGT7	6	6	11014.6	0.128188	0.898	1	101966
16	OSBPL10	6	5	6280.87	0.125661	0.9	1	99220.2
17	MRC2	6	6	167772159992462	0.125661	0.9	1	5305421535661862
18	DIP2C	6	6	8118.04	0.123135	0.902	1	103228
19	ZNF516	6	6	4.1943e+13	0.123135	0.902	1	1326355383917086
20	FAM19A2	6	6	503316480008166	0.123135	0.902	1	2.188e+16
	EXP1_5
1	KCTD5	6	6	7.7767	3.29053	0.001	1	0.992028
2	CMIP	6	5	3.37636	2.51214	0.012	1	1.09539
3	SMARCB1	6	5	3.40243	2.25713	0.024	1	1.33888
4	BAX	6	6	2.14146	2.14441	0.032	1	1.01903
5	ATP2B1	6	6	2.62903	2.12007	0.034	1	1.2163
6	TAOK2	6	5	1.14487	1.78661	0.074	1	0.576652
7	TRIM42	6	6	1.32412	1.5141	0.13	1	0.921372
8	DCAF7	6	6	1.13891	1.3722	0.17	1	0.81631
9	B2M	6	6	1.08597	1.27587	0.202	1	0.837363
10	RTN2	6	5	2.15596	1.14069	0.254	1	1.98647
11	CD48	6	6	0.620187	1.07138	0.284	1	0.630229
12	YWHAE	6	6	0.869257	1.02789	0.304	1	0.946628
13	TAOK1	6	6	0.873019	0.930717	0.352	1	1.08426
14	ZMIZ2	6	4	0.640282	0.874217	0.382	1	1.05117
15	ZBED6CL	3	3	0.927641	0.866894	0.386	1	1.35624
16	TMEM198	6	5	1.02713	0.696685	0.486	1	1.55708
17	SPNS2	6	6	0.467636	0.498687	0.618	1	1.01053
18	ANXA8L2	3	3	0.802943	0.326561	0.744	1	2.67804
19	OR2L5	6	6	0.24069	0.284536	0.776	1	0.891001
20	TMUB1	6	5	0.178803	0.219835	0.826	1	1.0421
	EXP4_03
1	HHLA2	6	4	1.2277	3.29053	0.001	0.420061	0.141969
2	MLLT1	6	5	1.66379	3.29053	0.001	0.420061	0.248103
3	EXOC3L2	6	5	1.74082	3.29053	0.001	0.420061	0.44252
4	TUBA1A	6	3	1.96963	3.29053	0.001	0.420061	0.588385
5	ARHGAP35	6	6	2.32749	3.29053	0.001	0.420061	0.547405
6	DNAJA1	6	4	2.93018	3.29053	0.001	0.420061	0.638994
7	KLHDC9	6	4	3.00789	3.29053	0.001	0.420061	0.719283
8	ZFAT	6	3	3.42214	3.29053	0.001	0.420061	0.577503
9	OR4K14	6	3	1.50609	3.09023	0.002	0.508222	0.351035
10	PMEL	6	3	1.51504	3.09023	0.002	0.508222	0.37403
11	CCDC65	6	3	2.44479	3.09023	0.002	0.508222	0.272859
12	GSC2	6	3	3.68043	3.09023	0.002	0.508222	0.633769
13	ZNF160	6	3	0.818774	2.87816	0.004	0.784114	0.209473
14	EDN2	6	5	1.38642	2.87816	0.004	0.784114	0.412842
15	ALOX12	6	4	2.03596	2.87816	0.004	0.784114	0.674647
16	ANKRD33B	6	3	2.17616	2.87816	0.004	0.784114	0.544935
17	PAOX	6	3	2.49873	2.87816	0.004	0.784114	0.46634
18	MCM7	6	5	2.53154	2.87816	0.004	0.784114	0.827912
19	FAM110D	6	3	2.79057	2.87816	0.004	0.784114	0.797235
20	WRAP53	6	3	2.82491	2.87816	0.004	0.784114	0.736996
	EXP4_1
1	NFKB1	6	5	1.89087	3.29053	0.001	0.00921352	0.54516
2	CHSY1	6	3	2.08413	3.29053	0.001	0.00921352	0.319392
3	IFNAR1	6	4	2.85016	3.29053	0.001	0.00921352	0.150734
4	AXL	6	5	5.93697	3.29053	0.001	0.00921352	1.56835
5	CSK	6	3	8.89912	3.29053	0.001	0.00921352	0.671631
6	ATP13A4	6	3	1.14196	3.09023	0.002	0.0142344	0.268107
7	ARIH2	6	6	3.18965	3.09023	0.002	0.0142344	1.03192
8	TMEM244	6	4	3.27847	3.09023	0.002	0.0142344	0.873909
9	UBE2F	6	5	3.45675	3.09023	0.002	0.0142344	1.07643
10	CMIP	6	5	5.36234	3.09023	0.002	0.0142344	1.40699
11	B2M	6	4	9.9733	3.09023	0.002	0.0142344	1.95297
12	NYNRIN	6	6	2.14409	2.87816	0.004	0.0247988	0.542188
13	CA13	6	4	1.70769	2.74778	0.006	0.0335319	0.582562
14	IRF2	6	4	2.58947	2.74778	0.006	0.0335319	0.72843
15	TAPBP	6	6	2.94468	2.74778	0.006	0.0335319	1.06519
16	LCE3B	6	3	1.68495	2.65207	0.008	0.0409001	0.472316
17	PUS7L	6	3	1.86531	2.65207	0.008	0.0409001	0.513778
18	DMRTC2	6	5	2.39902	2.65207	0.008	0.0409001	0.848894
19	DLX3	6	3	3.14559	2.57583	0.01	0.0477675	1.03075
20	RFXANK	6	3	2.13127	2.51214	0.012	0.0538822	0.80097
	EXP4_3
1	TRIP11	6	3	2.50961	2.74778	0.006	0.00932764	0.73285
2	B2M	6	4	4.89995	2.74778	0.006	0.00932764	1.49121
3	PEAR1	6	5	1.99732	0.934589	0.35	0.364172	2.43271
4	ITGB1	6	3	4.00895	0.752085	0.452	0.46441	6.38572
5	PLK2	6	3	1.43803	0.61584	0.538	0.548608	2.9401
6	ATP2B1	6	3	2.80063	0.61584	0.538	0.548608	5.44483
7	ZNF100	6	4	0.988533	0.550466	0.582	0.591804	2.1158
8	CSK	6	3	1.92966	0.533049	0.594	0.6035	4.34139
9	CCDC63	6	5	1.17482	0.515792	0.606	0.615084	2.44156
10	WDR27	6	4	0.982935	0.507221	0.612	0.62096	2.35052
11	TM4SF1	6	4	0.696025	0.318639	0.75	0.75558	2.38102
12	HR	6	4	0.30884	0.308108	0.758	0.763415	1.27242
13	TBC1D9	6	4	0.606983	0.248174	0.804	0.808359	2.7965
14	GLRA4	6	3	0.846561	0.24559	0.806	0.810331	4.24821
15	EZH2	6	3	0.543618	0.212137	0.832	0.835328	2.80422
16	CLSTN1	6	4	0.536702	0.209574	0.834	0.837254	2.52532
17	ARPC2	6	4	0.918033	0.199336	0.842	0.845079	5.04242
18	CCDC68	6	4	0.248541	0.189118	0.85	0.852942	2.29811
19	CXXC1	6	3	0.522279	0.15858	0.874	0.876555	3.35024
20	CBLC	6	4	0.366988	0.156042	0.876	0.878518	2.19528
	EXP6
1	EMB	6	5	0.816817	3.29053	0.001	0.626879	0.134756
2	PRTFDC1	6	5	0.856924	3.29053	0.001	0.626879	0.147274
3	SNAP29	6	6	0.961951	3.29053	0.001	0.626879	0.141357
4	SIDT2	6	6	1.16684	3.29053	0.001	0.626879	0.373317
5	EVX1	6	6	1.31854	3.29053	0.001	0.626879	0.207561
6	C9orf117	6	6	1.36694	3.29053	0.001	0.626879	0.205131
7	C7orf57	6	6	1.38263	3.29053	0.001	0.626879	0.277218
8	ELN	6	4	1.52436	3.29053	0.001	0.626879	0.358734
9	CFHR5	6	4	1.65177	3.29053	0.001	0.626879	0.222615
10	PER2	6	6	1.75801	3.29053	0.001	0.626879	0.305086
11	PMAIP1	6	5	2.76919	3.29053	0.001	0.626879	0.645079
12	CMIP	6	5	4.87867	3.29053	0.001	0.626879	0.449734
13	PEX19	6	4	0.786094	3.09023	0.002	0.626879	0.156908
14	POLL	6	6	0.787573	3.09023	0.002	0.626879	0.20553
15	CYGB	6	6	0.814201	3.09023	0.002	0.626879	0.201216
16	RILPL2	6	6	0.892295	3.09023	0.002	0.626879	0.20388
17	TTLL12	6	4	1.17954	3.09023	0.002	0.626879	0.395452
18	HAND2	6	5	1.19778	3.09023	0.002	0.626879	0.280625
19	LOC100289187	6	5	1.2316	3.09023	0.002	0.626879	0.247147
20	GPX7	6	5	1.28348	3.09023	0.002	0.626879	0.376067
	EXP7_1
1	ARPC4	6	6	1.50274	0.934589	0.35	1	1.78168
2	OR4C15	6	6	7134.59	0.161119	0.872	1	96094.7
3	SIAH3	6	6	922746879989865	0.156042	0.876	1	2.91798e+16
4	TTLL11	6	6	335544319990022	0.150969	0.88	1	1.06108e+16
5	OR4D9	6	6	2028994560007535	0.150969	0.88	1	5.89561e+16
6	CASP10	6	6	5.24288e+13	0.148434	0.882	1	1657944229896203
7	GRIK5	6	6	587202560007280	0.1459	0.884	1	1.8569e+16
8	ALDOB	6	6	1.54619e+18	0.1459	0.884	1	4.88948e+19
9	AGK	6	6	10620.2	0.143367	0.886	1	100259
10	XDH	6	6	6710886400009045	0.143367	0.886	1	1.73014e+17
11	GPR84	6	6	2678783999992172	0.140835	0.888	1	8.48871e+16
12	MYBPHL	6	6	6269.49	0.138304	0.89	1	97004.2
13	TMEM31	6	6	2390753279992887	0.138304	0.89	1	7.42864e+16
14	A2M	6	6	9012.91	0.128188	0.898	1	101673
15	TMED8	6	6	7227.98	0.125661	0.9	1	97335.6
16	STAT4	6	5	6.29146e+13	0.125661	0.9	1	1.08822e+16
17	DYNLL1	6	5	115343361261266	0.125661	0.9	1	4461811754871710
18	RAB37	6	6	671088640005786	0.125661	0.9	1	2.12217e+16
19	C11orf85	6	6	8491.46	0.123135	0.902	1	97055.8
20	CAMK2G	6	6	272629760007244	0.123135	0.902	1	8621309995453259
	EXP7_2
1	OR56A3	6	6	10778.2	0.153505	0.878	1	98144.3
2	SERPINC1	6	6	9238.36	0.148434	0.882	1	99626.2
3	MAP3K9	6	6	5.24288e+13	0.148434	0.882	1	1657944229894964
4	CUEDC1	6	6	5368709120008435	0.143367	0.886	1	1.69773e+17
5	RAD51C	6	5	1.36105e+16	0.143367	0.886	1	4.70761e+17
6	DKK1	6	6	7274.31	0.140835	0.888	1	103371
7	PLCL2	6	6	7464.66	0.140835	0.888	1	103094
8	NAIF1	6	6	167772160010547	0.140835	0.888	1	5305421535657137
9	IFI27	6	6	1216348160005177	0.140835	0.888	1	4.26334e+16
10	C1orf50	6	6	1.34218e+16	0.140835	0.888	1	4.24434e+17
11	EPAS1	6	6	5892997120005314	0.138304	0.89	1	1.8569e+17
12	ANKRD22	6	6	136314880008355	0.135774	0.892	1	5398853953721857
13	FAM47A	6	6	3984642559989643	0.135774	0.892	1	1.27338e+17
14	GMIP	6	6	7290.8	0.133245	0.894	1	98826.4
15	SOX6	6	6	1525678080009214	0.133245	0.894	1	4.77509e+16
16	XAB2	6	6	8303.61	0.130716	0.896	1	97351.2
17	CST4	5	4	8308.14	0.130716	0.896	1	98798.2
18	ABL1	6	6	1.04858e+13	0.130716	0.896	1	331588845982144
19	RAD21	6	5	7138.62	0.128188	0.898	1	103026
20	TXNDC12	6	6	346030080012496	0.128188	0.898	1	2.00812e+16
	EXP7_3
1	IRAK3	6	6	1.03351	3.29053	0.001	1	0.197409
2	NUPR1	6	5	1.44176	3.29053	0.001	1	0.364114
3	YME1L1	6	5	0.563795	3.09023	0.002	1	0.114542
4	ECT2	6	6	1.10696	3.09023	0.002	1	0.258248
5	PAPL	6	6	1.32404	3.09023	0.002	1	0.318753
6	CCSER1	6	4	1.37706	3.09023	0.002	1	0.226407
7	CBWD5	4	3	1.81444	3.09023	0.002	1	0.367276
8	SQSTM1	6	5	1.76616	2.87816	0.004	1	0.493891
9	ZNF513	6	6	1.64084	2.74778	0.006	1	0.536169
10	RBMS1	6	6	1.08658	2.65207	0.008	1	0.383917
11	ZNF443	6	6	0.562681	2.57583	0.01	1	0.190195
12	GLRX5	6	4	0.754557	2.51214	0.012	1	0.22161
13	SOGA2	6	5	0.86643	2.51214	0.012	1	0.295771
14	FAM111B	6	6	0.991483	2.51214	0.012	1	0.348333
15	CLEC12A	6	6	0.621335	2.45726	0.014	1	0.216413
16	WASF2	6	6	0.846457	2.45726	0.014	1	0.277939
17	KLHDC9	6	6	1.12069	2.45726	0.014	1	0.429978
18	SAMD13	6	6	0.732766	2.40892	0.016	1	0.277306
19	PMAIP1	6	6	0.685159	2.29037	0.022	1	0.272659
20	STK33	6	6	0.710317	2.29037	0.022	1	0.280123
	EXP7_4
1	ITGB1	6	5	3.15788	0.816875	0.414	0.41603	4.64959
2	ILK	6	6	-0.042717	-0.0275764	0.978	0.978	2.05336
3	NCKAP1	6	6	-0.475696	-0.224973	0.822	0.822517	2.03836
4	TBC1D28	3	3	-0.71943	-0.284536	0.776	0.7766	3.57631
5	ARPC2	6	6	-0.759733	-0.377234	0.706	0.706888	2.30097
6	ARPC3	6	6	-0.921629	-0.533049	0.594	0.59515	2.01384
7	CT45A5	3	3	-1.33527	-0.538836	0.59	0.5912	2.783
8	GYPB	5	5	-0.873877	-0.550466	0.582	0.583212	1.78715
9	RARB	6	6	-1.00144	-0.565108	0.572	0.573302	1.99544
10	CHAF1B	6	5	-2.18329	-0.59776	0.55	0.551439	4.24795
11	ARPC4	6	6	-1.06639	-0.61584	0.538	0.539538	1.94659
12	ANXA2	6	6	-1.20625	-0.640266	0.522	0.523645	2.07074
13	CSK	6	6	-1.02773	-0.703089	0.482	0.483823	1.62384
14	SSX3	6	6	-1.05225	-0.715986	0.474	0.475816	1.57866
15	FAM229A	6	6	-2.05343	-0.74545	0.456	0.45788	2.87367
16	LIMS1	6	5	-2.08491	-0.782365	0.434	0.43598	2.9475
17	U2AF1	6	3	-1.90347	-0.859617	0.39	0.392027	2.82811
18	ERH	6	5	-1.76133	-0.86325	0.388	0.390054	2.19571
19	APAF1	6	6	-1.59215	-0.86325	0.388	0.390054	1.85565
20	SNX17	6	6	-2.0556	-0.938476	0.348	0.350234	2.44665
	EXP8_1
1	CGB	6	6	1.24857	3.29053	0.001	1	0.30296
2	FAM199X	6	6	1.58065	3.29053	0.001	1	0.385731
3	ZNF607	6	5	1.67077	3.29053	0.001	1	0.515218
4	KDM3A	6	5	1.09365	3.09023	0.002	1	0.338664
5	OR6N2	6	6	1.53931	3.09023	0.002	1	0.394203
6	NCKAP1	6	6	3.16073	3.09023	0.002	1	0.821876
7	CSK	6	6	4.19553	3.09023	0.002	1	1.1916
8	ZNF512B	6	6	1.45619	2.87816	0.004	1	0.451987
9	B2M	6	6	4.79736	2.87816	0.004	1	1.3059
10	HSFX2	3	3	2.30646	2.74778	0.006	1	0.638843
11	ARPC4	6	6	2.70834	2.65207	0.008	1	0.972676
12	ZNF620	6	6	1.47715	2.57583	0.01	1	0.516087
13	PDE1C	6	4	1.78408	2.57583	0.01	1	0.524299
14	SGK223	6	6	1.87155	2.51214	0.012	1	0.602579
15	AXL	6	6	1.85251	2.45726	0.014	1	0.661579
16	ITGAV	6	6	2.82456	2.45726	0.014	1	1.03255
17	GTF2B	6	6	2.47741	2.40892	0.016	1	0.894453
18	GSDMA	6	6	1.08923	2.29037	0.022	1	0.469023
19	SLC44A3	6	6	1.29448	2.25713	0.024	1	0.53243
20	ASAP1	6	6	1.00554	2.22621	0.026	1	0.363679
	EXP8_2
1	GPER1	4	4	2.2626	3.29053	0.001	1	0.460805
2	TECPR1	6	6	1.51898	3.09023	0.002	1	0.46174
3	AXL	6	6	3.06424	2.74778	0.006	1	0.952722
4	CGB	6	6	1.15308	2.57583	0.01	1	0.401352
5	SPP2	6	6	2.31529	2.57583	0.01	1	0.807358
6	ARPC4	6	6	2.35659	2.57583	0.01	1	0.830728
7	AHR	6	6	2.97944	2.40892	0.016	1	1.2078
8	OR6N2	6	6	1.42258	2.36562	0.018	1	0.493236
9	OCM	6	6	1.75242	2.25713	0.024	1	0.663078
10	TGFBR2	6	6	2.52347	2.22621	0.026	1	1.01311
11	THNSL1	6	6	1.22946	2.17009	0.03	1	0.504649
12	ASAP1	6	6	1.34219	2.09693	0.036	1	0.567799
13	IRF2	6	6	1.58946	2.09693	0.036	1	0.707467
14	NDFIP2	6	6	1.54125	2.01409	0.044	1	0.751885
15	FAM199X	6	6	1.19331	1.88079	0.06	1	0.614325
16	GSDMA	6	6	1.18213	1.85218	0.064	1	0.646468
17	AACS	6	6	1.44326	1.81191	0.07	1	0.730057
18	ZNF620	6	6	0.824177	1.75069	0.08	1	0.491965
19	GABRG3	6	6	0.836175	1.75069	0.08	1	0.602349
20	SERPINB3	6	6	0.799547	1.71689	0.086	1	0.468785
	EXP8_3
1	AXL	6	6	4.25215	3.29053	0.001	1	0.757923
2	AHR	6	6	3.8881	3.09023	0.002	1	1.13438
3	GPER1	4	4	1.96602	2.87816	0.004	1	0.454137
4	CMIP	6	6	4.20702	2.74778	0.006	1	1.34528
5	ZC3H15	6	6	1.08679	2.65207	0.008	1	0.368225
6	ARPC4	6	6	2.13354	1.88079	0.06	1	1.11801
7	FBXO32	6	5	1.40814	1.85218	0.064	1	0.816927
8	ZNF565	6	6	0.575991	1.72793	0.084	1	0.342137
9	SPP2	6	6	1.74539	1.66456	0.096	1	1.08328
10	TGFBR2	6	6	1.80095	1.57179	0.116	1	1.14032
11	ZNF620	6	6	0.852185	1.53007	0.126	1	0.542299
12	KDM3A	6	5	0.829637	1.34694	0.178	1	0.631828
13	THNSL1	6	6	0.790221	1.31058	0.19	1	0.653168
14	TAPBP	6	5	1.67521	1.17499	0.24	1	1.6005
15	TRPM8	6	6	1.04044	1.0939	0.274	1	0.995734
16	ASAP1	6	6	1.03708	1.08935	0.276	1	1.05126
17	SUSD3	6	6	0.826235	1.03643	0.3	1	0.788526
18	CD99_X	6	6	0.449964	1.03215	0.302	1	0.45669
19	PDE1C	6	4	0.732289	0.90777	0.364	1	0.980086
20	NDFIP2	6	6	0.882713	0.90777	0.364	1	0.987288
	EXP8_4
1	AQP1	6	6	0.858639	3.29053	0.001	0.559378	0.244718
2	MARK2	6	6	0.885964	3.29053	0.001	0.559378	0.227047
3	MYRIP	6	6	0.897228	3.29053	0.001	0.559378	0.215661
4	USP17L8	6	6	0.97275	3.29053	0.001	0.559378	0.186148
5	SIRPD	6	6	1.03957	3.29053	0.001	0.559378	0.239887
6	SNRNP27	6	6	1.05946	3.29053	0.001	0.559378	0.117416
7	ZNF665	5	5	1.23654	3.29053	0.001	0.559378	0.158236
8	LAMTOR2	6	6	1.41275	3.09023	0.002	0.559378	0.328612
9	NF2	6	6	1.52842	3.09023	0.002	0.559378	0.320643
10	ATP2B1	6	6	1.88571	3.09023	0.002	0.559378	0.670683
11	ICK	6	6	0.643256	2.87816	0.004	0.70759	0.171529
12	ASPH	6	5	0.732237	2.87816	0.004	0.70759	0.239022
13	KITLG	5	5	1.08625	2.87816	0.004	0.70759	0.187009
14	SFT2D2	6	6	1.65585	2.87816	0.004	0.70759	0.573269
15	KCTD5	6	6	2.04092	2.87816	0.004	0.70759	0.57394
16	CMIP	6	6	2.56171	2.87816	0.004	0.70759	0.801629
17	NCF1	6	6	0.834034	2.74778	0.006	0.839068	0.252673
18	KAT5	6	6	1.25736	2.74778	0.006	0.839068	0.326773
19	RTEL1	6	6	1.04503	2.65207	0.008	0.940773	0.28079
20	BAX	6	6	1.8087	2.65207	0.008	0.940773	0.541507
	EXP8_5
1	SLC44A3	6	6	0.57569	3.29053	0.001	0.504805	0.173661
2	CMTM7	6	6	0.949938	3.29053	0.001	0.504805	0.217697
3	CCDC60	6	5	1.05616	3.29053	0.001	0.504805	0.188859
4	AQP1	6	6	1.27519	3.29053	0.001	0.504805	0.289365
5	DCUN1D3	6	6	1.55198	3.29053	0.001	0.504805	0.159009
6	PMAIP1	6	6	1.55977	3.29053	0.001	0.504805	0.289445
7	ARHGAP35	6	6	1.64969	3.29053	0.001	0.504805	0.243075
8	KCTD5	6	6	3.07454	3.29053	0.001	0.504805	0.624062
9	CMIP	6	6	3.83877	3.29053	0.001	0.504805	0.583624
10	GLS2	6	6	0.952803	3.09023	0.002	0.583014	0.269658
11	DCK	6	6	1.04222	3.09023	0.002	0.583014	0.256427
12	DGKB	6	6	1.11654	3.09023	0.002	0.583014	0.259087
13	BIRC5	6	3	1.22804	3.09023	0.002	0.583014	0.191422
14	NF2	6	6	1.59612	3.09023	0.002	0.583014	0.344174
15	ZNF12	6	6	0.572898	2.87816	0.004	0.871453	0.150812
16	C12orf57	6	6	1.21138	2.87816	0.004	0.871453	0.299355
17	AMZ1	6	6	1.3284	2.87816	0.004	0.871453	0.385624
18	SP8	6	6	1.33549	2.87816	0.004	0.871453	0.362231
19	UBE2F	6	6	2.43657	2.87816	0.004	0.871453	0.629796
20	PROCR	6	5	1.05412	2.74778	0.006	1	0.349484
	EXP8_6
1	LYRM5	6	6	0.891208	3.29053	0.001	1	0.185575
2	PSMD5	6	6	1.0737	3.29053	0.001	1	0.163159
3	MBNL1	6	6	1.32784	3.29053	0.001	1	0.125117
4	FASN	6	6	1.89592	3.29053	0.001	1	0.174468
5	BIRC5	6	3	1.9255	3.29053	0.001	1	0.42774
6	UBE2F	6	6	3.53677	3.29053	0.001	1	0.691792
7	KCTD5	6	6	5.02016	3.29053	0.001	1	0.648704
8	CMIP	6	6	5.09247	3.29053	0.001	1	0.762601
9	RNF7	6	6	1.55046	3.09023	0.002	1	0.516342
10	ARHGAP35	6	6	1.65887	3.09023	0.002	1	0.411726
11	TECPR1	6	6	1.43849	2.87816	0.004	1	0.458867
12	AMZ1	6	6	1.56108	2.87816	0.004	1	0.448682
13	SOWAHC	6	5	2.30812	2.87816	0.004	1	0.696648
14	AXL	6	6	2.96287	2.87816	0.004	1	0.929147
15	ANKRD55	6	6	0.705455	2.74778	0.006	1	0.216697
16	SIK2	6	6	0.873936	2.74778	0.006	1	0.268365
17	OR52D1	6	6	0.987992	2.74778	0.006	1	0.366333
18	ZNF804B	6	6	1.20413	2.65207	0.008	1	0.41399
19	TAS2R40	6	6	1.678	2.65207	0.008	1	0.433139
20	BAX	6	6	2.45549	2.65207	0.008	1	0.766332
	EXP9_1
1	KRTAP13-4	6	6	0.456215	3.29053	0.001	0.862375	0.095292
2	UIMC1	6	6	0.511929	3.29053	0.001	0.862375	0.0899946
3	ACSM1	6	6	0.597482	3.29053	0.001	0.862375	0.127226
4	CRTAM	6	6	0.617708	3.29053	0.001	0.862375	0.121476
5	PPP1R9B	6	6	0.642056	3.29053	0.001	0.862375	0.14722
6	CLDN20	6	6	0.664879	3.29053	0.001	0.862375	0.123104
7	OSTM1	6	6	0.682326	3.29053	0.001	0.862375	0.135396
8	NIT1	6	5	0.696003	3.29053	0.001	0.862375	0.150909
9	FAT4	6	6	0.699535	3.29053	0.001	0.862375	0.128346
10	RSF1	6	6	0.700273	3.29053	0.001	0.862375	0.214783
11	OR5M3	6	6	0.779225	3.29053	0.001	0.862375	0.127615
12	OR10G3	6	6	0.86677	3.29053	0.001	0.862375	0.157022
13	SNRPN	6	6	0.594579	3.09023	0.002	0.962651	0.15656
14	OR1J1	6	5	0.672209	3.09023	0.002	0.962651	0.163978
15	GLB1L	6	6	0.677617	3.09023	0.002	0.962651	0.197042
16	PRKCD	6	6	0.710839	3.09023	0.002	0.962651	0.165328
17	CBFB	6	6	0.718836	3.09023	0.002	0.962651	0.188143
18	NUTM2G	6	6	0.740713	3.09023	0.002	0.962651	0.156016
19	SLC12A2	6	6	0.883537	3.09023	0.002	0.962651	0.29583
20	NTS	6	6	1.44357	3.09023	0.002	0.962651	0.318086
	EXP9_2
1	DCK	6	6	0.509867	3.29053	0.001	0.71369	0.155009
2	ATP6V1C2	6	6	0.536074	3.29053	0.001	0.71369	0.162295
3	TREM2	6	6	0.659786	3.29053	0.001	0.71369	0.124835
4	CCDC63	6	6	0.668587	3.29053	0.001	0.71369	0.128657
5	TM2D2	6	6	0.735983	3.29053	0.001	0.71369	0.213445
6	ARHGAP35	6	6	0.842518	3.29053	0.001	0.71369	0.211608
7	DPP6	6	6	0.87951	3.29053	0.001	0.71369	0.115543
8	PABPC1	6	6	0.938278	3.29053	0.001	0.71369	0.0977795
9	PRLHR	6	6	1.01703	3.29053	0.001	0.71369	0.25193
10	PWWP2B	6	6	1.15955	3.29053	0.001	0.71369	0.263359
11	SOSTDC1	6	4	1.23676	3.29053	0.001	0.71369	0.31564
12	ILDR1	6	6	0.519259	3.09023	0.002	0.862375	0.133135
13	GHDC	6	6	0.589373	3.09023	0.002	0.862375	0.118348
14	TRAF4	6	6	0.608805	3.09023	0.002	0.862375	0.116946
15	OR1L8	6	5	0.754303	3.09023	0.002	0.862375	0.166382
16	C3orf18	6	6	0.778717	3.09023	0.002	0.862375	0.190633
17	DCAF4L1	6	6	0.632784	2.87816	0.004	1	0.148335
18	MRPL32	6	6	0.773969	2.87816	0.004	1	0.235015
19	PDE1A	6	6	0.787147	2.87816	0.004	1	0.197832
20	BCL9L	6	6	1.15986	2.87816	0.004	1	0.381353
	EXP9_3
1	TBC1D22A	6	6	0.450871	3.29053	0.001	0.265346	0.111462
2	ITLN2	6	6	0.60496	3.29053	0.001	0.265346	0.0959626
3	NTM	6	6	0.855383	3.29053	0.001	0.265346	0.122798
4	PHF13	6	6	0.893249	3.29053	0.001	0.265346	0.114846
5	CREB5	6	6	0.908693	3.29053	0.001	0.265346	0.124464
6	ZNF70	6	5	1.06971	3.29053	0.001	0.265346	0.165347
7	ATP12A	6	5	1.29393	3.29053	0.001	0.265346	0.184693
8	NTS	6	6	1.35912	3.29053	0.001	0.265346	0.3988
9	CSGALNACT1	6	6	0.507553	3.09023	0.002	0.328524	0.114502
10	PARP4	6	6	0.708914	3.09023	0.002	0.328524	0.156605
11	NKX2-8	6	6	1.12322	3.09023	0.002	0.328524	0.269923
12	SURF2	6	6	1.13755	2.87816	0.004	0.501745	0.274785
13	UBE2Q2	6	6	0.403648	2.74778	0.006	0.585764	0.150263
14	MTM1	6	6	0.633563	2.74778	0.006	0.585764	0.174844
15	HEY2	6	6	0.68147	2.74778	0.006	0.585764	0.163161
16	MAP3K11	6	6	0.92532	2.74778	0.006	0.585764	0.33034
17	IMPAD1	6	6	1.19256	2.74778	0.006	0.585764	0.352213
18	ZNF148	6	6	1.57044	2.74778	0.006	0.585764	0.54697
19	AKAP4	6	5	0.539383	2.65207	0.008	0.624815	0.152638
20	ARHGDIB	6	6	0.575622	2.65207	0.008	0.624815	0.145454
	EXP9_4
1	PPP1R3B	6	6	0.719125	3.29053	0.001	0.184795	0.119927
2	APP	6	6	1.1169	3.29053	0.001	0.184795	0.230398
3	BAX	6	6	2.53076	3.29053	0.001	0.184795	0.729794
4	FLCN	6	6	2.88604	3.29053	0.001	0.184795	0.779886
5	CMIP	6	6	2.97098	3.29053	0.001	0.184795	0.633606
6	ATG2B	6	6	0.62075	3.09023	0.002	0.20801	0.153976
7	SOX4	6	6	0.741166	3.09023	0.002	0.20801	0.141558
8	BIRC5	6	3	0.852973	3.09023	0.002	0.20801	0.18979
9	ZNF415	6	4	0.860997	3.09023	0.002	0.20801	0.228039
10	NASP	6	6	1.07872	3.09023	0.002	0.20801	0.226818
11	PKN1	6	6	1.29537	3.09023	0.002	0.20801	0.414889
12	PMAIP1	6	6	1.71138	3.09023	0.002	0.20801	0.39367
13	HDAC1	6	6	0.571976	2.87816	0.004	0.306622	0.160056
14	BAI2	6	5	1.24397	2.87816	0.004	0.306622	0.430096
15	RAB39A	6	6	0.742811	2.74778	0.006	0.36417	0.212602
16	GPX1	6	6	0.918547	2.74778	0.006	0.36417	0.234414
17	IAH1	6	6	1.06053	2.74778	0.006	0.36417	0.329513
18	KLHL41	6	6	1.39803	2.74778	0.006	0.36417	0.522556
19	PUM1	6	6	1.68414	2.74778	0.006	0.36417	0.510619
20	PSG1	6	6	0.62824	2.65207	0.008	0.398019	0.19807
	EXP9_5
1	GCLM	6	6	0.364778	3.29053	0.001	0.530692	0.100763
2	RBAK	6	6	0.45193	3.29053	0.001	0.530692	0.128773
3	TIMP1	6	5	0.504577	3.29053	0.001	0.530692	0.114546
4	NLRC3	6	6	0.544167	3.29053	0.001	0.530692	0.0891845
5	OR9A4	6	6	0.626677	3.29053	0.001	0.530692	0.120946
6	MINK1	6	6	0.751665	3.29053	0.001	0.530692	0.135255
7	THTPA	6	6	0.807436	3.29053	0.001	0.530692	0.146303
8	DLG2	5	5	0.883683	3.29053	0.001	0.530692	0.199735
9	SND1	6	6	0.926642	3.29053	0.001	0.530692	0.218395
10	SATL1	6	6	0.927446	3.29053	0.001	0.530692	0.15444
11	ADAMTS7	6	5	0.988981	3.29053	0.001	0.530692	0.127288
12	PLXNA1	6	6	1.00081	3.29053	0.001	0.530692	0.25828
13	ZNF644	6	6	1.11182	3.29053	0.001	0.530692	0.157827
14	EP400	6	6	1.11351	3.29053	0.001	0.530692	0.188095
15	DNAJC2	6	6	1.20271	3.29053	0.001	0.530692	0.114885
16	ARID1A	6	6	1.53227	3.29053	0.001	0.530692	0.167174
17	MYC	6	5	1.5818	3.29053	0.001	0.530692	0.280504
18	RRAGA	6	6	1.81436	3.29053	0.001	0.530692	0.355886
19	DCPS	6	6	0.476702	3.09023	0.002	0.559378	0.126272
20	METTL11B	6	6	0.583209	3.09023	0.002	0.559378	0.19503
	EXP9_6
1	FHL2	6	6	0.345036	3.29053	0.001	0.454879	0.104171
2	MATN2	6	6	0.37067	3.29053	0.001	0.454879	0.10423
3	CLIC4	6	6	0.448058	3.29053	0.001	0.454879	0.0908026
4	ZFP69B	6	6	0.574779	3.29053	0.001	0.454879	0.123853
5	DLG3	6	6	0.64205	3.29053	0.001	0.454879	0.178409
6	LAMP2	6	5	0.702475	3.29053	0.001	0.454879	0.156782
7	ELP2	6	5	0.832789	3.29053	0.001	0.454879	0.175422
8	FOXP1	6	6	0.850536	3.29053	0.001	0.454879	0.114251
9	CMC4	6	6	0.867668	3.29053	0.001	0.454879	0.13695
10	CNOT2	6	6	0.927845	3.29053	0.001	0.454879	0.176962
11	DLG2	5	5	0.928097	3.29053	0.001	0.454879	0.186069
12	ZNF713	6	6	0.953968	3.29053	0.001	0.454879	0.210805
13	DNAJC2	6	6	1.09177	3.29053	0.001	0.454879	0.141664
14	SLC25A22	6	6	1.1587	3.29053	0.001	0.454879	0.278444
15	RBFOX2	6	6	1.56202	3.29053	0.001	0.454879	0.252601
16	RRAGA	6	6	2.03323	3.29053	0.001	0.454879	0.26993
17	CREB5	6	6	0.342574	3.09023	0.002	0.454879	0.113161
18	HIF1AN	6	6	0.561767	3.09023	0.002	0.454879	0.147332
19	DCUN1D3	6	6	0.704188	3.09023	0.002	0.454879	0.129884
20	CBFB	6	6	0.977803	3.09023	0.002	0.454879	0.207011
	EXP9_7
1	TAF1D	6	6	0.515413	3.29053	0.001	0.383278	0.120784
2	MAPK4	6	6	0.528599	3.29053	0.001	0.383278	0.16783
3	TNRC18	6	5	0.974045	3.29053	0.001	0.383278	0.143616
4	KRT16	6	5	1.50428	3.29053	0.001	0.383278	0.194661
5	SH3BGRL3	6	6	1.53491	3.29053	0.001	0.383278	0.212675
6	SLC25A22	6	6	1.58315	3.29053	0.001	0.383278	0.309958
7	ZMYND19	6	6	1.6403	3.29053	0.001	0.383278	0.251632
8	ARID1A	6	6	2.33958	3.29053	0.001	0.383278	0.182653
9	AHR	6	6	2.55751	3.29053	0.001	0.383278	0.493668
10	CMIP	6	6	2.63673	3.29053	0.001	0.383278	0.368864
11	TBX15	6	6	0.558757	3.09023	0.002	0.470386	0.157984
12	GLUL	6	6	0.578396	3.09023	0.002	0.470386	0.180338
13	PRKRA	6	6	0.756295	3.09023	0.002	0.470386	0.200012
14	ANKRD45	6	6	0.5323	2.87816	0.004	0.631969	0.150147
15	USP4	6	5	0.90987	2.87816	0.004	0.631969	0.275414
16	BCAP29	6	6	0.915786	2.87816	0.004	0.631969	0.203744
17	NUPR1	6	5	1.24536	2.87816	0.004	0.631969	0.426512
18	RRAGC	6	6	2.7951	2.87816	0.004	0.631969	0.833361
19	SOX4	6	6	0.981209	2.74778	0.006	0.726211	0.304642
20	MT4	6	5	1.12054	2.74778	0.006	0.726211	0.281758
	EXP9_8
1	RPL39L	5	5	0.827968	3.29053	0.001	0.318415	0.130306
2	MELK	6	6	0.886294	3.29053	0.001	0.318415	0.211875
3	CYP2B6	6	6	1.05741	3.29053	0.001	0.318415	0.255384
4	SLC25A22	6	6	1.34568	3.29053	0.001	0.318415	0.320575
5	DNAJC2	6	6	1.5787	3.29053	0.001	0.318415	0.265737
6	ARID1A	6	6	2.09471	3.29053	0.001	0.318415	0.24573
7	CMIP	6	6	2.81221	3.29053	0.001	0.318415	0.336832
8	SOX4	6	6	1.01706	3.09023	0.002	0.318415	0.260772
9	CALU	6	6	1.03253	3.09023	0.002	0.318415	0.196743
10	TM2D1	6	6	1.93651	3.09023	0.002	0.318415	0.535155
11	PMAIP1	6	6	2.05347	3.09023	0.002	0.318415	0.521324
12	AHR	6	6	2.87218	3.09023	0.002	0.318415	0.533959
13	DAGLB	6	6	0.620133	2.87816	0.004	0.465101	0.132122
14	SERP1	6	6	0.644551	2.87816	0.004	0.465101	0.183519
15	PHKB	6	6	0.972148	2.87816	0.004	0.465101	0.286544
16	SIX5	6	6	1.05558	2.87816	0.004	0.465101	0.236211
17	CELA2A	6	5	1.13357	2.87816	0.004	0.465101	0.373186
18	BAX	6	6	2.85892	2.87816	0.004	0.465101	0.993251
19	FLCN	6	6	4.17262	2.87816	0.004	0.465101	1.2247
20	IFI44L	6	6	1.08474	2.74778	0.006	0.523975	0.301513
