# Supplementary material for: Identification of β2 microglobulin, the product of B2M gene, as a Host Factor for Vaccinia Virus Infection by Genome-Wide CRISPR genetic screens
Source: PLoS Pathog. 2022 Dec 27;18(12):e1010800. doi: 10.1371/journal.ppat.1010800 (PMC9829182; doi:10.1371/journal.ppat.1010800)
Supplement: S4 Table — Results from Reactome Pathway analysis. The most enriched pathways are shown in descendent order. Statistical data is shown (i.e. pvalue, p.adjust), as well as the genes ID that belong to each enriched pathway. (XLSX) [file ppat.1010800.s012.xlsx]

## Sheet: S2_Table_ReactomePA_pos
ID	Description	GeneRatio	BgRatio	pvalue	p.adjust	qvalue	geneID	Count
R-HSA-983169	Class I MHC mediated antigen processing & presentation	12/112	377/10870	0.000492810631060723	0.0432199844275743	0.0365185277137221	567/9354/8452/84861/5720/140739/10193/5702/89122/143471/9320/127247	12
R-HSA-983168	Antigen processing: Ubiquitination & Proteasome degradation	11/112	309/10870	0.000334414613076135	0.0432199844275743	0.0365185277137221	9354/8452/84861/5720/140739/10193/5702/89122/143471/9320/127247	11
R-HSA-5683057	MAPK family signaling cascades	10/112	325/10870	0.00189380699896615	0.112302755038693	0.0948896980534618	2252/8452/1445/1850/5720/5702/2066/10642/8997/143471	10
R-HSA-71291	Metabolism of amino acids and derivatives	10/112	374/10870	0.00516860655045461	0.136427976043459	0.11527419294699	6821/5720/84890/6122/6171/5702/6156/5161/143471/1373	10
R-HSA-9006925	Intracellular signaling by second messengers	9/112	309/10870	0.00457382087292655	0.136427976043459	0.11527419294699	2252/5137/5720/10768/5702/2066/143471/5728/84232	9
R-HSA-5663202	Diseases of signal transduction by growth factor receptors and second messengers	9/112	433/10870	0.0345214577827094	0.206780045102492	0.174717851191597	2252/1445/1523/1850/5720/5702/2066/143471/5728	9
R-HSA-9010553	Regulation of expression of SLITs and ROBOs	8/112	171/10870	0.000377472854105965	0.0432199844275743	0.0365185277137221	8861/5720/6122/6171/5702/6156/26986/143471	8
R-HSA-376176	Signaling by ROBO receptors	8/112	218/10870	0.00183345351966274	0.112302755038693	0.0948896980534618	8861/5720/6122/6171/5702/6156/26986/143471	8
R-HSA-8951664	Neddylation	8/112	234/10870	0.00284751591121744	0.112571795690129	0.0951170227185615	8452/84861/5720/332/140739/5702/143471/127247	8
R-HSA-5673001	RAF/MAP kinase cascade	8/112	280/10870	0.00828206584900356	0.158408496778482	0.133846533179298	2252/8452/1445/1850/5720/5702/2066/143471	8
R-HSA-5684996	MAPK1/MAPK3 signaling	8/112	286/10870	0.00934957400884801	0.158408496778482	0.133846533179298	2252/8452/1445/1850/5720/5702/2066/143471	8
R-HSA-202403	TCR signaling	7/112	120/10870	0.000233232592522714	0.0432199844275743	0.0365185277137221	1445/5720/5702/4790/143471/5728/3117	7
R-HSA-1257604	PIP3 activates AKT signaling	7/112	267/10870	0.0203246561470086	0.172315855484196	0.145597492163801	2252/5720/5702/2066/143471/5728/84232	7
R-HSA-9012999	RHO GTPase cycle	7/112	449/10870	0.180562844175766	0.450312957084724	0.38048986877133	3688/8452/1445/124997/28964/10963/8997	7
R-HSA-450531	Regulation of mRNA stability by proteins that bind AU-rich elements	6/112	88/10870	0.000285446382734155	0.0432199844275743	0.0365185277137221	677/5720/3184/5702/26986/143471	6
R-HSA-202424	Downstream TCR signaling	6/112	98/10870	0.000510185313647588	0.0432199844275743	0.0365185277137221	5720/5702/4790/143471/5728/3117	6
R-HSA-9711123	Cellular response to chemical stress	6/112	160/10870	0.00614893090671766	0.140242924141676	0.118497615854154	318/8452/6604/5720/5702/143471	6
R-HSA-8878171	Transcriptional regulation by RUNX1	6/112	239/10870	0.0369352747010761	0.21473154801704	0.181436437128093	865/8861/6604/5720/5702/143471	6
R-HSA-72203	Processing of Capped Intron-Containing Pre-mRNA	6/112	244/10870	0.0402095890041408	0.219608223608347	0.18555696181339	27339/6634/3184/7307/51593/51213	6
R-HSA-449147	Signaling by Interleukins	6/112	462/10870	0.340845520145046	0.534712681074107	0.451803028652303	3688/5720/332/5702/4790/143471	6
R-HSA-450408	AUF1 (hnRNP D0) binds and destabilizes mRNA	5/112	56/10870	0.000266879292089517	0.0432199844275743	0.0365185277137221	5720/3184/5702/26986/143471	5
R-HSA-5687128	MAPK6/MAPK4 signaling	5/112	89/10870	0.00221657861904118	0.112571795690129	0.0951170227185615	5720/5702/10642/8997/143471	5
R-HSA-5607764	CLEC7A (Dectin-1) signaling	5/112	101/10870	0.00383774416120626	0.133869546329136	0.113112459488185	5720/10768/5702/4790/143471	5
R-HSA-983705	Signaling by the B Cell Receptor (BCR)	5/112	112/10870	0.00594659410377092	0.140242924141676	0.118497615854154	5720/10768/5702/4790/143471	5
R-HSA-8878166	Transcriptional regulation by RUNX2	5/112	121/10870	0.00819449531066017	0.158408496778482	0.133846533179298	865/581/5720/5702/143471	5
R-HSA-9707564	Cytoprotection by HMOX1	5/112	124/10870	0.00905927630132562	0.158408496778482	0.133846533179298	8452/6604/5720/5702/143471	5
R-HSA-8939236	RUNX1 regulates transcription of genes involved in differentiation of HSCs	5/112	130/10870	0.0109743278890442	0.166195581683691	0.140426194872525	865/8861/5720/5702/143471	5
R-HSA-2454202	Fc epsilon receptor (FCERI) signaling	5/112	134/10870	0.0123946779626771	0.172315855484196	0.145597492163801	5720/10768/5702/4790/143471	5
R-HSA-6807070	PTEN Regulation	5/112	140/10870	0.0147516424068087	0.172315855484196	0.145597492163801	5720/5702/143471/5728/84232	5
R-HSA-5621481	C-type lectin receptors (CLRs)	5/112	142/10870	0.0155997571102472	0.172315855484196	0.145597492163801	5720/10768/5702/4790/143471	5
R-HSA-109581	Apoptosis	5/112	180/10870	0.0382673475654971	0.218197472176344	0.184364953858063	5366/581/5720/5702/143471	5
R-HSA-72163	mRNA Splicing - Major Pathway	5/112	183/10870	0.0406231182516379	0.219608223608347	0.18555696181339	27339/6634/3184/7307/51593	5
R-HSA-72172	mRNA Splicing	5/112	191/10870	0.0473298140071113	0.239885296634333	0.202689981712865	27339/6634/3184/7307/51593	5
R-HSA-5357801	Programmed Cell Death	5/112	210/10870	0.065756638180423	0.302276639077449	0.255407260496788	5366/581/5720/5702/143471	5
R-HSA-201681	TCF dependent signaling in response to WNT	5/112	233/10870	0.0927306558409159	0.36028889743307	0.304424452255509	8452/5720/864/5702/143471	5
R-HSA-162906	HIV Infection	5/112	234/10870	0.0940165203766443	0.36028889743307	0.304424452255509	567/5720/5702/143471/51271	5
R-HSA-1852241	Organelle biogenesis and maintenance	5/112	296/10870	0.190044834979695	0.451401324802538	0.381409480085219	5310/6604/403/1260/582	5
R-HSA-5688426	Deubiquitination	5/112	298/10870	0.193606450657	0.451401324802538	0.381409480085219	5720/5702/89122/143471/5728	5
R-HSA-195721	Signaling by WNT	5/112	332/10870	0.257384697315792	0.481479891193264	0.406824226871383	8452/5720/864/5702/143471	5
R-HSA-381753	Olfactory Signaling Pathway	5/112	396/10870	0.387146307897956	0.558583359083912	0.47197244860911	8861/392309/219436/1260/441669	5
R-HSA-6798695	Neutrophil degranulation	5/112	481/10870	0.556449923028724	0.672327388368224	0.568079944729341	567/55754/5702/4790/4126	5
R-HSA-5620920	Cargo trafficking to the periciliary membrane	4/112	51/10870	0.00183867395513467	0.112302755038693	0.0948896980534618	5310/403/1260/582	4
R-HSA-8941858	Regulation of RUNX3 expression and activity	4/112	55/10870	0.00243153122534222	0.112571795690129	0.0951170227185615	865/5720/864/5702	4
R-HSA-4641258	Degradation of DVL	4/112	57/10870	0.00277222269846928	0.112571795690129	0.0951170227185615	8452/5720/5702/143471	4
R-HSA-8932339	ROS sensing by NFE2L2	4/112	57/10870	0.00277222269846928	0.112571795690129	0.0951170227185615	8452/5720/5702/143471	4
R-HSA-5678895	Defective CFTR causes cystic fibrosis	4/112	61/10870	0.00354904407810754	0.131536446144861	0.111141117182841	5720/5702/79139/143471	4
R-HSA-9707587	Regulation of HMOX1 expression and activity	4/112	65/10870	0.00446204524806435	0.136427976043459	0.11527419294699	8452/5720/5702/143471	4
R-HSA-1169091	Activation of NF-kappaB in B cells	4/112	67/10870	0.00497285489589855	0.136427976043459	0.11527419294699	5720/5702/4790/143471	4
R-HSA-5658442	Regulation of RAS by GAPs	4/112	68/10870	0.00524238558727475	0.136427976043459	0.11527419294699	8452/5720/5702/143471	4
R-HSA-8948751	Regulation of PTEN stability and activity	4/112	69/10870	0.0055215369730911	0.136427976043459	0.11527419294699	5720/5702/143471/5728	4
R-HSA-8939902	Regulation of RUNX2 expression and activity	4/112	73/10870	0.0067373132845699	0.147971362138887	0.125027724111317	865/5720/5702/143471	4
R-HSA-5619084	ABC transporter disorders	4/112	78/10870	0.00849080586995998	0.158408496778482	0.133846533179298	5720/5702/79139/143471	4
R-HSA-2871837	FCERI mediated NF-kB activation	4/112	82/10870	0.0100910207209363	0.164160067639864	0.138706296612364	5720/5702/4790/143471	4
R-HSA-1168372	Downstream signaling events of B Cell Receptor (BCR)	4/112	83/10870	0.0105195321590469	0.164160067639864	0.138706296612364	5720/5702/4790/143471	4
R-HSA-5632684	Hedgehog 'on' state	4/112	85/10870	0.0114115219260614	0.166195581683691	0.140426194872525	8452/5720/5702/143471	4
R-HSA-1236974	ER-Phagosome pathway	4/112	90/10870	0.0138505487426658	0.172315855484196	0.145597492163801	567/5720/5702/143471	4
R-HSA-2682334	EPH-Ephrin signaling	4/112	92/10870	0.0149119244500133	0.172315855484196	0.145597492163801	28964/2050/8997/3985	4
R-HSA-975956	Nonsense Mediated Decay (NMD) independent of the Exon Junction Complex (EJC)	4/112	95/10870	0.016598227561903	0.172315855484196	0.145597492163801	6122/6171/6156/26986	4
R-HSA-8878159	Transcriptional regulation by RUNX3	4/112	96/10870	0.0171858048293424	0.172315855484196	0.145597492163801	865/5720/864/5702	4
R-HSA-382556	ABC-family proteins mediated transport	4/112	103/10870	0.021663471141905	0.172315855484196	0.145597492163801	5720/5702/79139/143471	4
R-HSA-9020702	Interleukin-1 signaling	4/112	103/10870	0.021663471141905	0.172315855484196	0.145597492163801	5720/5702/4790/143471	4
R-HSA-1236975	Antigen processing-Cross presentation	4/112	105/10870	0.0230620643510987	0.172315855484196	0.145597492163801	567/5720/5702/143471	4
R-HSA-156827	L13a-mediated translational silencing of Ceruloplasmin expression	4/112	111/10870	0.0275828050794632	0.194721469191925	0.164529012754693	6122/6171/6156/26986	4
R-HSA-927802	Nonsense-Mediated Decay (NMD)	4/112	115/10870	0.0308710403602658	0.201170625644369	0.169978197935067	6122/6171/6156/26986	4
R-HSA-975957	Nonsense Mediated Decay (NMD) enhanced by the Exon Junction Complex (EJC)	4/112	115/10870	0.0308710403602658	0.201170625644369	0.169978197935067	6122/6171/6156/26986	4
R-HSA-72613	Eukaryotic Translation Initiation	4/112	119/10870	0.0343813879769901	0.206780045102492	0.174717851191597	6122/6171/6156/26986	4
R-HSA-72737	Cap-dependent Translation Initiation	4/112	119/10870	0.0343813879769901	0.206780045102492	0.174717851191597	6122/6171/6156/26986	4
R-HSA-5576891	Cardiac conduction	4/112	129/10870	0.0441371707951246	0.231014189302363	0.195194380239505	490/10768/444/775	4
R-HSA-162909	Host Interactions of HIV factors	4/112	130/10870	0.0451899594588097	0.231014189302363	0.195194380239505	567/5720/5702/143471	4
R-HSA-446652	Interleukin-1 family signaling	4/112	141/10870	0.0576937333711752	0.28042937614022	0.236947515829848	5720/5702/4790/143471	4
R-HSA-5358351	Signaling by Hedgehog	4/112	149/10870	0.0678386221629718	0.307086282004903	0.259471146240053	8452/5720/5702/143471	4
R-HSA-9711097	Cellular response to starvation	4/112	156/10870	0.0774250464825611	0.330309730677401	0.279093692735321	201163/6122/6171/6156	4
R-HSA-9609646	HCMV Infection	4/112	160/10870	0.0831934423885777	0.347420502369201	0.293551360837383	3688/10155/4790/51271	4
R-HSA-5619115	Disorders of transmembrane transporters	4/112	176/10870	0.108288121791818	0.376155669455211	0.317831008539417	5720/5702/79139/143471	4
R-HSA-2467813	Separation of Sister Chromatids	4/112	191/10870	0.134542923035863	0.414952149526344	0.350611916525321	5720/332/5702/143471	4
R-HSA-8868773	rRNA processing in the nucleus and cytosol	4/112	194/10870	0.140084170529265	0.421848181518577	0.35643868714448	6122/6171/54433/6156	4
R-HSA-397014	Muscle contraction	4/112	197/10870	0.145716210124663	0.423577022568261	0.357899463464085	490/10768/444/775	4
R-HSA-5617833	Cilium Assembly	4/112	201/10870	0.153362211568259	0.428604114448397	0.362147081703092	5310/403/1260/582	4
R-HSA-72312	rRNA processing	4/112	204/10870	0.15919564956896	0.428604114448397	0.362147081703092	6122/6171/54433/6156	4
R-HSA-5689880	Ub-specific processing proteases	4/112	220/10870	0.191618965034197	0.451401324802538	0.381409480085219	5720/5702/143471/5728	4
R-HSA-68882	Mitotic Anaphase	4/112	236/10870	0.225934480499932	0.464761344310993	0.392697967324102	5720/332/5702/143471	4
R-HSA-2555396	Mitotic Metaphase and Anaphase	4/112	237/10870	0.228131996100852	0.464761344310993	0.392697967324102	5720/332/5702/143471	4
R-HSA-72766	Translation	4/112	291/10870	0.352342850761821	0.545540493785717	0.460951939366294	6122/6171/6156/26986	4
R-HSA-69620	Cell Cycle Checkpoints	4/112	294/10870	0.359399371856569	0.547319054507444	0.462454726094867	5720/332/5702/143471	4
R-HSA-9006931	Signaling by Nuclear Receptors	4/112	299/10870	0.37115876014107	0.553166501518047	0.467395499640704	865/2066/5161/2194	4
R-HSA-3700989	Transcriptional Regulation by TP53	4/112	365/10870	0.521937187745367	0.646733025422538	0.546454105087651	5366/581/332/5728	4
R-HSA-9752946	Expression and translocation of olfactory receptors	4/112	388/10870	0.570640720815135	0.680865085399145	0.575293832697245	8861/392309/219436/441669	4
R-HSA-68886	M Phase	4/112	418/10870	0.629889684170835	0.706711141042114	0.5971323389297	5720/332/5702/143471	4
R-HSA-3928662	EPHB-mediated forward signaling	3/112	42/10870	0.00913045891532302	0.158408496778482	0.133846533179298	2050/8997/3985	3
R-HSA-5633008	TP53 Regulates Transcription of Cell Death Genes	3/112	44/10870	0.0103783533854467	0.164160067639864	0.138706296612364	5366/581/332	3
R-HSA-1236978	Cross-presentation of soluble exogenous antigens (endosomes)	3/112	49/10870	0.0139128766648711	0.172315855484196	0.145597492163801	5720/5702/143471	3
R-HSA-211733	Regulation of activated PAK-2p34 by proteasome mediated degradation	3/112	50/10870	0.0146919194205571	0.172315855484196	0.145597492163801	5720/5702/143471	3
R-HSA-350562	Regulation of ornithine decarboxylase (ODC)	3/112	51/10870	0.015495247262146	0.172315855484196	0.145597492163801	5720/5702/143471	3
R-HSA-180534	Vpu mediated degradation of CD4	3/112	52/10870	0.0163229402292697	0.172315855484196	0.145597492163801	5720/5702/143471	3
R-HSA-349425	Autodegradation of the E3 ubiquitin ligase COP1	3/112	52/10870	0.0163229402292697	0.172315855484196	0.145597492163801	5720/5702/143471	3
R-HSA-69601	Ubiquitin Mediated Degradation of Phosphorylated Cdc25A	3/112	52/10870	0.0163229402292697	0.172315855484196	0.145597492163801	5720/5702/143471	3
R-HSA-69610	p53-Independent DNA Damage Response	3/112	52/10870	0.0163229402292697	0.172315855484196	0.145597492163801	5720/5702/143471	3
R-HSA-69613	p53-Independent G1/S DNA damage checkpoint	3/112	52/10870	0.0163229402292697	0.172315855484196	0.145597492163801	5720/5702/143471	3
R-HSA-75815	Ubiquitin-dependent degradation of Cyclin D	3/112	52/10870	0.0163229402292697	0.172315855484196	0.145597492163801	5720/5702/143471	3
R-HSA-169911	Regulation of Apoptosis	3/112	53/10870	0.0171750676598785	0.172315855484196	0.145597492163801	5720/5702/143471	3
R-HSA-180585	Vif-mediated degradation of APOBEC3G	3/112	54/10870	0.0180516884617912	0.172315855484196	0.145597492163801	5720/5702/143471	3
R-HSA-8854050	FBXL7 down-regulates AURKA during mitotic entry and in early mitosis	3/112	54/10870	0.0180516884617912	0.172315855484196	0.145597492163801	5720/5702/143471	3
R-HSA-174113	SCF-beta-TrCP mediated degradation of Emi1	3/112	55/10870	0.0189528513792786	0.172315855484196	0.145597492163801	5720/5702/143471	3
R-HSA-4641257	Degradation of AXIN	3/112	55/10870	0.0189528513792786	0.172315855484196	0.145597492163801	5720/5702/143471	3
R-HSA-5362768	Hh mutants are degraded by ERAD	3/112	56/10870	0.0198785952547558	0.172315855484196	0.145597492163801	5720/5702/143471	3
R-HSA-5578775	Ion homeostasis	3/112	56/10870	0.0198785952547558	0.172315855484196	0.145597492163801	490/10768/444	3
R-HSA-69541	Stabilization of p53	3/112	57/10870	0.0208289492856606	0.172315855484196	0.145597492163801	5720/5702/143471	3
R-HSA-3000171	Non-integrin membrane-ECM interactions	3/112	59/10870	0.0228035578867949	0.172315855484196	0.145597492163801	3688/1302/51399	3
R-HSA-351202	Metabolism of polyamines	3/112	59/10870	0.0228035578867949	0.172315855484196	0.145597492163801	5720/5702/143471	3
R-HSA-5387390	Hh mutants abrogate ligand secretion	3/112	59/10870	0.0228035578867949	0.172315855484196	0.145597492163801	5720/5702/143471	3
R-HSA-5676590	NIK-->noncanonical NF-kB signaling	3/112	59/10870	0.0228035578867949	0.172315855484196	0.145597492163801	5720/5702/143471	3
R-HSA-5607761	Dectin-1 mediated noncanonical NF-kB signaling	3/112	60/10870	0.0238278248730254	0.172315855484196	0.145597492163801	5720/5702/143471	3
R-HSA-5610780	Degradation of GLI1 by the proteasome	3/112	60/10870	0.0238278248730254	0.172315855484196	0.145597492163801	5720/5702/143471	3
R-HSA-5610783	Degradation of GLI2 by the proteasome	3/112	60/10870	0.0238278248730254	0.172315855484196	0.145597492163801	5720/5702/143471	3
R-HSA-5610785	GLI3 is processed to GLI3R by the proteasome	3/112	60/10870	0.0238278248730254	0.172315855484196	0.145597492163801	5720/5702/143471	3
R-HSA-4608870	Asymmetric localization of PCP proteins	3/112	64/10870	0.0281710533512239	0.196534525144421	0.166060946070372	5720/5702/143471	3
R-HSA-5358346	Hedgehog ligand biogenesis	3/112	65/10870	0.0293182634207316	0.201170625644369	0.169978197935067	5720/5702/143471	3
R-HSA-1234176	Oxygen-dependent proline hydroxylation of Hypoxia-inducible Factor Alpha	3/112	66/10870	0.0304899524957844	0.201170625644369	0.169978197935067	5720/5702/143471	3
R-HSA-69563	p53-Dependent G1 DNA Damage Response	3/112	66/10870	0.0304899524957844	0.201170625644369	0.169978197935067	5720/5702/143471	3
R-HSA-69580	p53-Dependent G1/S DNA damage checkpoint	3/112	66/10870	0.0304899524957844	0.201170625644369	0.169978197935067	5720/5702/143471	3
R-HSA-73856	RNA Polymerase II Transcription Termination	3/112	67/10870	0.031686066445779	0.202041262390828	0.170713838462828	6634/7307/51213	3
R-HSA-174154	APC/C:Cdc20 mediated degradation of Securin	3/112	68/10870	0.0329065440238638	0.205406111643697	0.173556952413952	5720/5702/143471	3
R-HSA-69615	G1/S DNA Damage Checkpoints	3/112	68/10870	0.0329065440238638	0.205406111643697	0.173556952413952	5720/5702/143471	3
R-HSA-68949	Orc1 removal from chromatin	3/112	71/10870	0.0367134435855155	0.21473154801704	0.181436437128093	5720/5702/143471	3
R-HSA-174184	Cdc20:Phospho-APC/C mediated degradation of Cyclin A	3/112	73/10870	0.0393717700224944	0.219608223608347	0.18555696181339	5720/5702/143471	3
R-HSA-69017	CDK-mediated phosphorylation and removal of Cdc6	3/112	73/10870	0.0393717700224944	0.219608223608347	0.18555696181339	5720/5702/143471	3
R-HSA-174178	APC/C:Cdh1 mediated degradation of Cdc20 and other APC/C:Cdh1 targeted proteins in late mitosis/early G1	3/112	74/10870	0.0407367699779395	0.219608223608347	0.18555696181339	5720/5702/143471	3
R-HSA-179419	APC:Cdc20 mediated degradation of cell cycle proteins prior to satisfation of the cell cycle checkpoint	3/112	74/10870	0.0407367699779395	0.219608223608347	0.18555696181339	5720/5702/143471	3
R-HSA-1234174	Cellular response to hypoxia	3/112	75/10870	0.0421255222868763	0.225048961406466	0.190154088274568	5720/5702/143471	3
R-HSA-176409	APC/C:Cdc20 mediated degradation of mitotic proteins	3/112	76/10870	0.0435379158201552	0.230517715012072	0.194774886563852	5720/5702/143471	3
R-HSA-176814	Activation of APC/C and APC/C:Cdc20 mediated degradation of mitotic proteins	3/112	77/10870	0.0449738340387783	0.231014189302363	0.195194380239505	5720/5702/143471	3
R-HSA-8852276	The role of GTSE1 in G2/M progression after G2 checkpoint	3/112	77/10870	0.0449738340387783	0.231014189302363	0.195194380239505	5720/5702/143471	3
R-HSA-176408	Regulation of APC/C activators between G1/S and early anaphase	3/112	81/10870	0.0509502431591399	0.253894909187983	0.214527339617431	5720/5702/143471	3
R-HSA-195253	Degradation of beta-catenin by the destruction complex	3/112	83/10870	0.0540761964651739	0.267226537532068	0.22579183787213	5720/5702/143471	3
R-HSA-174143	APC/C-mediated degradation of cell cycle proteins	3/112	88/10870	0.0622833170880272	0.293127039946033	0.247676348654143	5720/5702/143471	3
R-HSA-453276	Regulation of mitotic cell cycle	3/112	88/10870	0.0622833170880272	0.293127039946033	0.247676348654143	5720/5702/143471	3
R-HSA-156902	Peptide chain elongation	3/112	89/10870	0.0639906966900764	0.296456899509495	0.250489898227602	6122/6171/6156	3
R-HSA-192823	Viral mRNA Translation	3/112	89/10870	0.0639906966900764	0.296456899509495	0.250489898227602	6122/6171/6156	3
R-HSA-4086400	PCP/CE pathway	3/112	92/10870	0.069241675540276	0.307111105798644	0.259492120990778	5720/5702/143471	3
R-HSA-69052	Switching of origins to a post-replicative state	3/112	92/10870	0.069241675540276	0.307111105798644	0.259492120990778	5720/5702/143471	3
R-HSA-156842	Eukaryotic Translation Elongation	3/112	93/10870	0.0710343523336885	0.307469860831221	0.259795249410954	6122/6171/6156	3
R-HSA-2408557	Selenocysteine synthesis	3/112	93/10870	0.0710343523336885	0.307469860831221	0.259795249410954	6122/6171/6156	3
R-HSA-72764	Eukaryotic Translation Termination	3/112	93/10870	0.0710343523336885	0.307469860831221	0.259795249410954	6122/6171/6156	3
R-HSA-193704	p75 NTR receptor-mediated signalling	3/112	97/10870	0.0784118661009371	0.332130261413255	0.280631941834933	4804/8997/4790	3
R-HSA-72689	Formation of a pool of free 40S subunits	3/112	101/10870	0.0861109884353809	0.3546098343207	0.299625953912583	6122/6171/6156	3
R-HSA-9633012	Response of EIF2AK4 (GCN2) to amino acid deficiency	3/112	101/10870	0.0861109884353809	0.3546098343207	0.299625953912583	6122/6171/6156	3
R-HSA-5668541	TNFR2 non-canonical NF-kB pathway	3/112	102/10870	0.0880845261822005	0.357767972781129	0.302294408527235	5720/5702/143471	3
R-HSA-5689603	UCH proteinases	3/112	102/10870	0.0880845261822005	0.357767972781129	0.302294408527235	5720/5702/143471	3
R-HSA-2219528	PI3K/AKT Signaling in Cancer	3/112	104/10870	0.092088675625006	0.36028889743307	0.304424452255509	2252/2066/5728	3
R-HSA-163685	Integration of energy metabolism	3/112	108/10870	0.100319394743958	0.364965650816976	0.308376053588143	10768/2194/775	3
R-HSA-1799339	SRP-dependent cotranslational protein targeting to membrane	3/112	112/10870	0.108835263172865	0.376155669455211	0.317831008539417	6122/6171/6156	3
R-HSA-72706	GTP hydrolysis and joining of the 60S ribosomal subunit	3/112	112/10870	0.108835263172865	0.376155669455211	0.317831008539417	6122/6171/6156	3
R-HSA-199418	Negative regulation of the PI3K/AKT network	3/112	113/10870	0.111007153717811	0.376155669455211	0.317831008539417	2252/2066/5728	3
R-HSA-5610787	Hedgehog 'off' state	3/112	113/10870	0.111007153717811	0.376155669455211	0.317831008539417	5720/5702/143471	3
R-HSA-2408522	Selenoamino acid metabolism	3/112	118/10870	0.12211309474807	0.40619254105532	0.343210525503386	6122/6171/6156	3
R-HSA-69239	Synthesis of DNA	3/112	121/10870	0.128965804019863	0.411165170880532	0.347412126278749	5720/5702/143471	3
R-HSA-198933	Immunoregulatory interactions between a Lymphoid and a non-Lymphoid cell	3/112	133/10870	0.157659832620538	0.428604114448397	0.362147081703092	567/3688/3811	3
R-HSA-168273	Influenza Viral RNA Transcription and Replication	3/112	135/10870	0.162623820827807	0.428604114448397	0.362147081703092	6122/6171/6156	3
R-HSA-9609690	HCMV Early Events	3/112	135/10870	0.162623820827807	0.428604114448397	0.362147081703092	3688/10155/4790	3
R-HSA-73887	Death Receptor Signalling	3/112	141/10870	0.177791132999814	0.449188440828181	0.379539713915353	4804/8997/4790	3
R-HSA-3858494	Beta-catenin independent WNT signaling	3/112	146/10870	0.190719539979794	0.451401324802538	0.381409480085219	5720/5702/143471	3
R-HSA-453279	Mitotic G1 phase and G1/S transition	3/112	149/10870	0.198590371311062	0.456449961966898	0.385675302913363	5720/5702/1032	3
R-HSA-8957322	Metabolism of steroids	3/112	153/10870	0.20920545571324	0.460768307685324	0.389324069332057	1718/6604/2194	3
R-HSA-168255	Influenza Infection	3/112	156/10870	0.217249806314013	0.464761344310993	0.392697967324102	6122/6171/6156	3
R-HSA-69242	S Phase	3/112	163/10870	0.236262741443293	0.467108213985378	0.394680944096991	5720/5702/143471	3
R-HSA-69481	G2/M Checkpoints	3/112	168/10870	0.250021104146457	0.473903800820093	0.400422844040763	5720/5702/143471	3
R-HSA-8978868	Fatty acid metabolism	3/112	177/10870	0.275073269609776	0.491320629152401	0.415139113298203	1622/37/2194	3
R-HSA-6791226	Major pathway of rRNA processing in the nucleolus and cytosol	3/112	184/10870	0.294740736238391	0.508509251721966	0.42966256114255	6122/6171/6156	3
R-HSA-9013149	RAC1 GTPase cycle	3/112	185/10870	0.297559376640004	0.508509251721966	0.42966256114255	3688/28964/8997	3
R-HSA-2990846	SUMOylation	3/112	188/10870	0.306025051524331	0.509792223101359	0.430746601928192	332/10054/10155	3
R-HSA-69306	DNA Replication	3/112	188/10870	0.306025051524331	0.509792223101359	0.430746601928192	5720/5702/143471	3
R-HSA-69275	G2/M Transition	3/112	196/10870	0.328642968322411	0.528144390827072	0.446253181918322	5720/5702/143471	3
R-HSA-453274	Mitotic G2-G2/M phases	3/112	198/10870	0.334300324311135	0.531474778328426	0.449067177570482	5720/5702/143471	3
R-HSA-6805567	Keratinization	3/112	214/10870	0.379417221490329	0.558339948264631	0.471766779753198	83901/54474/43847	3
R-HSA-9658195	Leishmania infection	3/112	254/10870	0.488460033717724	0.622917849450775	0.526331581323456	10768/113091/4790	3
R-HSA-3247509	Chromatin modifying enzymes	3/112	274/10870	0.539535751082415	0.659679794622417	0.557393418372718	54556/6604/4790	3
R-HSA-4839726	Chromatin organization	3/112	274/10870	0.539535751082415	0.659679794622417	0.557393418372718	54556/6604/4790	3
R-HSA-1474244	Extracellular matrix organization	3/112	301/10870	0.603703296193385	0.699120226986883	0.590718430896878	3688/1302/51399	3
R-HSA-446203	Asparagine N-linked glycosylation	3/112	304/10870	0.610465480550068	0.699120226986883	0.590718430896878	267/79139/51399	3
R-HSA-418594	G alpha (i) signalling events	3/112	318/10870	0.641009878166048	0.712709083054638	0.602200272537513	5137/187/10768	3
R-HSA-195258	RHO GTPase Effectors	3/112	327/10870	0.659753341286123	0.724734589167189	0.612361168800181	3688/332/3985	3
R-HSA-193692	Regulated proteolysis of p75NTR	2/112	11/10870	0.00544633377467054	0.136427976043459	0.11527419294699	4804/4790	2
R-HSA-209560	NF-kB is activated and signals survival	2/112	13/10870	0.00762078065929039	0.158408496778482	0.133846533179298	4804/4790	2
R-HSA-1614558	Degradation of cysteine and homocysteine	2/112	14/10870	0.00883143776881172	0.158408496778482	0.133846533179298	6821/84890	2
R-HSA-193639	p75NTR signals via NF-kB	2/112	16/10870	0.0114907569123631	0.166195581683691	0.140426194872525	4804/4790	2
R-HSA-3928664	Ephrin signaling	2/112	19/10870	0.0160489726750289	0.172315855484196	0.145597492163801	28964/2050	2
R-HSA-6803204	TP53 Regulates Transcription of Genes Involved in Cytochrome C Release	2/112	20/10870	0.017713485977095	0.172315855484196	0.145597492163801	5366/581	2
R-HSA-5620916	VxPx cargo-targeting to cilium	2/112	21/10870	0.0194478418213046	0.172315855484196	0.145597492163801	5310/1260	2
R-HSA-202427	Phosphorylation of CD3 and TCR zeta chains	2/112	22/10870	0.0212504512582586	0.172315855484196	0.145597492163801	1445/3117	2
R-HSA-389948	PD-1 signaling	2/112	23/10870	0.0231197501544707	0.172315855484196	0.145597492163801	1445/3117	2
R-HSA-933542	TRAF6 mediated NF-kB activation	2/112	25/10870	0.0270522818632439	0.19327714632414	0.1633086387686	89122/4790	2
R-HSA-3000170	Syndecan interactions	2/112	27/10870	0.0312334075642826	0.20131968136543	0.170104141883278	3688/51399	2
R-HSA-1614635	Sulfur amino acid metabolism	2/112	28/10870	0.0334135370797125	0.206398203002807	0.174395215459903	6821/84890	2
R-HSA-8863795	Downregulation of ERBB2 signaling	2/112	29/10870	0.0356514739058707	0.211413240261813	0.178632648202047	10193/2066	2
R-HSA-8874081	MET activates PTK2 signaling	2/112	30/10870	0.0379458184654251	0.218197472176344	0.184364953858063	3688/1302	2
R-HSA-532668	N-glycan trimming in the ER and Calnexin/Calreticulin cycle	2/112	35/10870	0.0502162125825373	0.252357746283429	0.213228520867866	267/79139	2
R-HSA-77289	Mitochondrial Fatty Acid Beta-Oxidation	2/112	37/10870	0.055472679006691	0.271861972322048	0.229708527248238	1622/37	2
R-HSA-8939243	RUNX1 interacts with co-factors whose precise effect on RUNX1 targets is not known	2/112	38/10870	0.058170507757028	0.280448057722907	0.2369633007475	865/6604	2
R-HSA-5689896	Ovarian tumor domain proteases	2/112	39/10870	0.0609131136363104	0.291302228922033	0.246134482944684	89122/5728	2
R-HSA-8875878	MET promotes cell motility	2/112	41/10870	0.0665279150146273	0.303469643105184	0.256415283781074	3688/1302	2
R-HSA-2426168	Activation of gene expression by SREBF (SREBP)	2/112	42/10870	0.0693977878195925	0.307111105798644	0.259492120990778	6604/2194	2
R-HSA-1489509	DAG and IP3 signaling	2/112	43/10870	0.0723077918344588	0.310713917085754	0.262536299871872	5137/10768	2
R-HSA-2173789	TGF-beta receptor signaling activates SMADs	2/112	46/10870	0.0812675390928855	0.341784756610504	0.288789463293867	3688/25805	2
R-HSA-1227986	Signaling by ERBB2	2/112	50/10870	0.0937101671113928	0.36028889743307	0.304424452255509	10193/2066	2
R-HSA-1483249	Inositol phosphate metabolism	2/112	50/10870	0.0937101671113928	0.36028889743307	0.304424452255509	253430/5728	2
R-HSA-112043	PLC beta mediated events	2/112	51/10870	0.0969026128195253	0.36028889743307	0.304424452255509	5137/10768	2
R-HSA-9604323	Negative regulation of NOTCH4 signaling	2/112	54/10870	0.106660580421284	0.376155669455211	0.317831008539417	5720/5702	2
R-HSA-109606	Intrinsic Pathway for Apoptosis	2/112	55/10870	0.10997030604551	0.376155669455211	0.317831008539417	5366/581	2
R-HSA-1655829	Regulation of cholesterol biosynthesis by SREBP (SREBF)	2/112	55/10870	0.10997030604551	0.376155669455211	0.317831008539417	6604/2194	2
R-HSA-112040	G-protein mediated events	2/112	56/10870	0.113307036074797	0.381767456774743	0.322572662509591	5137/10768	2
R-HSA-72187	mRNA 3'-end processing	2/112	58/10870	0.120057944962896	0.402228030299418	0.339860730314233	7307/51213	2
R-HSA-193648	NRAGE signals death through JNK	2/112	59/10870	0.123470379597145	0.40619254105532	0.343210525503386	4804/8997	2
R-HSA-187577	SCF(Skp2)-mediated degradation of p27/p21	2/112	60/10870	0.126906329760045	0.406786235393011	0.343712164812413	5720/5702	2
R-HSA-1226099	Signaling by FGFR in disease	2/112	63/10870	0.137346994358074	0.419828699249165	0.354732334858618	2252/1523	2
R-HSA-174084	Autodegradation of Cdh1 by Cdh1:APC/C	2/112	64/10870	0.140868798906682	0.421848181518577	0.35643868714448	5720/5702	2
R-HSA-373755	Semaphorin interactions	2/112	65/10870	0.144410085747506	0.421848181518577	0.35643868714448	3688/3985	2
R-HSA-388841	Costimulation by the CD28 family	2/112	69/10870	0.158754957022863	0.428604114448397	0.362147081703092	1445/3117	2
R-HSA-9013408	RHOG GTPase cycle	2/112	74/10870	0.177036496589595	0.449188440828181	0.379539713915353	3688/8997	2
R-HSA-159236	Transport of Mature mRNA derived from an Intron-Containing Transcript	2/112	75/10870	0.180732687666382	0.450312957084724	0.38048986877133	7307/51213	2
R-HSA-204998	Cell death signalling via NRAGE, NRIF and NADE	2/112	76/10870	0.184440654473037	0.451401324802538	0.381409480085219	4804/8997	2
R-HSA-2219530	Constitutive Signaling by Aberrant PI3K in Cancer	2/112	78/10870	0.191889417435119	0.451401324802538	0.381409480085219	2252/2066	2
R-HSA-422356	Regulation of insulin secretion	2/112	78/10870	0.191889417435119	0.451401324802538	0.381409480085219	10768/775	2
R-HSA-6806834	Signaling by MET	2/112	79/10870	0.195628993151532	0.451401324802538	0.381409480085219	3688/1302	2
R-HSA-438064	Post NMDA receptor activation events	2/112	80/10870	0.199377903390042	0.456490720889169	0.38570974197789	28964/2066	2
R-HSA-168928	DDX58/IFIH1-mediated induction of interferon-alpha/beta	2/112	82/10870	0.2069014083362	0.460768307685324	0.389324069332057	89122/4790	2
R-HSA-9013694	Signaling by NOTCH4	2/112	82/10870	0.2069014083362	0.460768307685324	0.389324069332057	5720/5702	2
R-HSA-69202	Cyclin E associated events during G1/S transition	2/112	83/10870	0.210674870357707	0.460768307685324	0.389324069332057	5720/5702	2
R-HSA-381340	Transcriptional regulation of white adipocyte differentiation	2/112	84/10870	0.214455401216104	0.460768307685324	0.389324069332057	6604/4790	2
R-HSA-6802957	Oncogenic MAPK signaling	2/112	84/10870	0.214455401216104	0.460768307685324	0.389324069332057	1445/1850	2
R-HSA-72202	Transport of Mature Transcript to Cytoplasm	2/112	84/10870	0.214455401216104	0.460768307685324	0.389324069332057	7307/51213	2
R-HSA-69656	Cyclin A:Cdk2-associated events at S phase entry	2/112	85/10870	0.21824246073024	0.464761344310993	0.392697967324102	5720/5702	2
R-HSA-9013404	RAC2 GTPase cycle	2/112	88/10870	0.229637561354336	0.464761344310993	0.392697967324102	3688/28964	2
R-HSA-9679191	Potential therapeutics for SARS	2/112	88/10870	0.229637561354336	0.464761344310993	0.392697967324102	3688/8452	2
R-HSA-170834	Signaling by TGF-beta Receptor Complex	2/112	89/10870	0.233445535254664	0.467108213985378	0.394680944096991	3688/25805	2
R-HSA-877300	Interferon gamma signaling	2/112	91/10870	0.24107293474443	0.471495469001672	0.398387935111025	567/3117	2
R-HSA-111885	Opioid Signalling	2/112	92/10870	0.244891407171189	0.471495469001672	0.398387935111025	5137/10768	2
R-HSA-442755	Activation of NMDA receptors and postsynaptic events	2/112	93/10870	0.248712441343442	0.473903800820093	0.400422844040763	28964/2066	2
R-HSA-9013423	RAC3 GTPase cycle	2/112	94/10870	0.252535583573608	0.473903800820093	0.400422844040763	3688/28964	2
R-HSA-4420097	VEGFA-VEGFR2 Pathway	2/112	99/10870	0.271667653103541	0.491320629152401	0.415139113298203	10768/558	2
R-HSA-6811558	PI5P, PP2A and IER3 Regulate PI3K/AKT Signaling	2/112	106/10870	0.298424353892101	0.508521959362115	0.42967329840484	2252/2066	2
R-HSA-194138	Signaling by VEGF	2/112	108/10870	0.306047270529652	0.509792223101359	0.430746601928192	10768/558	2
R-HSA-6785807	Interleukin-4 and Interleukin-13 signaling	2/112	108/10870	0.306047270529652	0.509792223101359	0.430746601928192	3688/332	2
R-HSA-8957275	Post-translational protein phosphorylation	2/112	108/10870	0.306047270529652	0.509792223101359	0.430746601928192	3956/10117	2
R-HSA-2559582	Senescence-Associated Secretory Phenotype (SASP)	2/112	112/10870	0.321246158468631	0.524790556396413	0.44341937489073	1032/4790	2
R-HSA-1989781	PPARA activates gene expression	2/112	117/10870	0.340131117368097	0.534712681074107	0.451803028652303	196/6604	2
R-HSA-9006936	Signaling by TGFB family members	2/112	118/10870	0.343890048792581	0.538065432543536	0.454635920636768	3688/25805	2
R-HSA-373760	L1CAM interactions	2/112	119/10870	0.34764232281982	0.54108109562245	0.457183991330942	3688/2596	2
R-HSA-400206	Regulation of lipid metabolism by PPARalpha	2/112	119/10870	0.34764232281982	0.54108109562245	0.457183991330942	196/6604	2
R-HSA-381426	Regulation of Insulin-like Growth Factor (IGF) transport and uptake by Insulin-like Growth Factor Binding Proteins (IGFBPs)	2/112	125/10870	0.370001969361821	0.553166501518047	0.467395499640704	3956/10117	2
R-HSA-6809371	Formation of the cornified envelope	2/112	130/10870	0.388407512944724	0.559042852369469	0.47236069535434	54474/43847	2
R-HSA-69206	G1/S Transition	2/112	131/10870	0.392061199505902	0.560691580782027	0.473753780868456	5720/5702	2
R-HSA-202733	Cell surface interactions at the vascular wall	2/112	137/10870	0.413775079661762	0.582823330734976	0.492453901535189	3688/3543	2
R-HSA-5663220	RHO GTPases Activate Formins	2/112	140/10870	0.424490240167348	0.585073274402884	0.494354981123232	3688/332	2
R-HSA-1474165	Reproduction	2/112	143/10870	0.435105082650374	0.585073274402884	0.494354981123232	50511/7784	2
R-HSA-68867	Assembly of the pre-replicative complex	2/112	143/10870	0.435105082650374	0.585073274402884	0.494354981123232	5720/5702	2
R-HSA-9018519	Estrogen-dependent gene expression	2/112	150/10870	0.45946155589424	0.601458504735726	0.508199606380058	865/2066	2
R-HSA-9013148	CDC42 GTPase cycle	2/112	155/10870	0.476487844428095	0.616937318222402	0.521278358877897	124997/28964	2
R-HSA-418555	G alpha (s) signalling events	2/112	157/10870	0.483208231787915	0.621817670086051	0.525401989812657	3688/113091	2
R-HSA-9679506	SARS-CoV Infections	2/112	158/10870	0.486548733423149	0.621817670086051	0.525401989812657	3688/8452	2
R-HSA-69002	DNA Replication Pre-Initiation	2/112	160/10870	0.493189919605372	0.626256150590976	0.529152263568482	5720/5702	2
R-HSA-9662851	Anti-inflammatory response favouring Leishmania parasite infection	2/112	169/10870	0.522403236386839	0.646733025422538	0.546454105087651	10768/113091	2
R-HSA-9664433	Leishmania parasite growth and survival	2/112	169/10870	0.522403236386839	0.646733025422538	0.546454105087651	10768/113091	2
R-HSA-1428517	The citric acid (TCA) cycle and respiratory electron transport	2/112	178/10870	0.550483821801703	0.668928086738544	0.565207720400368	4710/5161	2
R-HSA-3108232	SUMO E3 ligases SUMOylate target proteins	2/112	182/10870	0.562591751659009	0.67397355299756	0.569470863986578	332/10155	2
R-HSA-983712	Ion channel transport	2/112	186/10870	0.57446776492673	0.684054989159741	0.577989127256655	490/444	2
R-HSA-2559583	Cellular Senescence	2/112	197/10870	0.605922269643685	0.699120226986883	0.590718430896878	1032/4790	2
R-HSA-913531	Interferon Signaling	2/112	199/10870	0.6114509305531	0.699120226986883	0.590718430896878	567/3117	2
R-HSA-112314	Neurotransmitter receptors and postsynaptic signal transmission	2/112	205/10870	0.627685820054641	0.706711141042114	0.5971323389297	28964/2066	2
R-HSA-8939211	ESR-mediated signaling	2/112	223/10870	0.673257983086577	0.732554099028147	0.618968227811126	865/2066	2
R-HSA-157118	Signaling by NOTCH	2/112	236/10870	0.703311907306507	0.753852177053841	0.63696394120463	5720/5702	2
R-HSA-425407	SLC-mediated transmembrane transport	2/112	250/10870	0.733098682751399	0.774152810820597	0.654116868644012	55356/92745	2
R-HSA-76002	Platelet activation, signaling and aggregation	2/112	263/10870	0.758469120828834	0.79046078849121	0.667896219618028	1445/10184	2
R-HSA-112315	Transmission across Chemical Synapses	2/112	270/10870	0.77125713315674	0.798015757465359	0.674279756019368	28964/2066	2
R-HSA-71387	Metabolism of carbohydrates	2/112	295/10870	0.812263709957092	0.829040240971696	0.70049375113611	5260/4126	2
R-HSA-112316	Neuronal System	2/112	410/10870	0.928318426008036	0.933038689191128	0.788366763211106	28964/2066	2
R-HSA-500792	GPCR ligand binding	2/112	467/10870	0.956661524228873	0.959898957474995	0.81106222376515	187/113091	2
R-HSA-111367	SLBP independent Processing of Histone Pre-mRNAs	1/112	10/10870	0.0984263092481573	0.36028889743307	0.304424452255509	6634	1
R-HSA-1250342	PI3K events in ERBB4 signaling	1/112	10/10870	0.0984263092481573	0.36028889743307	0.304424452255509	2066	1
R-HSA-164940	Nef mediated downregulation of MHC class I complex cell surface expression	1/112	10/10870	0.0984263092481573	0.36028889743307	0.304424452255509	567	1
R-HSA-190377	FGFR2b ligand binding and activation	1/112	10/10870	0.0984263092481573	0.36028889743307	0.304424452255509	2252	1
R-HSA-193697	p75NTR regulates axonogenesis	1/112	10/10870	0.0984263092481573	0.36028889743307	0.304424452255509	4804	1
R-HSA-3215018	Processing and activation of SUMO	1/112	10/10870	0.0984263092481573	0.36028889743307	0.304424452255509	10054	1
R-HSA-549127	Organic cation transport	1/112	10/10870	0.0984263092481573	0.36028889743307	0.304424452255509	55356	1
R-HSA-70635	Urea cycle	1/112	10/10870	0.0984263092481573	0.36028889743307	0.304424452255509	1373	1
R-HSA-8877330	RUNX1 and FOXP3 control the development of regulatory T lymphocytes (Tregs)	1/112	10/10870	0.0984263092481573	0.36028889743307	0.304424452255509	865	1
R-HSA-9706019	RHOBTB3 ATPase cycle	1/112	10/10870	0.0984263092481573	0.36028889743307	0.304424452255509	8452	1
R-HSA-1236977	Endosomal/Vacuolar pathway	1/112	11/10870	0.107724306795506	0.376155669455211	0.317831008539417	567	1
R-HSA-2534343	Interaction With Cumulus Cells And The Zona Pellucida	1/112	11/10870	0.107724306795506	0.376155669455211	0.317831008539417	7784	1
R-HSA-77286	mitochondrial fatty acid beta-oxidation of saturated fatty acids	1/112	11/10870	0.107724306795506	0.376155669455211	0.317831008539417	37	1
R-HSA-77588	SLBP Dependent Processing of Replication-Dependent Histone Pre-mRNAs	1/112	11/10870	0.107724306795506	0.376155669455211	0.317831008539417	6634	1
R-HSA-1358803	Downregulation of ERBB2:ERBB3 signaling	1/112	13/10870	0.126036134155445	0.40619254105532	0.343210525503386	10193	1
R-HSA-209543	p75NTR recruits signalling complexes	1/112	13/10870	0.126036134155445	0.40619254105532	0.343210525503386	4804	1
R-HSA-5607763	CLEC7A (Dectin-1) induces NFAT activation	1/112	13/10870	0.126036134155445	0.40619254105532	0.343210525503386	10768	1
R-HSA-8847993	ERBB2 Activates PTK6 Signaling	1/112	13/10870	0.126036134155445	0.40619254105532	0.343210525503386	2066	1
R-HSA-933543	NF-kB activation through FADD/RIP-1 pathway mediated by caspase-8 and -10	1/112	13/10870	0.126036134155445	0.40619254105532	0.343210525503386	89122	1
R-HSA-1250347	SHC1 events in ERBB4 signaling	1/112	14/10870	0.13505188003134	0.414952149526344	0.350611916525321	2066	1
R-HSA-174490	Membrane binding and targetting of GAG proteins	1/112	14/10870	0.13505188003134	0.414952149526344	0.350611916525321	51271	1
R-HSA-174495	Synthesis And Processing Of GAG, GAGPOL Polyproteins	1/112	14/10870	0.13505188003134	0.414952149526344	0.350611916525321	51271	1
R-HSA-418359	Reduction of cytosolic Ca++ levels	1/112	14/10870	0.13505188003134	0.414952149526344	0.350611916525321	490	1
R-HSA-6803205	TP53 regulates transcription of several additional cell death genes whose specific roles in p53-dependent apoptosis remain uncertain	1/112	14/10870	0.13505188003134	0.414952149526344	0.350611916525321	332	1
R-HSA-8941856	RUNX3 regulates NOTCH signaling	1/112	14/10870	0.13505188003134	0.414952149526344	0.350611916525321	864	1
R-HSA-549132	Organic cation/anion/zwitterion transport	1/112	15/10870	0.143975442064914	0.421848181518577	0.35643868714448	55356	1
R-HSA-5576893	Phase 2 - plateau phase	1/112	15/10870	0.143975442064914	0.421848181518577	0.35643868714448	775	1
R-HSA-6785631	ERBB2 Regulates Cell Motility	1/112	15/10870	0.143975442064914	0.421848181518577	0.35643868714448	2066	1
R-HSA-75892	Platelet Adhesion to exposed collagen	1/112	15/10870	0.143975442064914	0.421848181518577	0.35643868714448	3688	1
R-HSA-918233	TRAF3-dependent IRF activation pathway	1/112	15/10870	0.143975442064914	0.421848181518577	0.35643868714448	89122	1
R-HSA-9706369	Negative regulation of FLT3	1/112	15/10870	0.143975442064914	0.421848181518577	0.35643868714448	1445	1
R-HSA-175474	Assembly Of The HIV Virion	1/112	16/10870	0.152807754408418	0.428604114448397	0.362147081703092	51271	1
R-HSA-1963640	GRB2 events in ERBB2 signaling	1/112	16/10870	0.152807754408418	0.428604114448397	0.362147081703092	2066	1
R-HSA-1963642	PI3K events in ERBB2 signaling	1/112	16/10870	0.152807754408418	0.428604114448397	0.362147081703092	2066	1
R-HSA-204174	Regulation of pyruvate dehydrogenase (PDH) complex	1/112	16/10870	0.152807754408418	0.428604114448397	0.362147081703092	5161	1
R-HSA-205043	NRIF signals cell death from the nucleus	1/112	16/10870	0.152807754408418	0.428604114448397	0.362147081703092	4804	1
R-HSA-5684264	MAP3K8 (TPL2)-dependent MAPK1/3 activation	1/112	16/10870	0.152807754408418	0.428604114448397	0.362147081703092	4790	1
R-HSA-844456	The NLRP3 inflammasome	1/112	16/10870	0.152807754408418	0.428604114448397	0.362147081703092	4790	1
R-HSA-180292	GAB1 signalosome	1/112	17/10870	0.161549741832985	0.428604114448397	0.362147081703092	1445	1
R-HSA-1810476	RIP-mediated NFkB activation via ZBP1	1/112	17/10870	0.161549741832985	0.428604114448397	0.362147081703092	4790	1
R-HSA-199220	Vitamin B5 (pantothenate) metabolism	1/112	17/10870	0.161549741832985	0.428604114448397	0.362147081703092	2194	1
R-HSA-2033519	Activated point mutants of FGFR2	1/112	17/10870	0.161549741832985	0.428604114448397	0.362147081703092	2252	1
R-HSA-450385	Butyrate Response Factor 1 (BRF1) binds and destabilizes mRNA	1/112	17/10870	0.161549741832985	0.428604114448397	0.362147081703092	677	1
R-HSA-70221	Glycogen breakdown (glycogenolysis)	1/112	17/10870	0.161549741832985	0.428604114448397	0.362147081703092	5260	1
R-HSA-8934593	Regulation of RUNX1 Expression and Activity	1/112	17/10870	0.161549741832985	0.428604114448397	0.362147081703092	865	1
R-HSA-9034015	Signaling by NTRK3 (TRKC)	1/112	17/10870	0.161549741832985	0.428604114448397	0.362147081703092	581	1
R-HSA-1368082	RORA activates gene expression	1/112	18/10870	0.170202319821994	0.43882598110627	0.370784001076746	6604	1
R-HSA-1839117	Signaling by cytosolic FGFR1 fusion mutants	1/112	18/10870	0.170202319821994	0.43882598110627	0.370784001076746	1523	1
R-HSA-446353	Cell-extracellular matrix interactions	1/112	18/10870	0.170202319821994	0.43882598110627	0.370784001076746	3688	1
R-HSA-5654221	Phospholipase C-mediated cascade
R-HSA-6804114	TP53 Regulates Transcription of Genes Involved in G2 Cell Cycle Arrest	1/112	18/10870	0.170202319821994	0.43882598110627	0.370784001076746	581	1
R-HSA-202430	Translocation of ZAP-70 to Immunological synapse	1/112	19/10870	0.178766394663492	0.449188440828181	0.379539713915353	3117	1
R-HSA-416700	Other semaphorin interactions	1/112	19/10870	0.178766394663492	0.449188440828181	0.379539713915353	3688	1
R-HSA-422085	Synthesis, secretion, and deacylation of Ghrelin	1/112	19/10870	0.178766394663492	0.449188440828181	0.379539713915353	619373	1
R-HSA-8964038	LDL clearance	1/112	19/10870	0.178766394663492	0.449188440828181	0.379539713915353	26119	1
R-HSA-111471	Apoptotic factor-mediated response	1/112	20/10870	0.187242863541723	0.451401324802538	0.381409480085219	581	1
R-HSA-190241	FGFR2 ligand binding and activation	1/112	20/10870	0.187242863541723	0.451401324802538	0.381409480085219	2252	1
R-HSA-5627117	RHO GTPases Activate ROCKs	1/112	20/10870	0.187242863541723	0.451401324802538	0.381409480085219	3985	1
R-HSA-1606322	ZBP1(DAI) mediated induction of type I IFNs	1/112	21/10870	0.195632614627744	0.451401324802538	0.381409480085219	4790	1
R-HSA-164938	Nef-mediates down modulation of cell surface receptors by recruiting them to clathrin adapters	1/112	21/10870	0.195632614627744	0.451401324802538	0.381409480085219	567	1
R-HSA-416572	Sema4D induced cell migration and growth-cone collapse	1/112	21/10870	0.195632614627744	0.451401324802538	0.381409480085219	3985	1
R-HSA-445144	Signal transduction by L1	1/112	21/10870	0.195632614627744	0.451401324802538	0.381409480085219	3688	1
R-HSA-5218921	VEGFR2 mediated cell proliferation	1/112	21/10870	0.195632614627744	0.451401324802538	0.381409480085219	10768	1
R-HSA-5621575	CD209 (DC-SIGN) signaling	1/112	21/10870	0.195632614627744	0.451401324802538	0.381409480085219	4790	1
R-HSA-622312	Inflammasomes	1/112	21/10870	0.195632614627744	0.451401324802538	0.381409480085219	4790	1
R-HSA-901032	ER Quality Control Compartment (ERQC)	1/112	21/10870	0.195632614627744	0.451401324802538	0.381409480085219	267	1
R-HSA-1250196	SHC1 events in ERBB2 signaling	1/112	22/10870	0.203936527169148	0.460768307685324	0.389324069332057	2066	1
R-HSA-389977	Post-chaperonin tubulin folding pathway	1/112	22/10870	0.203936527169148	0.460768307685324	0.389324069332057	6905	1
R-HSA-9665686	Signaling by ERBB2 TMD/JMD mutants	1/112	22/10870	0.203936527169148	0.460768307685324	0.389324069332057	2066	1
R-HSA-112409	RAF-independent MAPK1/3 activation	1/112	23/10870	0.212155471578906	0.460768307685324	0.389324069332057	1850	1
R-HSA-171319	Telomere Extension By Telomerase	1/112	23/10870	0.212155471578906	0.460768307685324	0.389324069332057	54433	1
R-HSA-5620922	BBSome-mediated cargo-targeting to cilium	1/112	23/10870	0.212155471578906	0.460768307685324	0.389324069332057	582	1
R-HSA-5654695	PI-3K cascade:FGFR2	1/112	23/10870	0.212155471578906	0.460768307685324	0.389324069332057	2252	1
R-HSA-5654699	SHC-mediated cascade:FGFR2	1/112	23/10870	0.212155471578906	0.460768307685324	0.389324069332057	2252	1
R-HSA-9013418	RHOBTB2 GTPase cycle	1/112	23/10870	0.212155471578906	0.460768307685324	0.389324069332057	8452	1
R-HSA-9013422	RHOBTB1 GTPase cycle	1/112	23/10870	0.212155471578906	0.460768307685324	0.389324069332057	8452	1
R-HSA-429947	Deadenylation of mRNA	1/112	24/10870	0.22029030952333	0.464761344310993	0.392697967324102	26986	1
R-HSA-8940973	RUNX2 regulates osteoblast differentiation	1/112	24/10870	0.22029030952333	0.464761344310993	0.392697967324102	865	1
R-HSA-9620244	Long-term potentiation	1/112	24/10870	0.22029030952333	0.464761344310993	0.392697967324102	2066	1
R-HSA-1187000	Fertilization	1/112	25/10870	0.228341894009167	0.464761344310993	0.392697967324102	7784	1
R-HSA-2029485	Role of phospholipids in phagocytosis	1/112	25/10870	0.228341894009167	0.464761344310993	0.392697967324102	10768	1
R-HSA-210991	Basigin interactions	1/112	25/10870	0.228341894009167	0.464761344310993	0.392697967324102	3688	1
R-HSA-211981	Xenobiotics	1/112	25/10870	0.228341894009167	0.464761344310993	0.392697967324102	196	1
R-HSA-400685	Sema4D in semaphorin signaling	1/112	25/10870	0.228341894009167	0.464761344310993	0.392697967324102	3985	1
R-HSA-5654700	FRS-mediated FGFR2 signaling	1/112	25/10870	0.228341894009167	0.464761344310993	0.392697967324102	2252	1
R-HSA-9664565	Signaling by ERBB2 KD Mutants	1/112	25/10870	0.228341894009167	0.464761344310993	0.392697967324102	2066	1
R-HSA-983170	Antigen Presentation: Folding, assembly and peptide loading of class I MHC	1/112	25/10870	0.228341894009167	0.464761344310993	0.392697967324102	567	1
R-HSA-1227990	Signaling by ERBB2 in Cancer	1/112	26/10870	0.236311069469837	0.467108213985378	0.394680944096991	2066	1
R-HSA-2173788	Downregulation of TGF-beta receptor signaling	1/112	26/10870	0.236311069469837	0.467108213985378	0.394680944096991	25805	1
R-HSA-901042	Calnexin/calreticulin cycle	1/112	26/10870	0.236311069469837	0.467108213985378	0.394680944096991	267	1
R-HSA-9660826	Purinergic signaling in leishmaniasis infection	1/112	26/10870	0.236311069469837	0.467108213985378	0.394680944096991	4790	1
R-HSA-9664424	Cell recruitment (pro-inflammatory response)	1/112	26/10870	0.236311069469837	0.467108213985378	0.394680944096991	4790	1
R-HSA-1368108	BMAL1:CLOCK,NPAS2 activates circadian gene expression	1/112	27/10870	0.24419867185082	0.471495469001672	0.398387935111025	6604	1
R-HSA-191273	Cholesterol biosynthesis	1/112	27/10870	0.24419867185082	0.471495469001672	0.398387935111025	1718	1
R-HSA-211976	Endogenous sterols	1/112	27/10870	0.24419867185082	0.471495469001672	0.398387935111025	196	1
R-HSA-354192	Integrin signaling	1/112	27/10870	0.24419867185082	0.471495469001672	0.398387935111025	1445	1
R-HSA-8963743	Digestion and absorption	1/112	27/10870	0.24419867185082	0.471495469001672	0.398387935111025	29881	1
R-HSA-9635486	Infection with Mycobacterium tuberculosis	1/112	27/10870	0.24419867185082	0.471495469001672	0.398387935111025	567	1
R-HSA-164952	The role of Nef in HIV-1 replication and disease pathogenesis	1/112	28/10870	0.252005528694194	0.473903800820093	0.400422844040763	567	1
R-HSA-1855204	Synthesis of IP3 and IP4 in the cytosol	1/112	28/10870	0.252005528694194	0.473903800820093	0.400422844040763	5728	1
R-HSA-400042	Adrenaline,noradrenaline inhibits insulin secretion	1/112	28/10870	0.252005528694194	0.473903800820093	0.400422844040763	775	1
R-HSA-5620971	Pyroptosis	1/112	28/10870	0.252005528694194	0.473903800820093	0.400422844040763	581	1
R-HSA-75067	Processing of Capped Intronless Pre-mRNA	1/112	28/10870	0.252005528694194	0.473903800820093	0.400422844040763	6634	1
R-HSA-162588	Budding and maturation of HIV virion	1/112	29/10870	0.259732459222349	0.482825543319289	0.407961229466551	51271	1
R-HSA-8982491	Glycogen metabolism	1/112	29/10870	0.259732459222349	0.482825543319289	0.407961229466551	5260	1
R-HSA-114452	Activation of BH3-only proteins	1/112	30/10870	0.267380274420864	0.487866162250991	0.412220277325769	5366	1
R-HSA-2424491	DAP12 signaling	1/112	30/10870	0.267380274420864	0.487866162250991	0.412220277325769	567	1
R-HSA-3000157	Laminin interactions	1/112	30/10870	0.267380274420864	0.487866162250991	0.412220277325769	3688	1
R-HSA-418360	Platelet calcium homeostasis	1/112	30/10870	0.267380274420864	0.487866162250991	0.412220277325769	490	1
R-HSA-5654696	Downstream signaling of activated FGFR2	1/112	30/10870	0.267380274420864	0.487866162250991	0.412220277325769	2252	1
R-HSA-933541	TRAF6 mediated IRF7 activation	1/112	30/10870	0.267380274420864	0.487866162250991	0.412220277325769	89122	1
R-HSA-1839124	FGFR1 mutant receptor activation	1/112	31/10870	0.274949777120574	0.491320629152401	0.415139113298203	1523	1
R-HSA-389661	Glyoxylate metabolism and glycine degradation	1/112	31/10870	0.274949777120574	0.491320629152401	0.415139113298203	5161	1
R-HSA-5260271	Diseases of Immune System	1/112	31/10870	0.274949777120574	0.491320629152401	0.415139113298203	4790	1
R-HSA-5602358	Diseases associated with the TLR signaling cascade	1/112	31/10870	0.274949777120574	0.491320629152401	0.415139113298203	4790	1
R-HSA-70268	Pyruvate metabolism	1/112	31/10870	0.274949777120574	0.491320629152401	0.415139113298203	5161	1
R-HSA-1251985	Nuclear signaling by ERBB4	1/112	32/10870	0.282441762078826	0.498476086049833	0.421185083801759	2066	1
R-HSA-8941326	RUNX2 regulates bone development	1/112	32/10870	0.282441762078826	0.498476086049833	0.421185083801759	865	1
R-HSA-917729	Endosomal Sorting Complex Required For Transport (ESCRT)	1/112	32/10870	0.282441762078826	0.498476086049833	0.421185083801759	51271	1
R-HSA-983695	Antigen activates B Cell Receptor (BCR) leading to generation of second messengers	1/112	32/10870	0.282441762078826	0.498476086049833	0.421185083801759	10768	1
R-HSA-1839126	FGFR2 mutant receptor activation	1/112	33/10870	0.289857016059927	0.502588334864143	0.424659709586105	2252	1
R-HSA-2559585	Oncogene Induced Senescence	1/112	33/10870	0.289857016059927	0.502588334864143	0.424659709586105	1032	1
R-HSA-2871809	FCERI mediated Ca+2 mobilization	1/112	33/10870	0.289857016059927	0.502588334864143	0.424659709586105	10768	1
R-HSA-352230	Amino acid transport across the plasma membrane	1/112	33/10870	0.289857016059927	0.502588334864143	0.424659709586105	92745	1
R-HSA-445989	TAK1-dependent IKK and NF-kB activation	1/112	33/10870	0.289857016059927	0.502588334864143	0.424659709586105	4790	1
R-HSA-8964043	Plasma lipoprotein clearance	1/112	33/10870	0.289857016059927	0.502588334864143	0.424659709586105	26119	1
R-HSA-202433	Generation of second messenger molecules	1/112	34/10870	0.297196317914803	0.508509251721966	0.42966256114255	3117	1
R-HSA-5576892	Phase 0 - rapid depolarisation	1/112	34/10870	0.297196317914803	0.508509251721966	0.42966256114255	775	1
R-HSA-5654727	Negative regulation of FGFR2 signaling	1/112	34/10870	0.297196317914803	0.508509251721966	0.42966256114255	2252	1
R-HSA-936440	Negative regulators of DDX58/IFIH1 signaling	1/112	35/10870	0.304460438659869	0.509792223101359	0.430746601928192	89122	1
R-HSA-9615710	Late endosomal microautophagy	1/112	35/10870	0.304460438659869	0.509792223101359	0.430746601928192	51271	1
R-HSA-9706574	RHOBTB GTPase Cycle	1/112	35/10870	0.304460438659869	0.509792223101359	0.430746601928192	8452	1
R-HSA-190861	Gap junction assembly	1/112	36/10870	0.311650141555126	0.516224955145781	0.436181909380299	2701	1
R-HSA-6802948	Signaling by high-kinase activity BRAF mutants	1/112	36/10870	0.311650141555126	0.516224955145781	0.436181909380299	1445	1
R-HSA-111933	Calmodulin induced events	1/112	37/10870	0.318766182181471	0.522177751474067	0.441211697349171	5137	1
R-HSA-111997	CaM pathway	1/112	37/10870	0.318766182181471	0.522177751474067	0.441211697349171	5137	1
R-HSA-3299685	Detoxification of Reactive Oxygen Species	1/112	37/10870	0.318766182181471	0.522177751474067	0.441211697349171	318	1
R-HSA-75105	Fatty acyl-CoA biosynthesis	1/112	37/10870	0.318766182181471	0.522177751474067	0.441211697349171	2194	1
R-HSA-2129379	Molecules associated with elastic fibres	1/112	38/10870	0.325809308517266	0.525013369431356	0.443607639743189	3688	1
R-HSA-5655302	Signaling by FGFR1 in disease	1/112	38/10870	0.325809308517266	0.525013369431356	0.443607639743189	1523	1
R-HSA-9013407	RHOH GTPase cycle	1/112	38/10870	0.325809308517266	0.525013369431356	0.443607639743189	1445	1
R-HSA-9013424	RHOV GTPase cycle	1/112	38/10870	0.325809308517266	0.525013369431356	0.443607639743189	28964	1
R-HSA-9607240	FLT3 Signaling	1/112	38/10870	0.325809308517266	0.525013369431356	0.443607639743189	1445	1
R-HSA-111996	Ca-dependent events	1/112	39/10870	0.332780261014133	0.530480362315541	0.44822695031898	5137	1
R-HSA-76009	Platelet Aggregation (Plug Formation)	1/112	39/10870	0.332780261014133	0.530480362315541	0.44822695031898	1445	1
R-HSA-8853884	Transcriptional Regulation by VENTX	1/112	39/10870	0.332780261014133	0.530480362315541	0.44822695031898	4790	1
R-HSA-5674135	MAP2K and MAPK activation	1/112	40/10870	0.339679772672006	0.534712681074107	0.451803028652303	1445	1
R-HSA-9013420	RHOU GTPase cycle	1/112	40/10870	0.339679772672006	0.534712681074107	0.451803028652303	28964	1
R-HSA-9664323	FCGR3A-mediated IL10 synthesis	1/112	40/10870	0.339679772672006	0.534712681074107	0.451803028652303	10768	1
R-HSA-419037	NCAM1 interactions	1/112	42/10870	0.353267368657193	0.545540493785717	0.460951939366294	775	1
R-HSA-9696273	RND1 GTPase cycle	1/112	42/10870	0.353267368657193	0.545540493785717	0.460951939366294	10963	1
R-HSA-5362517	Signaling by Retinoic Acid	1/112	43/10870	0.359956882391067	0.547319054507444	0.462454726094867	5161	1
R-HSA-5655253	Signaling by FGFR2 in disease	1/112	43/10870	0.359956882391067	0.547319054507444	0.462454726094867	2252	1
R-HSA-5675221	Negative regulation of MAPK pathway	1/112	43/10870	0.359956882391067	0.547319054507444	0.462454726094867	1850	1
R-HSA-6782315	tRNA modification in the nucleus and cytosol	1/112	43/10870	0.359956882391067	0.547319054507444	0.462454726094867	93587	1
R-HSA-9656223	Signaling by RAF1 mutants	1/112	43/10870	0.359956882391067	0.547319054507444	0.462454726094867	1445	1
R-HSA-109704	PI3K Cascade	1/112	44/10870	0.366577814244046	0.553131409279184	0.467365848614346	2252	1
R-HSA-6811438	Intra-Golgi traffic	1/112	44/10870	0.366577814244046	0.553131409279184	0.467365848614346	1523	1
R-HSA-8948216	Collagen chain trimerization	1/112	44/10870	0.366577814244046	0.553131409279184	0.467365848614346	1302	1
R-HSA-1566948	Elastic fibre formation	1/112	45/10870	0.373130861057705	0.553166501518047	0.467395499640704	3688	1
R-HSA-2172127	DAP12 interactions	1/112	45/10870	0.373130861057705	0.553166501518047	0.467395499640704	567	1
R-HSA-3899300	SUMOylation of transcription cofactors	1/112	45/10870	0.373130861057705	0.553166501518047	0.467395499640704	10155	1
R-HSA-4615885	SUMOylation of DNA replication proteins	1/112	45/10870	0.373130861057705	0.553166501518047	0.467395499640704	332	1
R-HSA-9634597	GPER1 signaling	1/112	45/10870	0.373130861057705	0.553166501518047	0.467395499640704	3688	1
R-HSA-190828	Gap junction trafficking	1/112	47/10870	0.386036051919896	0.558339948264631	0.471766779753198	2701	1
R-HSA-6802946	Signaling by moderate kinase activity BRAF mutants	1/112	47/10870	0.386036051919896	0.558339948264631	0.471766779753198	1445	1
R-HSA-6802949	Signaling by RAS mutants	1/112	47/10870	0.386036051919896	0.558339948264631	0.471766779753198	1445	1
R-HSA-6802955	Paradoxical activation of RAF signaling by kinase inactive BRAF	1/112	47/10870	0.386036051919896	0.558339948264631	0.471766779753198	1445	1
R-HSA-69231	Cyclin D associated events in G1	1/112	47/10870	0.386036051919896	0.558339948264631	0.471766779753198	1032	1
R-HSA-69236	G1 Phase	1/112	47/10870	0.386036051919896	0.558339948264631	0.471766779753198	1032	1
R-HSA-9024446	NR1H2 and NR1H3-mediated signaling	1/112	47/10870	0.386036051919896	0.558339948264631	0.471766779753198	2194	1
R-HSA-9649948	Signaling downstream of RAS mutants	1/112	47/10870	0.386036051919896	0.558339948264631	0.471766779753198	1445	1
R-HSA-9707616	Heme signaling	1/112	47/10870	0.386036051919896	0.558339948264631	0.471766779753198	6604	1
R-HSA-112399	IRS-mediated signalling	1/112	48/10870	0.392389554847456	0.560691580782027	0.473753780868456	2252	1
R-HSA-6791312	TP53 Regulates Transcription of Cell Cycle Genes	1/112	48/10870	0.392389554847456	0.560691580782027	0.473753780868456	581	1
R-HSA-157858	Gap junction trafficking and regulation	1/112	49/10870	0.398677890631699	0.568307666212975	0.4801889573398	2701	1
R-HSA-177929	Signaling by EGFR	1/112	50/10870	0.40490172172395	0.574417992780628	0.485351849762277	1445	1
R-HSA-381038	XBP1(S) activates chaperone genes	1/112	50/10870	0.40490172172395	0.574417992780628	0.485351849762277	37	1
R-HSA-180786	Extension of Telomeres	1/112	51/10870	0.411061703902039	0.580379977175974	0.490389401146292	54433	1
R-HSA-3928665	EPH-ephrin mediated repulsion of cells	1/112	51/10870	0.411061703902039	0.580379977175974	0.490389401146292	2050	1
R-HSA-2428928	IRS-related events triggered by IGF1R	1/112	52/10870	0.417158486336919	0.583431562258946	0.492967823973122	2252	1
R-HSA-381070	IRE1alpha activates chaperones	1/112	52/10870	0.417158486336919	0.583431562258946	0.492967823973122	37	1
R-HSA-72165	mRNA Splicing - Minor Pathway	1/112	52/10870	0.417158486336919	0.583431562258946	0.492967823973122	6634	1
R-HSA-1660499	Synthesis of PIPs at the plasma membrane	1/112	53/10870	0.42319271165863	0.585073274402884	0.494354981123232	5728	1
R-HSA-191859	snRNP Assembly	1/112	53/10870	0.42319271165863	0.585073274402884	0.494354981123232	6634	1
R-HSA-194441	Metabolism of non-coding RNA	1/112	53/10870	0.42319271165863	0.585073274402884	0.494354981123232	6634	1
R-HSA-2428924	IGF1R signaling cascade	1/112	53/10870	0.42319271165863	0.585073274402884	0.494354981123232	2252	1
R-HSA-2404192	Signaling by Type 1 Insulin-like Growth Factor 1 Receptor (IGF1R)	1/112	54/10870	0.429165016021599	0.585073274402884	0.494354981123232	2252	1
R-HSA-6781823	Formation of TC-NER Pre-Incision Complex	1/112	54/10870	0.429165016021599	0.585073274402884	0.494354981123232	27339	1
R-HSA-74751	Insulin receptor signalling cascade	1/112	54/10870	0.429165016021599	0.585073274402884	0.494354981123232	2252	1
R-HSA-8848021	Signaling by PTK6	1/112	54/10870	0.429165016021599	0.585073274402884	0.494354981123232	2066	1
R-HSA-9006927	Signaling by Non-Receptor Tyrosine Kinases	1/112	54/10870	0.429165016021599	0.585073274402884	0.494354981123232	2066	1
R-HSA-3371497	HSP90 chaperone cycle for steroid hormone receptors (SHR) in the presence of ligand	1/112	55/10870	0.435076029169304	0.585073274402884	0.494354981123232	10963	1
R-HSA-429914	Deadenylation-dependent mRNA decay	1/112	55/10870	0.435076029169304	0.585073274402884	0.494354981123232	26986	1
R-HSA-71406	Pyruvate metabolism and Citric Acid (TCA) cycle	1/112	55/10870	0.435076029169304	0.585073274402884	0.494354981123232	5161	1
R-HSA-9013409	RHOJ GTPase cycle	1/112	55/10870	0.435076029169304	0.585073274402884	0.494354981123232	28964	1
R-HSA-9639288	Amino acids regulate mTORC1	1/112	55/10870	0.435076029169304	0.585073274402884	0.494354981123232	201163	1
R-HSA-2151201	Transcriptional activation of mitochondrial biogenesis	1/112	56/10870	0.440926374498295	0.590224243967243	0.498707269243646	6604	1
R-HSA-432722	Golgi Associated Vesicle Biogenesis	1/112	56/10870	0.440926374498295	0.590224243967243	0.498707269243646	23557	1
R-HSA-168643	Nucleotide-binding domain, leucine rich repeat containing receptor (NLR) signaling pathways	1/112	57/10870	0.446716669121579	0.592624127044958	0.500735039448655	4790	1
R-HSA-5218859	Regulated Necrosis	1/112	57/10870	0.446716669121579	0.592624127044958	0.500735039448655	581	1
R-HSA-6799198	Complex I biogenesis	1/112	57/10870	0.446716669121579	0.592624127044958	0.500735039448655	4710	1
R-HSA-936837	Ion transport by P-type ATPases	1/112	57/10870	0.446716669121579	0.592624127044958	0.500735039448655	490	1
R-HSA-1236394	Signaling by ERBB4	1/112	58/10870	0.45244752393138	0.597553188622068	0.50489982743251	2066	1
R-HSA-72649	Translation initiation complex formation	1/112	58/10870	0.45244752393138	0.597553188622068	0.50489982743251	26986	1
R-HSA-72662	Activation of the mRNA upon binding of the cap-binding complex and eIFs, and subsequent binding to 43S	1/112	59/10870	0.458119543661281	0.601028516352079	0.507836289666441	26986	1
R-HSA-8866654	E3 ubiquitin ligases ubiquitinate target proteins	1/112	59/10870	0.458119543661281	0.601028516352079	0.507836289666441	79139	1
R-HSA-9013406	RHOQ GTPase cycle	1/112	59/10870	0.458119543661281	0.601028516352079	0.507836289666441	28964	1
R-HSA-2022090	Assembly of collagen fibrils and other multimeric structures	1/112	61/10870	0.469289466391022	0.610282135021658	0.515655092341012	1302	1
R-HSA-6790901	rRNA modification in the nucleus and cytosol	1/112	61/10870	0.469289466391022	0.610282135021658	0.515655092341012	54433	1
R-HSA-8943724	Regulation of PTEN gene transcription	1/112	61/10870	0.469289466391022	0.610282135021658	0.515655092341012	84232	1
R-HSA-8986944	Transcriptional Regulation by MECP2	1/112	62/10870	0.474788548615484	0.616082296124687	0.520555911876011	5728	1
R-HSA-375165	NCAM signaling for neurite out-growth	1/112	63/10870	0.480231154329313	0.620429356246803	0.52422894039847	775	1
R-HSA-1442490	Collagen degradation	1/112	64/10870	0.485617858383641	0.621817670086051	0.525401989812657	1302	1
R-HSA-1834949	Cytosolic sensors of pathogen-associated DNA	1/112	64/10870	0.485617858383641	0.621817670086051	0.525401989812657	4790	1
R-HSA-450294	MAP kinase activation	1/112	64/10870	0.485617858383641	0.621817670086051	0.525401989812657	4790	1
R-HSA-6782210	Gap-filling DNA repair synthesis and ligation in TC-NER	1/112	65/10870	0.49094922983108	0.624748698046846	0.52787854845176	27339	1
R-HSA-211897	Cytochrome P450 - arranged by substrate type	1/112	66/10870	0.496225831983687	0.627424132977242	0.530139144931512	196	1
R-HSA-6782135	Dual incision in TC-NER	1/112	66/10870	0.496225831983687	0.627424132977242	0.530139144931512	27339	1
R-HSA-1650814	Collagen biosynthesis and modifying enzymes	1/112	67/10870	0.501448222470343	0.631335023195145	0.533443633692889	1302	1
R-HSA-6802952	Signaling by BRAF and RAF1 fusions	1/112	67/10870	0.501448222470343	0.631335023195145	0.533443633692889	1445	1
R-HSA-204005	COPII-mediated vesicle transport	1/112	68/10870	0.50661695329357	0.636491214625184	0.537800334004771	51399	1
R-HSA-9662360	Sensory processing of sound by inner hair cells of the cochlea	1/112	69/10870	0.511732570885786	0.641559015930806	0.542082349486223	490	1
R-HSA-174824	Plasma lipoprotein assembly, remodeling, and clearance	1/112	70/10870	0.516795616165	0.645178527128095	0.545140638879867	26119	1
R-HSA-400253	Circadian Clock	1/112	70/10870	0.516795616165	0.645178527128095	0.545140638879867	6604	1
R-HSA-3214841	PKMTs methylate histone lysines	1/112	71/10870	0.521806624589956	0.646733025422538	0.546454105087651	4790	1
R-HSA-199992	trans-Golgi Network Vesicle Budding	1/112	72/10870	0.526766126214729	0.649422687828138	0.548726723007355	23557	1
R-HSA-448424	Interleukin-17 signaling	1/112	72/10870	0.526766126214729	0.649422687828138	0.548726723007355	4790	1
R-HSA-5654738	Signaling by FGFR2	1/112	73/10870	0.531674645742785	0.654114242583966	0.552690830691342	2252	1
R-HSA-6807505	RNA polymerase II transcribes snRNA genes	1/112	74/10870	0.5365327025805	0.658724415383512	0.556586175064439	51593	1
R-HSA-3000178	ECM proteoglycans	1/112	76/10870	0.546099479642378	0.664963021412588	0.56185745662979	3688	1
R-HSA-9659379	Sensory processing of sound	1/112	76/10870	0.546099479642378	0.664963021412588	0.56185745662979	490	1
R-HSA-74752	Signaling by Insulin receptor	1/112	78/10870	0.555470508710126	0.672327388368224	0.568079944729341	2252	1
R-HSA-1221632	Meiotic synapsis	1/112	79/10870	0.560083861473697	0.672327388368224	0.568079944729341	50511	1
R-HSA-3214858	RMTs methylate histone arginines	1/112	79/10870	0.560083861473697	0.672327388368224	0.568079944729341	6604	1
R-HSA-6781827	Transcription-Coupled Nucleotide Excision Repair (TC-NER)	1/112	79/10870	0.560083861473697	0.672327388368224	0.568079944729341	27339	1
R-HSA-8852135	Protein ubiquitination	1/112	79/10870	0.560083861473697	0.672327388368224	0.568079944729341	79139	1
R-HSA-416482	G alpha (12/13) signalling events	1/112	80/10870	0.564649759677288	0.675075216710951	0.570401709690978	8997	1
R-HSA-1483255	PI Metabolism	1/112	84/10870	0.582448409499672	0.690402832143281	0.583352708085917	5728	1
R-HSA-168142	Toll Like Receptor 10 (TLR10) Cascade	1/112	85/10870	0.58678419460407	0.690402832143281	0.583352708085917	4790	1
R-HSA-168176	Toll Like Receptor 5 (TLR5) Cascade	1/112	85/10870	0.58678419460407	0.690402832143281	0.583352708085917	4790	1
R-HSA-216083	Integrin cell surface interactions	1/112	85/10870	0.58678419460407	0.690402832143281	0.583352708085917	3688	1
R-HSA-425366	Transport of bile salts and organic acids, metal ions and amine compounds	1/112	85/10870	0.58678419460407	0.690402832143281	0.583352708085917	55356	1
R-HSA-975871	MyD88 cascade initiated on plasma membrane	1/112	85/10870	0.58678419460407	0.690402832143281	0.583352708085917	4790	1
R-HSA-2029480	Fcgamma receptor (FCGR) dependent phagocytosis	1/112	86/10870	0.591075355494598	0.694074625362963	0.586455172934713	10768	1
R-HSA-190236	Signaling by FGFR	1/112	87/10870	0.595322347351479	0.6963040472967	0.588338912777544	2252	1
R-HSA-5628897	TP53 Regulates Metabolic Genes	1/112	87/10870	0.595322347351479	0.6963040472967	0.588338912777544	5728	1
R-HSA-418346	Platelet homeostasis	1/112	88/10870	0.599525620753745	0.699120226986883	0.590718430896878	490	1
R-HSA-1474290	Collagen formation	1/112	90/10870	0.607802791780678	0.699120226986883	0.590718430896878	1302	1
R-HSA-8876198	RAB GEFs exchange GTP for GDP on RABs	1/112	90/10870	0.607802791780678	0.699120226986883	0.590718430896878	51399	1
R-HSA-9616222	Transcriptional regulation of granulopoiesis	1/112	90/10870	0.607802791780678	0.699120226986883	0.590718430896878	865	1
R-HSA-201722	Formation of the beta-catenin:TCF transactivating complex	1/112	91/10870	0.61187756796997	0.699120226986883	0.590718430896878	864	1
R-HSA-2980736	Peptide hormone metabolism	1/112	91/10870	0.61187756796997	0.699120226986883	0.590718430896878	619373	1
R-HSA-446728	Cell junction organization	1/112	91/10870	0.61187756796997	0.699120226986883	0.590718430896878	3688	1
R-HSA-975138	TRAF6 mediated induction of NFkB and MAP kinases upon TLR7/8 or 9 activation	1/112	91/10870	0.61187756796997	0.699120226986883	0.590718430896878	4790	1
R-HSA-975155	MyD88 dependent cascade initiated on endosome	1/112	92/10870	0.615910382923803	0.702374725141952	0.593468304193786	4790	1
R-HSA-168181	Toll Like Receptor 7/8 (TLR7/8) Cascade	1/112	93/10870	0.619901664897502	0.705569457359345	0.596167678535632	4790	1
R-HSA-168164	Toll Like Receptor 3 (TLR3) Cascade	1/112	94/10870	0.623851837814964	0.706711141042114	0.5971323389297	4790	1
R-HSA-381119	Unfolded Protein Response (UPR)	1/112	94/10870	0.623851837814964	0.706711141042114	0.5971323389297	37	1
R-HSA-1592230	Mitochondrial biogenesis	1/112	95/10870	0.627761321312061	0.706711141042114	0.5971323389297	6604	1
R-HSA-373080	Class B/2 (Secretin family receptors)	1/112	95/10870	0.627761321312061	0.706711141042114	0.5971323389297	113091	1
R-HSA-141424	Amplification of signal from the kinetochores	1/112	96/10870	0.63163053077963	0.706711141042114	0.5971323389297	332	1
R-HSA-141444	Amplification of signal from unattached kinetochores via a MAD2 inhibitory signal	1/112	96/10870	0.63163053077963	0.706711141042114	0.5971323389297	332	1
R-HSA-168138	Toll Like Receptor 9 (TLR9) Cascade	1/112	96/10870	0.63163053077963	0.706711141042114	0.5971323389297	4790	1
R-HSA-391251	Protein folding	1/112	97/10870	0.635459877406016	0.708322758086029	0.598494067363006	6905	1
R-HSA-8936459	RUNX1 regulates genes involved in megakaryocyte differentiation and platelet function	1/112	97/10870	0.635459877406016	0.708322758086029	0.598494067363006	865	1
R-HSA-166166	MyD88-independent TLR4 cascade	1/112	99/10870	0.643000606128552	0.712709083054638	0.602200272537513	4790	1
R-HSA-937061	TRIF(TICAM1)-mediated TLR4 signaling	1/112	99/10870	0.643000606128552	0.712709083054638	0.602200272537513	4790	1
R-HSA-166058	MyD88:MAL(TIRAP) cascade initiated on plasma membrane	1/112	101/10870	0.650386714527212	0.718211027401558	0.606849115191518	4790	1
R-HSA-168188	Toll Like Receptor TLR6:TLR2 Cascade	1/112	101/10870	0.650386714527212	0.718211027401558	0.606849115191518	4790	1
R-HSA-611105	Respiratory electron transport	1/112	103/10870	0.657621345062907	0.724734589167189	0.612361168800181	4710	1
R-HSA-168179	Toll Like Receptor TLR1:TLR2 Cascade	1/112	104/10870	0.661182820808515	0.724734589167189	0.612361168800181	4790	1
R-HSA-181438	Toll Like Receptor 2 (TLR2) Cascade	1/112	104/10870	0.661182820808515	0.724734589167189	0.612361168800181	4790	1
R-HSA-211945	Phase I - Functionalization of compounds	1/112	106/10870	0.668195988546617	0.729724164287558	0.616577087425007	196	1
R-HSA-8856825	Cargo recognition for clathrin-mediated endocytosis	1/112	106/10870	0.668195988546617	0.729724164287558	0.616577087425007	26119	1
R-HSA-72306	tRNA processing	1/112	107/10870	0.67164842716449	0.732146171523056	0.618623551335714	93587	1
R-HSA-425393	Transport of inorganic cations/anions and amino acids/oligopeptides	1/112	108/10870	0.675065260404068	0.733175273662293	0.619493086470669	92745	1
R-HSA-2672351	Stimuli-sensing channels	1/112	109/10870	0.678446852193209	0.735500883639074	0.621458099959526	444	1
R-HSA-5696398	Nucleotide Excision Repair	1/112	111/10870	0.685105748737183	0.740014041896447	0.625271472339946	27339	1
R-HSA-977225	Amyloid fiber formation	1/112	111/10870	0.685105748737183	0.740014041896447	0.625271472339946	567	1
R-HSA-157579	Telomere Maintenance	1/112	113/10870	0.691627955156958	0.744347327419376	0.628932862077968	54433	1
R-HSA-69618	Mitotic Spindle Checkpoint	1/112	113/10870	0.691627955156958	0.744347327419376	0.628932862077968	332	1
R-HSA-9610379	HCMV Late Events	1/112	116/10870	0.701161039171924	0.753240029400274	0.636446709850946	51271	1
R-HSA-9648025	EML4 and NUDC in mitotic spindle formation	1/112	117/10870	0.704273366084026	0.753852177053841	0.63696394120463	332	1
R-HSA-1500620	Meiosis	1/112	118/10870	0.707353565377116	0.755784980664197	0.638597054754874	50511	1
R-HSA-196849	Metabolism of water-soluble vitamins and cofactors	1/112	123/10870	0.722284035653684	0.7689666663243	0.649734859626106	2194	1
R-HSA-2132295	MHC class II antigen presentation	1/112	123/10870	0.722284035653684	0.7689666663243	0.649734859626106	3117	1
R-HSA-9007101	Rab regulation of trafficking	1/112	124/10870	0.725178256180975	0.770664347518491	0.651169307568655	51399	1
R-HSA-2559580	Oxidative Stress Induced Senescence	1/112	125/10870	0.728042581074677	0.772324240746483	0.652571826742391	1032	1
R-HSA-2500257	Resolution of Sister Chromatid Cohesion	1/112	126/10870	0.730877316385951	0.773946872530123	0.653942862029535	332	1
R-HSA-163200	Respiratory electron transport, ATP synthesis by chemiosmotic coupling, and heat production by uncoupling proteins.	1/112	127/10870	0.733682765061005	0.774152810820597	0.654116868644012	4710	1
R-HSA-114608	Platelet degranulation	1/112	129/10870	0.739206998949513	0.777215869462874	0.65670498600218	10184	1
R-HSA-1500931	Cell-Cell communication	1/112	129/10870	0.739206998949513	0.777215869462874	0.65670498600218	3688	1
R-HSA-166520	Signaling by NTRKs	1/112	134/10870	0.752525689692713	0.78703304054282	0.664999959702463	581	1
R-HSA-76005	Response to elevated platelet cytosolic Ca2+	1/112	134/10870	0.752525689692713	0.78703304054282	0.664999959702463	10184	1
R-HSA-9660821	ADORA2B mediated anti-inflammatory cytokines production	1/112	134/10870	0.752525689692713	0.78703304054282	0.664999959702463	113091	1
R-HSA-166016	Toll Like Receptor 4 (TLR4) Cascade	1/112	135/10870	0.755107388906053	0.788342749333256	0.666106592140996	4790	1
R-HSA-162599	Late Phase of HIV Life Cycle	1/112	139/10870	0.765169959589178	0.796045238660321	0.672614775188271	51271	1
R-HSA-1474228	Degradation of the extracellular matrix	1/112	140/10870	0.767620892822429	0.79719647888564	0.673587510339158	1302	1
R-HSA-73886	Chromosome Maintenance	1/112	141/10870	0.770046471573956	0.798015757465359	0.674279756019368	54433	1
R-HSA-3214847	HATs acetylate histones	1/112	142/10870	0.772446955792776	0.798015757465359	0.674279756019368	54556	1
R-HSA-8856828	Clathrin-mediated endocytosis	1/112	146/10870	0.781803054437004	0.806276889184597	0.681259961394991	26119	1
R-HSA-8980692	RHOA GTPase cycle	1/112	147/10870	0.784081873711813	0.807223179012335	0.682059524646972	8997	1
R-HSA-9612973	Autophagy	1/112	151/10870	0.792963664817448	0.814952258642542	0.688590175048992	51271	1
R-HSA-162587	HIV Life Cycle	1/112	152/10870	0.795126932803309	0.815761714796474	0.689274121315562	51271	1
R-HSA-199977	ER to Golgi Anterograde Transport	1/112	154/10870	0.799386487658828	0.818715349191166	0.691769781157353	51399	1
R-HSA-168898	Toll-like Receptor Cascades	1/112	157/10870	0.805611781502004	0.82366859729429	0.695955005435488	4790	1
R-HSA-948021	Transport to the Golgi and subsequent modification	1/112	185/10870	0.855220126357017	0.871384080635242	0.736271984347875	51399	1
R-HSA-196854	Metabolism of vitamins and cofactors	1/112	190/10870	0.862651976211638	0.877448751103776	0.741396299858698	2194	1
R-HSA-375276	Peptide ligand-binding receptors	1/112	201/10870	0.877697378067724	0.891001531494273	0.752847659521211	187	1
R-HSA-6811442	Intra-Golgi and retrograde Golgi-to-ER traffic	1/112	202/10870	0.878981274745615	0.891001531494273	0.752847659521211	1523	1
R-HSA-68877	Mitotic Prometaphase	1/112	204/10870	0.881509129220708	0.892039101754061	0.753724349755805	332	1
R-HSA-1483257	Phospholipid metabolism	1/112	212/10870	0.89110777532853	0.900216202333592	0.760633553405147	5728	1
R-HSA-416476	G alpha (q) signalling events	1/112	216/10870	0.895613946691143	0.903229711543959	0.763179804197967	8997	1
R-HSA-211859	Biological oxidations	1/112	222/10870	0.902028919911744	0.90815475298415	0.76734119538556	196	1
R-HSA-373076	Class A/1 (Rhodopsin-like receptors)	1/112	335/10870	0.97052817785215	0.97052817785215	0.820043334796527	187	1
R-HSA-73894	DNA Repair	1/112	335/10870	0.97052817785215	0.97052817785215	0.820043334796527	27339	1
